# Supplementary material for: Refining taxonomic identification of microalgae through molecular and genetic evolution: a case study of Prorocentrum lima and Prorocentrum arenarium
Source: Microbiol Spectr. 2024 Apr 4;12(5):e02367-23. doi: 10.1128/spectrum.02367-23 (PMC11064606; doi:10.1128/spectrum.02367-23)
Supplement: Supplemental tables — Tables S1 to S9. [file spectrum.02367-23-s0007.xlsx]

## Sheet: Table S1
Table S1. Benthic Prorocentrum observed in this study
Station	Island	Latitude (N)	Longitude (E)	Sampling time	Species	Strain	Substrate
1	Luhuitou	18°12′56′′′	109°29′14′′	2015.4.17	P. arenarium	HN231	coral reefs
2	Yongxing	16°50′57.37″	112°20′56.96″	2015.06.11	P. lima	XS336	reef rock
3	Yagong	16°33′30.29″	111°40′40.56″	2015.06.11	P. lima	3XS36	dead coral

## Sheet: Table S2
Table S2. Summary of Initial cell density, Max. cell density, Average cell growth rates, Max. cell growth rates and Average cell generation time in the cultured strains.
Strain	Initial cell density (×104cells/mL)	Max. cell density (×104cells/mL)	Average cell growth rates (div day-1)	Max. cell growth rates (div day-1)	Max. cell generation time(d)
HN231	0.76±0.04	5.3±0.39	0.05±0.00	0.11±0.02	5.67±0.22
XS336	0.71±0.03	7.29±0.41	0.05±0.00	0.11±0.00	6.28±0.24
3XS36	0.65±0.02	7.7±0.42	0.06±0.00	0.17±0.01	3.99±0.17

## Sheet: Table S3
Table S3. Free and total intracellular OA, DTX1 and OA isomer toxin concentrations and productivity in the cultured strains.
Strain	Range of OA (pg cell-1)		Range of DTX1 (pg cell-1)		Range of OA isomer (pg cell-1)		Productivity of OA (pg·cell-1·d-1)		Productivity of DTX1 (pg·cell-1·d-1)		Productivity of OA isomer (pg·cell-1·d-1)
	Free	Total	Free	Total	Free	Total	Free	Total	Free	Total	Free	Total
HN231	1.42-3.90	5.90-33.89	— —	— —	— —	— —	0.04-0.41	0.96-3.32	— —	— —	— —	— —
XS336	1.77-3.58	3.81-19.27	0.82-2.01	0.62-4.27	— —	— —	0.07-0.28	0.23-1.44	0.06-0.18	-0.01-0.32	— —	— —
3XS36	1.40-2.59	3.51-21.76	— —	— —	0.12-0.22	0.040-0.63	0.05-0.20	0.27-2.24	— —	— —	0.0062-0.019	0.01-0.09

## Sheet: Table S4
Table S4. Estimation of average uncorrected p-distances of the LSU rDNA (970 positions) calculated among P. lima comple, P.arenarium, P.porosum, P. cf. lima, P. caipirignum, P. hoffmannianum, P.mexicanum and P.rhathymum. Data are average (max-min) uncorrected p distances for within species/species complex/phylotype/subclade and among them.
		P.lima complex	P.arenarium	P.hoffmannianum	P.porosum	P.cf.lima	P.caipirignum	P.rhathymum	P.mexicanum
	P.lima complex	0.003
		(0.000-0.010)
	P.arenarium	0.022	0.000
		(0.021-0.028)
	P.hoffmannianum	0.058	0.048	0.009
		(0.053-0.067)	(0.045-0.052)	(0.002-0.017)
	P.porosum	0.049	0.040	0.029	0.000
		(0.048-0.055)		(0.026-0.031)
	P.cf.lima	0.061	0.055	0.029	0.014	0.000
		(0.06-0.067)	(0.046-0.067)	(0.026-0.031)
	P.caipirignum	0.06	0.056	0.027	0.013	0.006	0.002
		(0.057-0.067)	(0.043-0.067)	(0.021-0.031)	(0.01-0.014)	(0.005-0.007)	(0.000-0.003)
	P.rhathymum	0.24	0.238	0.236	0.226	0.225	0.223	0.002
		(0.236-0.243)	(0.232-0.241)	(0.232-0.243)	(0.225-0.227)	(0.224-0.225)	(0.220-0.225)
	P.mexicanum	0.241	0.237	0.236	0.226	0.225	0.223	0.008	0.014
		(0.236-0.244)	(0.231-0.243)	(0.234-0.244)	(0.224-0.229)	(0.222-0.227)	(0.219-0.227)	(0.003-0.012)

## Sheet: Table S5
Table S5. Estimation of average uncorrected p-distances of the ITS rDNA (656 positions) calculated among P. lima comple, P.arenarium, P.porosum, P. cf. lima, P. caipirignum and P. hoffmannianum. Data are average (max-min) uncorrected p distances for within species/species complex/phylotype/subclade and among them.
		P.lima complex	P.arenarium	P.cf.lima	P.porosum	P.caipirignum	P.hoffmannianum
	P.lima complex	0.029
		(0.000-0.062)
	P.arenarium	0.099	0.000
		(0.095-0.106)
	P.cf.lima	0.155	0.139	0.000
		(0.151-0.159)
	P.porosum	0.173	0.159	0.061	0.001
		(0.166-0.180)	(0.157-0.159)	(0.060-0.062)	(0.000-0.002)
	P.caipirignum	0.172	0.158	0.076	0.085	0.007
		(0.166-0.178)	(0.155-0.161)	(0.072-0.081)	(0.079-0.091)	(0.000-0.014)
	P.hoffmannianum	0.178	0.160	0.071	0.076	0.073	0.015
		(0.170-0.184)	(0.155-0.161)	(0.062-0.075)	(0.068-0.079)	(0.058-0.085)	(0.000-0.031)

## Sheet: Table S6
Table S6. List of single-copy orthologous genes between strains.
ORTHOMCL id	GENE id	GENE id	GENE id
ORTHOMCL1373	Unigene0000002_XS336	Unigene0000049_L3XS36	Unigene0061482_HN231
ORTHOMCL1374	Unigene0000005_HN231	Unigene0000016_XS336	Unigene0000598_L3XS36
ORTHOMCL1375	Unigene0000005_XS336	Unigene0012251_L3XS36	Unigene0013558_HN231
ORTHOMCL1376	Unigene0000009_HN231	Unigene0000091_L3XS36	Unigene0009097_XS336
ORTHOMCL1377	Unigene0000019_L3XS36	Unigene0038361_HN231	Unigene0058721_XS336
ORTHOMCL1378	Unigene0000021_L3XS36	Unigene0000765_HN231	Unigene0021154_XS336
ORTHOMCL1379	Unigene0000028_XS336	Unigene0000903_HN231	Unigene0063565_L3XS36
ORTHOMCL1380	Unigene0000032_HN231	Unigene0017892_L3XS36	Unigene0055898_XS336
ORTHOMCL1381	Unigene0000037_L3XS36	Unigene0011858_XS336	Unigene0034069_HN231
ORTHOMCL1383	Unigene0000041_XS336	Unigene0017052_HN231	Unigene0055037_L3XS36
ORTHOMCL1384	Unigene0000048_L3XS36	Unigene0055857_HN231	Unigene0065022_XS336
ORTHOMCL1385	Unigene0000054_L3XS36	Unigene0000606_HN231	Unigene0000737_XS336
ORTHOMCL1386	Unigene0000072_L3XS36	Unigene0018099_HN231	Unigene0066544_XS336
ORTHOMCL1387	Unigene0000073_HN231	Unigene0000608_L3XS36	Unigene0039978_XS336
ORTHOMCL1388	Unigene0000077_HN231	Unigene0003398_L3XS36	Unigene0021765_XS336
ORTHOMCL1389	Unigene0000078_L3XS36	Unigene0000889_XS336	Unigene0063703_HN231
ORTHOMCL1390	Unigene0000083_HN231	Unigene0048118_XS336	Unigene0051545_L3XS36
ORTHOMCL1391	Unigene0000086_HN231	Unigene0000501_XS336	Unigene0027485_L3XS36
ORTHOMCL1392	Unigene0000089_HN231	Unigene0035240_XS336	Unigene0068834_L3XS36
ORTHOMCL1393	Unigene0000090_HN231	Unigene0012253_XS336	Unigene0055032_L3XS36
ORTHOMCL1395	Unigene0000093_L3XS36	Unigene0033194_XS336	Unigene0052381_HN231
ORTHOMCL1396	Unigene0000095_L3XS36	Unigene0000733_XS336	Unigene0000837_HN231
ORTHOMCL1397	Unigene0000098_L3XS36	Unigene0000942_XS336	Unigene0035989_HN231
ORTHOMCL1398	Unigene0000105_L3XS36	Unigene0000365_HN231	Unigene0000493_XS336
ORTHOMCL1399	Unigene0000108_HN231	Unigene0036928_L3XS36	Unigene0038010_XS336
ORTHOMCL1400	Unigene0000122_XS336	Unigene0036866_HN231	Unigene0039916_L3XS36
ORTHOMCL1401	Unigene0000129_HN231	Unigene0062070_XS336	Unigene0067395_L3XS36
ORTHOMCL1403	Unigene0000240_L3XS36	Unigene0010154_XS336	Unigene0015618_HN231
ORTHOMCL1404	Unigene0000260_L3XS36	Unigene0022798_HN231	Unigene0053157_XS336
ORTHOMCL1405	Unigene0000282_L3XS36	Unigene0000842_XS336	Unigene0074591_HN231
ORTHOMCL1406	Unigene0000293_L3XS36	Unigene0002363_XS336	Unigene0058313_HN231
ORTHOMCL1407	Unigene0000308_L3XS36	Unigene0003584_XS336	Unigene0073090_HN231
ORTHOMCL1408	Unigene0000312_L3XS36	Unigene0001017_HN231	Unigene0033521_XS336
ORTHOMCL1409	Unigene0000312_XS336	Unigene0000515_L3XS36	Unigene0017704_HN231
ORTHOMCL1410	Unigene0000318_XS336	Unigene0006076_HN231	Unigene0066229_L3XS36
ORTHOMCL1411	Unigene0000321_L3XS36	Unigene0017942_HN231	Unigene0025584_XS336
ORTHOMCL1412	Unigene0000326_HN231	Unigene0042977_L3XS36	Unigene0057427_XS336
ORTHOMCL1413	Unigene0000333_HN231	Unigene0018509_L3XS36	Unigene0034228_XS336
ORTHOMCL1414	Unigene0000336_XS336	Unigene0019243_L3XS36	Unigene0037053_HN231
ORTHOMCL1415	Unigene0000339_XS336	Unigene0060833_HN231	Unigene0063100_L3XS36
ORTHOMCL1416	Unigene0000345_HN231	Unigene0027625_L3XS36	Unigene0035175_XS336
ORTHOMCL1417	Unigene0000347_HN231	Unigene0001568_L3XS36	Unigene0003151_XS336
ORTHOMCL1418	Unigene0000347_L3XS36	Unigene0000802_XS336	Unigene0000862_HN231
ORTHOMCL1419	Unigene0000350_L3XS36	Unigene0035457_XS336	Unigene0038263_HN231
ORTHOMCL1420	Unigene0000354_XS336	Unigene0014499_HN231	Unigene0066463_L3XS36
ORTHOMCL1421	Unigene0000357_XS336	Unigene0000431_L3XS36	Unigene0002472_HN231
ORTHOMCL1422	Unigene0000358_L3XS36	Unigene0023299_HN231	Unigene0028298_XS336
ORTHOMCL1423	Unigene0000359_XS336	Unigene0000421_HN231	Unigene0000445_L3XS36
ORTHOMCL1424	Unigene0000373_L3XS36	Unigene0049362_HN231	Unigene0067759_XS336
ORTHOMCL1425	Unigene0000378_HN231	Unigene0007477_L3XS36	Unigene0023435_XS336
ORTHOMCL1426	Unigene0000379_L3XS36	Unigene0033954_XS336	Unigene0043574_HN231
ORTHOMCL1427	Unigene0000388_XS336	Unigene0000451_L3XS36	Unigene0024483_HN231
ORTHOMCL1428	Unigene0000391_L3XS36	Unigene0000717_HN231	Unigene0000719_XS336
ORTHOMCL1429	Unigene0000394_L3XS36	Unigene0002631_HN231	Unigene0026220_XS336
ORTHOMCL1430	Unigene0000400_L3XS36	Unigene0046548_HN231	Unigene0065822_XS336
ORTHOMCL1431	Unigene0000403_L3XS36	Unigene0003922_HN231	Unigene0057538_XS336
ORTHOMCL1433	Unigene0000413_HN231	Unigene0011660_L3XS36	Unigene0045939_XS336
ORTHOMCL1434	Unigene0000414_L3XS36	Unigene0000433_HN231	Unigene0031555_XS336
ORTHOMCL1435	Unigene0000419_L3XS36	Unigene0000494_XS336	Unigene0010598_HN231
ORTHOMCL1439	Unigene0000433_L3XS36	Unigene0000625_HN231	Unigene0000806_XS336
ORTHOMCL1440	Unigene0000434_HN231	Unigene0000715_XS336	Unigene0068559_L3XS36
ORTHOMCL1442	Unigene0000436_HN231	Unigene0019092_XS336	Unigene0037133_L3XS36
ORTHOMCL1443	Unigene0000437_L3XS36	Unigene0022332_XS336	Unigene0043774_HN231
ORTHOMCL1444	Unigene0000438_L3XS36	Unigene0000572_HN231	Unigene0047096_XS336
ORTHOMCL1446	Unigene0000442_L3XS36	Unigene0022727_HN231	Unigene0043417_XS336
ORTHOMCL1447	Unigene0000444_L3XS36	Unigene0003380_HN231	Unigene0045982_XS336
ORTHOMCL1448	Unigene0000449_HN231	Unigene0000968_XS336	Unigene0058174_L3XS36
ORTHOMCL1449	Unigene0000450_L3XS36	Unigene0029765_HN231	Unigene0060199_XS336
ORTHOMCL1450	Unigene0000452_XS336	Unigene0047036_L3XS36	Unigene0057065_HN231
ORTHOMCL1452	Unigene0000455_HN231	Unigene0000829_XS336	Unigene0014283_L3XS36
ORTHOMCL1453	Unigene0000458_L3XS36	Unigene0018952_HN231	Unigene0021273_XS336
ORTHOMCL1454	Unigene0000460_L3XS36	Unigene0005454_XS336	Unigene0011877_HN231
ORTHOMCL1455	Unigene0000461_HN231	Unigene0024172_L3XS36	Unigene0030204_XS336
ORTHOMCL1456	Unigene0000461_L3XS36	Unigene0055675_HN231	Unigene0063331_XS336
ORTHOMCL1457	Unigene0000464_L3XS36	Unigene0014294_XS336	Unigene0022111_HN231
ORTHOMCL1458	Unigene0000465_HN231	Unigene0016712_XS336	Unigene0060695_L3XS36
ORTHOMCL1459	Unigene0000465_L3XS36	Unigene0044529_XS336	Unigene0058022_HN231
ORTHOMCL1460	Unigene0000472_L3XS36	Unigene0017817_XS336	Unigene0037472_HN231
ORTHOMCL1461	Unigene0000472_XS336	Unigene0039128_L3XS36	Unigene0040589_HN231
ORTHOMCL1462	Unigene0000474_L3XS36	Unigene0000918_XS336	Unigene0058684_HN231
ORTHOMCL1463	Unigene0000475_L3XS36	Unigene0043554_XS336	Unigene0045440_HN231
ORTHOMCL1464	Unigene0000475_XS336	Unigene0008537_L3XS36	Unigene0074681_HN231
ORTHOMCL1465	Unigene0000476_L3XS36	Unigene0003956_XS336	Unigene0042836_HN231
ORTHOMCL1466	Unigene0000476_XS336	Unigene0004117_L3XS36	Unigene0049857_HN231
ORTHOMCL1467	Unigene0000477_XS336	Unigene0030621_HN231	Unigene0043740_L3XS36
ORTHOMCL1470	Unigene0000481_XS336	Unigene0004605_L3XS36	Unigene0005338_HN231
ORTHOMCL1471	Unigene0000483_L3XS36	Unigene0000803_XS336	Unigene0018464_HN231
ORTHOMCL1472	Unigene0000486_HN231	Unigene0002708_L3XS36	Unigene0067211_XS336
ORTHOMCL1473	Unigene0000488_L3XS36	Unigene0000505_HN231	Unigene0025309_XS336
ORTHOMCL1474	Unigene0000489_HN231	Unigene0006680_XS336	Unigene0030845_L3XS36
ORTHOMCL1475	Unigene0000495_HN231	Unigene0019448_L3XS36	Unigene0039354_XS336
ORTHOMCL1476	Unigene0000497_XS336	Unigene0007066_L3XS36	Unigene0054133_HN231
ORTHOMCL1477	Unigene0000499_XS336	Unigene0000791_HN231	Unigene0061998_L3XS36
ORTHOMCL1478	Unigene0000505_L3XS36	Unigene0008611_HN231	Unigene0063510_XS336
ORTHOMCL1479	Unigene0000508_L3XS36	Unigene0020527_XS336	Unigene0032115_HN231
ORTHOMCL1480	Unigene0000513_L3XS36	Unigene0005358_HN231	Unigene0005423_XS336
ORTHOMCL1481	Unigene0000514_L3XS36	Unigene0044802_HN231	Unigene0058681_XS336
ORTHOMCL1483	Unigene0000524_HN231	Unigene0030502_L3XS36	Unigene0039284_XS336
ORTHOMCL1484	Unigene0000529_XS336	Unigene0003694_HN231	Unigene0015121_L3XS36
ORTHOMCL1485	Unigene0000531_HN231	Unigene0025324_XS336	Unigene0049451_L3XS36
ORTHOMCL1486	Unigene0000534_HN231	Unigene0038258_XS336	Unigene0045831_L3XS36
ORTHOMCL1487	Unigene0000541_L3XS36	Unigene0014176_XS336	Unigene0016705_HN231
ORTHOMCL1488	Unigene0000543_L3XS36	Unigene0009068_HN231	Unigene0021482_XS336
ORTHOMCL1489	Unigene0000549_L3XS36	Unigene0001885_XS336	Unigene0015056_HN231
ORTHOMCL1492	Unigene0000561_HN231	Unigene0000895_L3XS36	Unigene0021039_XS336
ORTHOMCL1493	Unigene0000562_HN231	Unigene0006123_L3XS36	Unigene0062761_XS336
ORTHOMCL1494	Unigene0000569_L3XS36	Unigene0010766_HN231	Unigene0031214_XS336
ORTHOMCL1495	Unigene0000570_L3XS36	Unigene0022330_HN231	Unigene0035703_XS336
ORTHOMCL1496	Unigene0000571_L3XS36	Unigene0000888_HN231	Unigene0064836_XS336
ORTHOMCL1497	Unigene0000574_HN231	Unigene0000642_XS336	Unigene0059330_L3XS36
ORTHOMCL1499	Unigene0000580_HN231	Unigene0027280_XS336	Unigene0065354_L3XS36
ORTHOMCL1501	Unigene0000584_L3XS36	Unigene0028492_HN231	Unigene0065321_XS336
ORTHOMCL1502	Unigene0000592_L3XS36	Unigene0018667_XS336	Unigene0023778_HN231
ORTHOMCL1503	Unigene0000596_L3XS36	Unigene0001790_HN231	Unigene0022908_XS336
ORTHOMCL1504	Unigene0000599_XS336	Unigene0003981_L3XS36	Unigene0049268_HN231
ORTHOMCL1505	Unigene0000603_HN231	Unigene0054906_L3XS36	Unigene0060991_XS336
ORTHOMCL1507	Unigene0000610_HN231	Unigene0004642_L3XS36	Unigene0005683_XS336
ORTHOMCL1508	Unigene0000612_HN231	Unigene0015663_L3XS36	Unigene0049081_XS336
ORTHOMCL1510	Unigene0000615_XS336	Unigene0026508_L3XS36	Unigene0057272_HN231
ORTHOMCL1511	Unigene0000619_L3XS36	Unigene0037563_HN231	Unigene0064802_XS336
ORTHOMCL1512	Unigene0000621_HN231	Unigene0020704_XS336	Unigene0032721_L3XS36
ORTHOMCL1513	Unigene0000622_HN231	Unigene0016753_L3XS36	Unigene0068303_XS336
ORTHOMCL1515	Unigene0000631_HN231	Unigene0056057_XS336	Unigene0066096_L3XS36
ORTHOMCL1516	Unigene0000638_HN231	Unigene0006330_XS336	Unigene0066236_L3XS36
ORTHOMCL1517	Unigene0000638_L3XS36	Unigene0019005_HN231	Unigene0044605_XS336
ORTHOMCL1519	Unigene0000644_L3XS36	Unigene0001691_HN231	Unigene0029610_XS336
ORTHOMCL1520	Unigene0000645_L3XS36	Unigene0032913_XS336	Unigene0053296_HN231
ORTHOMCL1521	Unigene0000648_L3XS36	Unigene0017096_XS336	Unigene0074557_HN231
ORTHOMCL1522	Unigene0000649_XS336	Unigene0030706_HN231	Unigene0052829_L3XS36
ORTHOMCL1523	Unigene0000652_L3XS36	Unigene0025257_XS336	Unigene0026189_HN231
ORTHOMCL1524	Unigene0000654_L3XS36	Unigene0029149_HN231	Unigene0036381_XS336
ORTHOMCL1525	Unigene0000657_L3XS36	Unigene0052547_HN231	Unigene0058076_XS336
ORTHOMCL1526	Unigene0000658_L3XS36	Unigene0001165_XS336	Unigene0051573_HN231
ORTHOMCL1527	Unigene0000658_XS336	Unigene0008468_L3XS36	Unigene0021263_HN231
ORTHOMCL1528	Unigene0000661_L3XS36	Unigene0043694_HN231	Unigene0056831_XS336
ORTHOMCL1529	Unigene0000662_L3XS36	Unigene0067385_XS336	Unigene0068212_HN231
ORTHOMCL1530	Unigene0000664_L3XS36	Unigene0062538_XS336	Unigene0068154_HN231
ORTHOMCL1531	Unigene0000666_L3XS36	Unigene0029830_HN231	Unigene0062938_XS336
ORTHOMCL1532	Unigene0000668_L3XS36	Unigene0005221_HN231	Unigene0068015_XS336
ORTHOMCL1533	Unigene0000672_L3XS36	Unigene0002738_HN231	Unigene0028968_XS336
ORTHOMCL1534	Unigene0000674_HN231	Unigene0005078_XS336	Unigene0056046_L3XS36
ORTHOMCL1535	Unigene0000677_L3XS36	Unigene0040920_XS336	Unigene0055156_HN231
ORTHOMCL1536	Unigene0000680_L3XS36	Unigene0021570_XS336	Unigene0049182_HN231
ORTHOMCL1537	Unigene0000681_L3XS36	Unigene0001639_XS336	Unigene0007073_HN231
ORTHOMCL1538	Unigene0000682_L3XS36	Unigene0005306_HN231	Unigene0065873_XS336
ORTHOMCL1539	Unigene0000683_L3XS36	Unigene0004213_XS336	Unigene0036815_HN231
ORTHOMCL1540	Unigene0000685_HN231	Unigene0064798_L3XS36	Unigene0066628_XS336
ORTHOMCL1541	Unigene0000686_HN231	Unigene0002813_XS336	Unigene0043009_L3XS36
ORTHOMCL1542	Unigene0000686_L3XS36	Unigene0044026_HN231	Unigene0066767_XS336
ORTHOMCL1543	Unigene0000687_L3XS36	Unigene0006194_HN231	Unigene0011128_XS336
ORTHOMCL1544	Unigene0000688_L3XS36	Unigene0013227_HN231	Unigene0037691_XS336
ORTHOMCL1545	Unigene0000689_L3XS36	Unigene0022934_HN231	Unigene0023144_XS336
ORTHOMCL1547	Unigene0000692_L3XS36	Unigene0003312_XS336	Unigene0013857_HN231
ORTHOMCL1548	Unigene0000695_L3XS36	Unigene0023195_HN231	Unigene0063553_XS336
ORTHOMCL1549	Unigene0000696_L3XS36	Unigene0042541_XS336	Unigene0061633_HN231
ORTHOMCL1550	Unigene0000697_L3XS36	Unigene0003059_HN231	Unigene0055939_XS336
ORTHOMCL1551	Unigene0000699_L3XS36	Unigene0049299_XS336	Unigene0057861_HN231
ORTHOMCL1552	Unigene0000704_XS336	Unigene0025213_HN231	Unigene0051864_L3XS36
ORTHOMCL1553	Unigene0000705_L3XS36	Unigene0022023_HN231	Unigene0050687_XS336
ORTHOMCL1554	Unigene0000707_L3XS36	Unigene0032745_HN231	Unigene0066615_XS336
ORTHOMCL1556	Unigene0000708_HN231	Unigene0001414_XS336	Unigene0040799_L3XS36
ORTHOMCL1557	Unigene0000709_HN231	Unigene0025964_XS336	Unigene0058314_L3XS36
ORTHOMCL1558	Unigene0000709_L3XS36	Unigene0029001_XS336	Unigene0042588_HN231
ORTHOMCL1559	Unigene0000711_L3XS36	Unigene0036050_XS336	Unigene0061440_HN231
ORTHOMCL1560	Unigene0000711_XS336	Unigene0004861_L3XS36	Unigene0049139_HN231
ORTHOMCL1561	Unigene0000712_HN231	Unigene0018582_L3XS36	Unigene0018850_XS336
ORTHOMCL1562	Unigene0000712_XS336	Unigene0024875_HN231	Unigene0038361_L3XS36
ORTHOMCL1563	Unigene0000713_HN231	Unigene0017143_XS336	Unigene0051285_L3XS36
ORTHOMCL1564	Unigene0000713_L3XS36	Unigene0042491_HN231	Unigene0049104_XS336
ORTHOMCL1565	Unigene0000714_HN231	Unigene0016181_L3XS36	Unigene0064342_XS336
ORTHOMCL1566	Unigene0000717_L3XS36	Unigene0023767_HN231	Unigene0044619_XS336
ORTHOMCL1567	Unigene0000718_L3XS36	Unigene0013907_HN231	Unigene0040074_XS336
ORTHOMCL1569	Unigene0000720_XS336	Unigene0029145_HN231	Unigene0039972_L3XS36
ORTHOMCL1570	Unigene0000723_XS336	Unigene0029356_HN231	Unigene0053892_L3XS36
ORTHOMCL1571	Unigene0000724_HN231	Unigene0025585_XS336	Unigene0041618_L3XS36
ORTHOMCL1572	Unigene0000729_L3XS36	Unigene0032709_XS336	Unigene0055529_HN231
ORTHOMCL1573	Unigene0000730_L3XS36	Unigene0004104_XS336	Unigene0031953_HN231
ORTHOMCL1574	Unigene0000730_XS336	Unigene0042842_L3XS36	Unigene0051802_HN231
ORTHOMCL1575	Unigene0000732_XS336	Unigene0000772_L3XS36	Unigene0018415_HN231
ORTHOMCL1576	Unigene0000733_L3XS36	Unigene0023591_XS336	Unigene0028649_HN231
ORTHOMCL1577	Unigene0000734_L3XS36	Unigene0021451_XS336	Unigene0055001_HN231
ORTHOMCL1578	Unigene0000735_L3XS36	Unigene0001887_XS336	Unigene0044665_HN231
ORTHOMCL1579	Unigene0000736_L3XS36	Unigene0004764_HN231	Unigene0067838_XS336
ORTHOMCL1580	Unigene0000738_XS336	Unigene0015093_HN231	Unigene0040922_L3XS36
ORTHOMCL1581	Unigene0000739_HN231	Unigene0006244_L3XS36	Unigene0013876_XS336
ORTHOMCL1582	Unigene0000739_L3XS36	Unigene0008276_XS336	Unigene0016869_HN231
ORTHOMCL1583	Unigene0000744_L3XS36	Unigene0002235_HN231	Unigene0021708_XS336
ORTHOMCL1584	Unigene0000745_XS336	Unigene0016124_L3XS36	Unigene0048123_HN231
ORTHOMCL1585	Unigene0000746_L3XS36	Unigene0020749_HN231	Unigene0055803_XS336
ORTHOMCL1586	Unigene0000746_XS336	Unigene0006817_HN231	Unigene0032423_L3XS36
ORTHOMCL1587	Unigene0000747_L3XS36	Unigene0004223_XS336	Unigene0007416_HN231
ORTHOMCL1588	Unigene0000748_XS336	Unigene0001933_L3XS36	Unigene0068176_HN231
ORTHOMCL1589	Unigene0000749_L3XS36	Unigene0001565_HN231	Unigene0055966_XS336
ORTHOMCL1590	Unigene0000750_HN231	Unigene0031079_L3XS36	Unigene0055100_XS336
ORTHOMCL1591	Unigene0000751_XS336	Unigene0002473_HN231	Unigene0018731_L3XS36
ORTHOMCL1592	Unigene0000754_L3XS36	Unigene0023698_XS336	Unigene0061184_HN231
ORTHOMCL1593	Unigene0000759_HN231	Unigene0000976_XS336	Unigene0055060_L3XS36
ORTHOMCL1594	Unigene0000759_L3XS36	Unigene0008550_HN231	Unigene0032821_XS336
ORTHOMCL1595	Unigene0000761_L3XS36	Unigene0020412_HN231	Unigene0049590_XS336
ORTHOMCL1596	Unigene0000762_XS336	Unigene0042418_L3XS36	Unigene0047108_HN231
ORTHOMCL1597	Unigene0000763_HN231	Unigene0061402_L3XS36	Unigene0063842_XS336
ORTHOMCL1598	Unigene0000764_L3XS36	Unigene0019030_XS336	Unigene0038204_HN231
ORTHOMCL1599	Unigene0000765_XS336	Unigene0027525_L3XS36	Unigene0052897_HN231
ORTHOMCL1600	Unigene0000766_L3XS36	Unigene0031273_XS336	Unigene0062030_HN231
ORTHOMCL1601	Unigene0000766_XS336	Unigene0011018_HN231	Unigene0063520_L3XS36
ORTHOMCL1602	Unigene0000767_XS336	Unigene0024183_HN231	Unigene0025911_L3XS36
ORTHOMCL1603	Unigene0000768_L3XS36	Unigene0003577_XS336	Unigene0040181_HN231
ORTHOMCL1604	Unigene0000768_XS336	Unigene0016835_HN231	Unigene0024883_L3XS36
ORTHOMCL1605	Unigene0000769_XS336	Unigene0020534_HN231	Unigene0039714_L3XS36
ORTHOMCL1606	Unigene0000770_L3XS36	Unigene0066745_XS336	Unigene0073607_HN231
ORTHOMCL1607	Unigene0000771_HN231	Unigene0015217_L3XS36	Unigene0026339_XS336
ORTHOMCL1608	Unigene0000772_XS336	Unigene0014140_HN231	Unigene0036374_L3XS36
ORTHOMCL1609	Unigene0000773_L3XS36	Unigene0032786_XS336	Unigene0051135_HN231
ORTHOMCL1610	Unigene0000775_HN231	Unigene0030380_XS336	Unigene0063344_L3XS36
ORTHOMCL1611	Unigene0000776_L3XS36	Unigene0036882_HN231	Unigene0067447_XS336
ORTHOMCL1612	Unigene0000777_L3XS36	Unigene0014111_HN231	Unigene0054243_XS336
ORTHOMCL1613	Unigene0000778_HN231	Unigene0030237_L3XS36	Unigene0063173_XS336
ORTHOMCL1614	Unigene0000780_XS336	Unigene0037042_L3XS36	Unigene0048292_HN231
ORTHOMCL1615	Unigene0000781_HN231	Unigene0004624_L3XS36	Unigene0063111_XS336
ORTHOMCL1616	Unigene0000781_L3XS36	Unigene0014843_HN231	Unigene0022079_XS336
ORTHOMCL1617	Unigene0000784_HN231	Unigene0008049_XS336	Unigene0010242_L3XS36
ORTHOMCL1618	Unigene0000784_L3XS36	Unigene0004141_HN231	Unigene0062072_XS336
ORTHOMCL1619	Unigene0000786_HN231	Unigene0006528_XS336	Unigene0013485_L3XS36
ORTHOMCL1620	Unigene0000786_L3XS36	Unigene0064648_XS336	Unigene0076289_HN231
ORTHOMCL1621	Unigene0000788_L3XS36	Unigene0019862_XS336	Unigene0072668_HN231
ORTHOMCL1622	Unigene0000789_L3XS36	Unigene0012764_HN231	Unigene0059310_XS336
ORTHOMCL1623	Unigene0000790_XS336	Unigene0004939_HN231	Unigene0045098_L3XS36
ORTHOMCL1624	Unigene0000791_L3XS36	Unigene0047534_XS336	Unigene0055371_HN231
ORTHOMCL1625	Unigene0000792_L3XS36	Unigene0008813_HN231	Unigene0066500_XS336
ORTHOMCL1626	Unigene0000794_L3XS36	Unigene0011812_XS336	Unigene0071418_HN231
ORTHOMCL1627	Unigene0000795_HN231	Unigene0035941_XS336	Unigene0058297_L3XS36
ORTHOMCL1628	Unigene0000796_L3XS36	Unigene0022805_XS336	Unigene0072062_HN231
ORTHOMCL1629	Unigene0000797_HN231	Unigene0021693_XS336	Unigene0021870_L3XS36
ORTHOMCL1630	Unigene0000799_HN231	Unigene0013525_XS336	Unigene0045301_L3XS36
ORTHOMCL1631	Unigene0000800_XS336	Unigene0038987_HN231	Unigene0045599_L3XS36
ORTHOMCL1632	Unigene0000801_L3XS36	Unigene0021320_XS336	Unigene0021421_HN231
ORTHOMCL1633	Unigene0000802_L3XS36	Unigene0005299_XS336	Unigene0061772_HN231
ORTHOMCL1634	Unigene0000804_HN231	Unigene0010100_L3XS36	Unigene0016491_XS336
ORTHOMCL1635	Unigene0000804_L3XS36	Unigene0029251_HN231	Unigene0054998_XS336
ORTHOMCL1636	Unigene0000805_XS336	Unigene0011967_HN231	Unigene0047566_L3XS36
ORTHOMCL1637	Unigene0000807_XS336	Unigene0056568_L3XS36	Unigene0074565_HN231
ORTHOMCL1638	Unigene0000810_XS336	Unigene0002953_HN231	Unigene0064573_L3XS36
ORTHOMCL1640	Unigene0000814_L3XS36	Unigene0034872_HN231	Unigene0042830_XS336
ORTHOMCL1642	Unigene0000815_L3XS36	Unigene0042873_XS336	Unigene0058212_HN231
ORTHOMCL1643	Unigene0000817_L3XS36	Unigene0021787_HN231	Unigene0064427_XS336
ORTHOMCL1644	Unigene0000819_HN231	Unigene0007093_L3XS36	Unigene0009896_XS336
ORTHOMCL1645	Unigene0000819_XS336	Unigene0045538_HN231	Unigene0065311_L3XS36
ORTHOMCL1646	Unigene0000821_L3XS36	Unigene0021682_XS336	Unigene0056424_HN231
ORTHOMCL1647	Unigene0000822_L3XS36	Unigene0000996_HN231	Unigene0001567_XS336
ORTHOMCL1648	Unigene0000825_L3XS36	Unigene0003695_HN231	Unigene0003989_XS336
ORTHOMCL1649	Unigene0000826_XS336	Unigene0006869_L3XS36	Unigene0025567_HN231
ORTHOMCL1650	Unigene0000827_L3XS36	Unigene0042144_XS336	Unigene0068103_HN231
ORTHOMCL1651	Unigene0000828_L3XS36	Unigene0025011_XS336	Unigene0031976_HN231
ORTHOMCL1652	Unigene0000828_XS336	Unigene0030921_L3XS36	Unigene0034912_HN231
ORTHOMCL1653	Unigene0000829_L3XS36	Unigene0047522_HN231	Unigene0050606_XS336
ORTHOMCL1654	Unigene0000833_L3XS36	Unigene0008346_XS336	Unigene0037782_HN231
ORTHOMCL1655	Unigene0000835_L3XS36	Unigene0034930_HN231	Unigene0057357_XS336
ORTHOMCL1656	Unigene0000835_XS336	Unigene0000962_L3XS36	Unigene0008362_HN231
ORTHOMCL1657	Unigene0000836_L3XS36	Unigene0002381_HN231	Unigene0051079_XS336
ORTHOMCL1658	Unigene0000837_L3XS36	Unigene0029299_XS336	Unigene0065536_HN231
ORTHOMCL1659	Unigene0000838_L3XS36	Unigene0045158_HN231	Unigene0051577_XS336
ORTHOMCL1660	Unigene0000840_L3XS36	Unigene0034449_HN231	Unigene0047445_XS336
ORTHOMCL1661	Unigene0000842_L3XS36	Unigene0065186_XS336	Unigene0075828_HN231
ORTHOMCL1662	Unigene0000843_XS336	Unigene0030234_HN231	Unigene0053755_L3XS36
ORTHOMCL1663	Unigene0000855_L3XS36	Unigene0012663_HN231	Unigene0045588_XS336
ORTHOMCL1664	Unigene0000856_L3XS36	Unigene0015935_XS336	Unigene0058476_HN231
ORTHOMCL1665	Unigene0000856_XS336	Unigene0054936_L3XS36	Unigene0058853_HN231
ORTHOMCL1666	Unigene0000857_L3XS36	Unigene0011992_XS336	Unigene0043471_HN231
ORTHOMCL1667	Unigene0000857_XS336	Unigene0053007_L3XS36	Unigene0061762_HN231
ORTHOMCL1668	Unigene0000859_L3XS36	Unigene0001953_XS336	Unigene0003815_HN231
ORTHOMCL1669	Unigene0000867_L3XS36	Unigene0033834_HN231	Unigene0060028_XS336
ORTHOMCL1670	Unigene0000872_L3XS36	Unigene0011939_HN231	Unigene0034252_XS336
ORTHOMCL1671	Unigene0000874_L3XS36	Unigene0034860_HN231	Unigene0064433_XS336
ORTHOMCL1672	Unigene0000875_HN231	Unigene0009970_L3XS36	Unigene0032691_XS336
ORTHOMCL1673	Unigene0000876_HN231	Unigene0049086_XS336	Unigene0063899_L3XS36
ORTHOMCL1674	Unigene0000876_L3XS36	Unigene0036229_HN231	Unigene0057030_XS336
ORTHOMCL1675	Unigene0000877_L3XS36	Unigene0009285_XS336	Unigene0016858_HN231
ORTHOMCL1676	Unigene0000880_L3XS36	Unigene0011835_XS336	Unigene0028795_HN231
ORTHOMCL1677	Unigene0000881_L3XS36	Unigene0007902_HN231	Unigene0059779_XS336
ORTHOMCL1678	Unigene0000885_L3XS36	Unigene0008243_HN231	Unigene0037052_XS336
ORTHOMCL1679	Unigene0000886_L3XS36	Unigene0017321_XS336	Unigene0035417_HN231
ORTHOMCL1680	Unigene0000887_L3XS36	Unigene0027595_HN231	Unigene0065319_XS336
ORTHOMCL1681	Unigene0000888_XS336	Unigene0034823_L3XS36	Unigene0045602_HN231
ORTHOMCL1682	Unigene0000891_XS336	Unigene0046225_HN231	Unigene0059542_L3XS36
ORTHOMCL1683	Unigene0000894_XS336	Unigene0024302_L3XS36	Unigene0031936_HN231
ORTHOMCL1684	Unigene0000896_L3XS36	Unigene0009459_XS336	Unigene0054289_HN231
ORTHOMCL1685	Unigene0000897_L3XS36	Unigene0002397_HN231	Unigene0063738_XS336
ORTHOMCL1686	Unigene0000898_L3XS36	Unigene0030232_HN231	Unigene0066497_XS336
ORTHOMCL1687	Unigene0000900_L3XS36	Unigene0032948_XS336	Unigene0071986_HN231
ORTHOMCL1688	Unigene0000901_L3XS36	Unigene0004535_XS336	Unigene0046093_HN231
ORTHOMCL1689	Unigene0000903_L3XS36	Unigene0023465_XS336	Unigene0037244_HN231
ORTHOMCL1690	Unigene0000904_L3XS36	Unigene0037096_XS336	Unigene0073467_HN231
ORTHOMCL1691	Unigene0000904_XS336	Unigene0068703_L3XS36	Unigene0074800_HN231
ORTHOMCL1692	Unigene0000905_HN231	Unigene0016355_L3XS36	Unigene0028200_XS336
ORTHOMCL1693	Unigene0000905_L3XS36	Unigene0031833_HN231	Unigene0060995_XS336
ORTHOMCL1694	Unigene0000907_L3XS36	Unigene0009436_HN231	Unigene0053077_XS336
ORTHOMCL1695	Unigene0000908_L3XS36	Unigene0012252_HN231	Unigene0029811_XS336
ORTHOMCL1696	Unigene0000909_L3XS36	Unigene0050479_XS336	Unigene0073220_HN231
ORTHOMCL1697	Unigene0000912_L3XS36	Unigene0002779_XS336	Unigene0076190_HN231
ORTHOMCL1698	Unigene0000918_L3XS36	Unigene0039992_XS336	Unigene0044344_HN231
ORTHOMCL1699	Unigene0000921_L3XS36	Unigene0038481_HN231	Unigene0066458_XS336
ORTHOMCL1700	Unigene0000929_HN231	Unigene0037211_XS336	Unigene0065515_L3XS36
ORTHOMCL1701	Unigene0000931_L3XS36	Unigene0003440_XS336	Unigene0075079_HN231
ORTHOMCL1702	Unigene0000937_XS336	Unigene0020515_L3XS36	Unigene0067444_HN231
ORTHOMCL1703	Unigene0000938_L3XS36	Unigene0043394_XS336	Unigene0072461_HN231
ORTHOMCL1704	Unigene0000938_XS336	Unigene0052854_L3XS36	Unigene0061602_HN231
ORTHOMCL1705	Unigene0000939_HN231	Unigene0012263_L3XS36	Unigene0038601_XS336
ORTHOMCL1706	Unigene0000939_L3XS36	Unigene0005133_HN231	Unigene0034926_XS336
ORTHOMCL1707	Unigene0000940_L3XS36	Unigene0021478_HN231	Unigene0053052_XS336
ORTHOMCL1708	Unigene0000941_L3XS36	Unigene0005279_HN231	Unigene0016181_XS336
ORTHOMCL1709	Unigene0000942_L3XS36	Unigene0016180_XS336	Unigene0032351_HN231
ORTHOMCL1710	Unigene0000943_HN231	Unigene0043734_XS336	Unigene0047677_L3XS36
ORTHOMCL1711	Unigene0000944_HN231	Unigene0052734_L3XS36	Unigene0055700_XS336
ORTHOMCL1712	Unigene0000944_L3XS36	Unigene0005277_HN231	Unigene0016179_XS336
ORTHOMCL1713	Unigene0000945_HN231	Unigene0028280_XS336	Unigene0057530_L3XS36
ORTHOMCL1715	Unigene0000950_HN231	Unigene0013722_L3XS36	Unigene0032905_XS336
ORTHOMCL1717	Unigene0000951_HN231	Unigene0031832_XS336	Unigene0042761_L3XS36
ORTHOMCL1718	Unigene0000951_L3XS36	Unigene0011640_HN231	Unigene0032468_XS336
ORTHOMCL1719	Unigene0000953_L3XS36	Unigene0027575_XS336	Unigene0073406_HN231
ORTHOMCL1720	Unigene0000954_L3XS36	Unigene0009311_HN231	Unigene0024387_XS336
ORTHOMCL1721	Unigene0000954_XS336	Unigene0043480_L3XS36	Unigene0051797_HN231
ORTHOMCL1722	Unigene0000955_HN231	Unigene0064936_L3XS36	Unigene0066338_XS336
ORTHOMCL1723	Unigene0000957_HN231	Unigene0043734_L3XS36	Unigene0053585_XS336
ORTHOMCL1724	Unigene0000959_HN231	Unigene0024036_XS336	Unigene0041957_L3XS36
ORTHOMCL1726	Unigene0000961_L3XS36	Unigene0054262_XS336	Unigene0071020_HN231
ORTHOMCL1727	Unigene0000967_XS336	Unigene0044012_HN231	Unigene0066489_L3XS36
ORTHOMCL1728	Unigene0000969_HN231	Unigene0062668_XS336	Unigene0066797_L3XS36
ORTHOMCL1729	Unigene0000971_L3XS36	Unigene0012560_XS336	Unigene0054825_HN231
ORTHOMCL1730	Unigene0000972_HN231	Unigene0005239_XS336	Unigene0027452_L3XS36
ORTHOMCL1731	Unigene0000972_L3XS36	Unigene0027212_HN231	Unigene0051454_XS336
ORTHOMCL1732	Unigene0000973_L3XS36	Unigene0004544_XS336	Unigene0069197_HN231
ORTHOMCL1733	Unigene0000974_HN231	Unigene0042592_XS336	Unigene0059651_L3XS36
ORTHOMCL1734	Unigene0000975_L3XS36	Unigene0037866_XS336	Unigene0038676_HN231
ORTHOMCL1735	Unigene0000977_L3XS36	Unigene0023117_XS336	Unigene0055937_HN231
ORTHOMCL1736	Unigene0000978_HN231	Unigene0014133_L3XS36	Unigene0064842_XS336
ORTHOMCL1737	Unigene0000978_L3XS36	Unigene0005937_HN231	Unigene0049010_XS336
ORTHOMCL1738	Unigene0000980_HN231	Unigene0008223_L3XS36	Unigene0018921_XS336
ORTHOMCL1739	Unigene0000984_XS336	Unigene0017945_L3XS36	Unigene0075401_HN231
ORTHOMCL1740	Unigene0000985_HN231	Unigene0028987_L3XS36	Unigene0030758_XS336
ORTHOMCL1741	Unigene0000987_XS336	Unigene0026256_HN231	Unigene0060118_L3XS36
ORTHOMCL1742	Unigene0000988_HN231	Unigene0021579_L3XS36	Unigene0022492_XS336
ORTHOMCL1743	Unigene0000989_HN231	Unigene0006218_XS336	Unigene0006284_L3XS36
ORTHOMCL1744	Unigene0000990_XS336	Unigene0003457_L3XS36	Unigene0042621_HN231
ORTHOMCL1745	Unigene0000991_HN231	Unigene0038573_L3XS36	Unigene0049356_XS336
ORTHOMCL1746	Unigene0000992_HN231	Unigene0008703_XS336	Unigene0011962_L3XS36
ORTHOMCL1747	Unigene0000992_XS336	Unigene0039901_HN231	Unigene0059499_L3XS36
ORTHOMCL1748	Unigene0000993_L3XS36	Unigene0036159_HN231	Unigene0064609_XS336
ORTHOMCL1749	Unigene0000996_L3XS36	Unigene0067629_XS336	Unigene0074147_HN231
ORTHOMCL1750	Unigene0000997_HN231	Unigene0057489_XS336	Unigene0062076_L3XS36
ORTHOMCL1751	Unigene0000997_L3XS36	Unigene0042720_HN231	Unigene0062283_XS336
ORTHOMCL1752	Unigene0000997_XS336	Unigene0021524_L3XS36	Unigene0023573_HN231
ORTHOMCL1753	Unigene0000998_HN231	Unigene0024670_L3XS36	Unigene0032463_XS336
ORTHOMCL1754	Unigene0000998_XS336	Unigene0030806_HN231	Unigene0037623_L3XS36
ORTHOMCL1755	Unigene0001000_L3XS36	Unigene0017063_XS336	Unigene0036659_HN231
ORTHOMCL1756	Unigene0001000_XS336	Unigene0003814_HN231	Unigene0014086_L3XS36
ORTHOMCL1757	Unigene0001003_XS336	Unigene0030941_HN231	Unigene0063715_L3XS36
ORTHOMCL1758	Unigene0001004_L3XS36	Unigene0009695_HN231	Unigene0030558_XS336
ORTHOMCL1759	Unigene0001005_L3XS36	Unigene0009778_XS336	Unigene0043196_HN231
ORTHOMCL1760	Unigene0001005_XS336	Unigene0033212_HN231	Unigene0054035_L3XS36
ORTHOMCL1761	Unigene0001007_XS336	Unigene0021218_L3XS36	Unigene0029436_HN231
ORTHOMCL1762	Unigene0001008_L3XS36	Unigene0006512_XS336	Unigene0010034_HN231
ORTHOMCL1763	Unigene0001009_L3XS36	Unigene0046233_XS336	Unigene0061675_HN231
ORTHOMCL1764	Unigene0001010_HN231	Unigene0057727_XS336	Unigene0066745_L3XS36
ORTHOMCL1765	Unigene0001010_XS336	Unigene0007117_L3XS36	Unigene0026476_HN231
ORTHOMCL1766	Unigene0001011_XS336	Unigene0035472_L3XS36	Unigene0045655_HN231
ORTHOMCL1767	Unigene0001012_L3XS36	Unigene0018856_XS336	Unigene0071314_HN231
ORTHOMCL1768	Unigene0001013_HN231	Unigene0004673_L3XS36	Unigene0065658_XS336
ORTHOMCL1769	Unigene0001013_L3XS36	Unigene0058474_XS336	Unigene0070236_HN231
ORTHOMCL1770	Unigene0001014_L3XS36	Unigene0030512_XS336	Unigene0030918_HN231
ORTHOMCL1771	Unigene0001015_XS336	Unigene0054085_L3XS36	Unigene0061489_HN231
ORTHOMCL1772	Unigene0001016_XS336	Unigene0014649_HN231	Unigene0022964_L3XS36
ORTHOMCL1773	Unigene0001017_L3XS36	Unigene0004292_XS336	Unigene0035345_HN231
ORTHOMCL1774	Unigene0001018_XS336	Unigene0009072_HN231	Unigene0018287_L3XS36
ORTHOMCL1775	Unigene0001019_XS336	Unigene0002297_L3XS36	Unigene0030307_HN231
ORTHOMCL1776	Unigene0001020_XS336	Unigene0002092_HN231	Unigene0050035_L3XS36
ORTHOMCL1777	Unigene0001021_HN231	Unigene0035909_XS336	Unigene0044478_L3XS36
ORTHOMCL1778	Unigene0001023_L3XS36	Unigene0001153_HN231	Unigene0001504_XS336
ORTHOMCL1779	Unigene0001024_XS336	Unigene0001299_L3XS36	Unigene0002282_HN231
ORTHOMCL1780	Unigene0001028_L3XS36	Unigene0002765_XS336	Unigene0052862_HN231
ORTHOMCL1781	Unigene0001029_HN231	Unigene0001663_XS336	Unigene0029723_L3XS36
ORTHOMCL1782	Unigene0001029_XS336	Unigene0042867_L3XS36	Unigene0051681_HN231
ORTHOMCL1783	Unigene0001035_L3XS36	Unigene0001856_XS336	Unigene0022031_HN231
ORTHOMCL1784	Unigene0001035_XS336	Unigene0037169_HN231	Unigene0045873_L3XS36
ORTHOMCL1785	Unigene0001037_HN231	Unigene0020869_L3XS36	Unigene0048304_XS336
ORTHOMCL1786	Unigene0001037_XS336	Unigene0027255_L3XS36	Unigene0049289_HN231
ORTHOMCL1787	Unigene0001040_HN231	Unigene0029956_XS336	Unigene0059164_L3XS36
ORTHOMCL1788	Unigene0001040_L3XS36	Unigene0012438_XS336	Unigene0027440_HN231
ORTHOMCL1789	Unigene0001041_HN231	Unigene0042970_XS336	Unigene0052940_L3XS36
ORTHOMCL1790	Unigene0001042_HN231	Unigene0004204_L3XS36	Unigene0011231_XS336
ORTHOMCL1791	Unigene0001042_XS336	Unigene0049717_HN231	Unigene0060515_L3XS36
ORTHOMCL1792	Unigene0001043_L3XS36	Unigene0057458_XS336	Unigene0059207_HN231
ORTHOMCL1793	Unigene0001044_HN231	Unigene0018588_L3XS36	Unigene0065545_XS336
ORTHOMCL1794	Unigene0001044_L3XS36	Unigene0040713_HN231	Unigene0067244_XS336
ORTHOMCL1795	Unigene0001044_XS336	Unigene0019712_HN231	Unigene0068322_L3XS36
ORTHOMCL1796	Unigene0001046_HN231	Unigene0001249_XS336	Unigene0022304_L3XS36
ORTHOMCL1797	Unigene0001046_L3XS36	Unigene0027901_XS336	Unigene0064459_HN231
ORTHOMCL1798	Unigene0001048_HN231	Unigene0024343_XS336	Unigene0049669_L3XS36
ORTHOMCL1799	Unigene0001049_HN231	Unigene0056248_XS336	Unigene0066963_L3XS36
ORTHOMCL1800	Unigene0001050_XS336	Unigene0006637_HN231	Unigene0023248_L3XS36
ORTHOMCL1801	Unigene0001053_L3XS36	Unigene0021979_XS336	Unigene0071611_HN231
ORTHOMCL1803	Unigene0001054_XS336	Unigene0009126_L3XS36	Unigene0057061_HN231
ORTHOMCL1804	Unigene0001056_HN231	Unigene0062443_XS336	Unigene0068815_L3XS36
ORTHOMCL1805	Unigene0001056_XS336	Unigene0015208_HN231	Unigene0057902_L3XS36
ORTHOMCL1806	Unigene0001059_L3XS36	Unigene0041566_HN231	Unigene0045425_XS336
ORTHOMCL1807	Unigene0001060_L3XS36	Unigene0046728_HN231	Unigene0055499_XS336
ORTHOMCL1808	Unigene0001061_HN231	Unigene0039612_XS336	Unigene0057640_L3XS36
ORTHOMCL1809	Unigene0001062_HN231	Unigene0049425_L3XS36	Unigene0056612_XS336
ORTHOMCL1810	Unigene0001062_L3XS36	Unigene0020362_XS336	Unigene0059375_HN231
ORTHOMCL1811	Unigene0001063_L3XS36	Unigene0013060_XS336	Unigene0046195_HN231
ORTHOMCL1812	Unigene0001064_HN231	Unigene0027620_L3XS36	Unigene0053855_XS336
ORTHOMCL1813	Unigene0001066_HN231	Unigene0011726_XS336	Unigene0040976_L3XS36
ORTHOMCL1814	Unigene0001067_HN231	Unigene0019088_XS336	Unigene0025950_L3XS36
ORTHOMCL1815	Unigene0001068_HN231	Unigene0018288_XS336	Unigene0018705_L3XS36
ORTHOMCL1816	Unigene0001068_XS336	Unigene0010673_HN231	Unigene0066191_L3XS36
ORTHOMCL1817	Unigene0001078_XS336	Unigene0061773_L3XS36	Unigene0067332_HN231
ORTHOMCL1818	Unigene0001081_HN231	Unigene0022998_L3XS36	Unigene0035287_XS336
ORTHOMCL1819	Unigene0001081_XS336	Unigene0038317_L3XS36	Unigene0058787_HN231
ORTHOMCL1820	Unigene0001083_HN231	Unigene0014970_L3XS36	Unigene0020574_XS336
ORTHOMCL1821	Unigene0001083_XS336	Unigene0029250_HN231	Unigene0055943_L3XS36
ORTHOMCL1822	Unigene0001085_XS336	Unigene0014968_HN231	Unigene0044991_L3XS36
ORTHOMCL1823	Unigene0001086_HN231	Unigene0017481_XS336	Unigene0033479_L3XS36
ORTHOMCL1824	Unigene0001088_L3XS36	Unigene0030504_HN231	Unigene0060348_XS336
ORTHOMCL1825	Unigene0001089_XS336	Unigene0013298_L3XS36	Unigene0018063_HN231
ORTHOMCL1826	Unigene0001090_L3XS36	Unigene0024385_XS336	Unigene0068631_HN231
ORTHOMCL1827	Unigene0001090_XS336	Unigene0025674_L3XS36	Unigene0070726_HN231
ORTHOMCL1828	Unigene0001094_HN231	Unigene0042959_XS336	Unigene0057930_L3XS36
ORTHOMCL1829	Unigene0001095_HN231	Unigene0059164_XS336	Unigene0067151_L3XS36
ORTHOMCL1830	Unigene0001096_L3XS36	Unigene0062335_HN231	Unigene0065541_XS336
ORTHOMCL1831	Unigene0001097_XS336	Unigene0017556_L3XS36	Unigene0026923_HN231
ORTHOMCL1832	Unigene0001098_L3XS36	Unigene0017708_HN231	Unigene0027385_XS336
ORTHOMCL1833	Unigene0001098_XS336	Unigene0008806_L3XS36	Unigene0042343_HN231
ORTHOMCL1834	Unigene0001100_L3XS36	Unigene0009475_XS336	Unigene0009557_HN231
ORTHOMCL1835	Unigene0001101_XS336	Unigene0041112_L3XS36	Unigene0051008_HN231
ORTHOMCL1836	Unigene0001102_HN231	Unigene0029318_L3XS36	Unigene0032418_XS336
ORTHOMCL1837	Unigene0001102_XS336	Unigene0056290_L3XS36	Unigene0065307_HN231
ORTHOMCL1838	Unigene0001103_HN231	Unigene0002721_L3XS36	Unigene0049014_XS336
ORTHOMCL1839	Unigene0001103_L3XS36	Unigene0036107_HN231	Unigene0036190_XS336
ORTHOMCL1840	Unigene0001105_L3XS36	Unigene0007392_HN231	Unigene0015306_XS336
ORTHOMCL1841	Unigene0001105_XS336	Unigene0026008_HN231	Unigene0066954_L3XS36
ORTHOMCL1842	Unigene0001109_XS336	Unigene0010302_HN231	Unigene0043991_L3XS36
ORTHOMCL1843	Unigene0001110_XS336	Unigene0041181_L3XS36	Unigene0073796_HN231
ORTHOMCL1844	Unigene0001111_XS336	Unigene0009745_L3XS36	Unigene0058305_HN231
ORTHOMCL1845	Unigene0001113_HN231	Unigene0007766_XS336	Unigene0035591_L3XS36
ORTHOMCL1846	Unigene0001114_HN231	Unigene0004840_L3XS36	Unigene0024415_XS336
ORTHOMCL1847	Unigene0001115_HN231	Unigene0004839_L3XS36	Unigene0045669_XS336
ORTHOMCL1848	Unigene0001116_XS336	Unigene0006220_HN231	Unigene0045629_L3XS36
ORTHOMCL1849	Unigene0001117_HN231	Unigene0050384_XS336	Unigene0059782_L3XS36
ORTHOMCL1850	Unigene0001117_L3XS36	Unigene0023952_HN231	Unigene0048998_XS336
ORTHOMCL1851	Unigene0001118_HN231	Unigene0051323_XS336	Unigene0056515_L3XS36
ORTHOMCL1852	Unigene0001119_HN231	Unigene0029075_XS336	Unigene0056036_L3XS36
ORTHOMCL1853	Unigene0001120_HN231	Unigene0041405_L3XS36	Unigene0044357_XS336
ORTHOMCL1854	Unigene0001120_L3XS36	Unigene0016662_XS336	Unigene0035604_HN231
ORTHOMCL1855	Unigene0001121_XS336	Unigene0004381_HN231	Unigene0032151_L3XS36
ORTHOMCL1856	Unigene0001123_L3XS36	Unigene0031617_HN231	Unigene0062621_XS336
ORTHOMCL1857	Unigene0001124_XS336	Unigene0015075_HN231	Unigene0067423_L3XS36
ORTHOMCL1858	Unigene0001125_HN231	Unigene0046696_L3XS36	Unigene0050861_XS336
ORTHOMCL1859	Unigene0001125_XS336	Unigene0029033_L3XS36	Unigene0052629_HN231
ORTHOMCL1860	Unigene0001126_HN231	Unigene0030442_L3XS36	Unigene0050195_XS336
ORTHOMCL1861	Unigene0001126_XS336	Unigene0019071_HN231	Unigene0063140_L3XS36
ORTHOMCL1862	Unigene0001127_L3XS36	Unigene0055619_XS336	Unigene0067601_HN231
ORTHOMCL1863	Unigene0001128_HN231	Unigene0020053_L3XS36	Unigene0044389_XS336
ORTHOMCL1864	Unigene0001128_XS336	Unigene0004813_HN231	Unigene0032647_L3XS36
ORTHOMCL1865	Unigene0001131_HN231	Unigene0030512_L3XS36	Unigene0052401_XS336
ORTHOMCL1866	Unigene0001131_L3XS36	Unigene0003325_XS336	Unigene0037230_HN231
ORTHOMCL1867	Unigene0001131_XS336	Unigene0023098_HN231	Unigene0061847_L3XS36
ORTHOMCL1868	Unigene0001134_HN231	Unigene0015741_L3XS36	Unigene0059769_XS336
ORTHOMCL1869	Unigene0001134_L3XS36	Unigene0007536_HN231	Unigene0063366_XS336
ORTHOMCL1870	Unigene0001135_XS336	Unigene0040511_L3XS36	Unigene0042486_HN231
ORTHOMCL1871	Unigene0001136_HN231	Unigene0024758_XS336	Unigene0050172_L3XS36
ORTHOMCL1872	Unigene0001137_L3XS36	Unigene0009614_HN231	Unigene0017061_XS336
ORTHOMCL1873	Unigene0001138_L3XS36	Unigene0025667_XS336	Unigene0049358_HN231
ORTHOMCL1874	Unigene0001139_HN231	Unigene0032928_L3XS36	Unigene0034456_XS336
ORTHOMCL1875	Unigene0001139_L3XS36	Unigene0053544_XS336	Unigene0059271_HN231
ORTHOMCL1876	Unigene0001141_L3XS36	Unigene0020635_XS336	Unigene0037480_HN231
ORTHOMCL1877	Unigene0001141_XS336	Unigene0008233_L3XS36	Unigene0038841_HN231
ORTHOMCL1878	Unigene0001142_HN231	Unigene0001605_XS336	Unigene0023275_L3XS36
ORTHOMCL1879	Unigene0001142_L3XS36	Unigene0005377_HN231	Unigene0068130_XS336
ORTHOMCL1880	Unigene0001143_HN231	Unigene0011515_L3XS36	Unigene0066062_XS336
ORTHOMCL1881	Unigene0001143_L3XS36	Unigene0042886_XS336	Unigene0048389_HN231
ORTHOMCL1882	Unigene0001145_L3XS36	Unigene0041910_HN231	Unigene0058449_XS336
ORTHOMCL1883	Unigene0001146_HN231	Unigene0054558_XS336	Unigene0054616_L3XS36
ORTHOMCL1884	Unigene0001147_L3XS36	Unigene0002238_XS336	Unigene0037973_HN231
ORTHOMCL1885	Unigene0001148_L3XS36	Unigene0030262_HN231	Unigene0037859_XS336
ORTHOMCL1886	Unigene0001150_HN231	Unigene0038368_L3XS36	Unigene0049639_XS336
ORTHOMCL1887	Unigene0001152_HN231	Unigene0024074_XS336	Unigene0033008_L3XS36
ORTHOMCL1888	Unigene0001152_L3XS36	Unigene0023313_XS336	Unigene0034025_HN231
ORTHOMCL1889	Unigene0001153_XS336	Unigene0022768_HN231	Unigene0039163_L3XS36
ORTHOMCL1890	Unigene0001154_HN231	Unigene0007723_XS336	Unigene0067583_L3XS36
ORTHOMCL1891	Unigene0001154_L3XS36	Unigene0015299_HN231	Unigene0062862_XS336
ORTHOMCL1892	Unigene0001155_L3XS36	Unigene0062861_XS336	Unigene0070374_HN231
ORTHOMCL1893	Unigene0001156_HN231	Unigene0057963_L3XS36	Unigene0062521_XS336
ORTHOMCL1894	Unigene0001157_L3XS36	Unigene0004929_XS336	Unigene0073916_HN231
ORTHOMCL1895	Unigene0001158_L3XS36	Unigene0044687_HN231	Unigene0066084_XS336
ORTHOMCL1896	Unigene0001158_XS336	Unigene0017166_HN231	Unigene0032755_L3XS36
ORTHOMCL1897	Unigene0001159_HN231	Unigene0006615_XS336	Unigene0041295_L3XS36
ORTHOMCL1898	Unigene0001159_XS336	Unigene0005291_L3XS36	Unigene0009288_HN231
ORTHOMCL1899	Unigene0001161_XS336	Unigene0005320_HN231	Unigene0016231_L3XS36
ORTHOMCL1900	Unigene0001162_XS336	Unigene0065218_HN231	Unigene0068178_L3XS36
ORTHOMCL1901	Unigene0001163_XS336	Unigene0005487_HN231	Unigene0036290_L3XS36
ORTHOMCL1902	Unigene0001164_HN231	Unigene0011857_XS336	Unigene0061976_L3XS36
ORTHOMCL1903	Unigene0001168_HN231	Unigene0040658_L3XS36	Unigene0051514_XS336
ORTHOMCL1904	Unigene0001168_XS336	Unigene0040627_L3XS36	Unigene0052657_HN231
ORTHOMCL1905	Unigene0001169_XS336	Unigene0024474_L3XS36	Unigene0029724_HN231
ORTHOMCL1906	Unigene0001170_XS336	Unigene0055222_HN231	Unigene0066900_L3XS36
ORTHOMCL1907	Unigene0001172_L3XS36	Unigene0008120_HN231	Unigene0065167_XS336
ORTHOMCL1908	Unigene0001172_XS336	Unigene0046143_L3XS36	Unigene0065676_HN231
ORTHOMCL1909	Unigene0001173_HN231	Unigene0002054_L3XS36	Unigene0028419_XS336
ORTHOMCL1910	Unigene0001173_XS336	Unigene0015692_L3XS36	Unigene0023872_HN231
ORTHOMCL1911	Unigene0001174_HN231	Unigene0031137_L3XS36	Unigene0045296_XS336
ORTHOMCL1912	Unigene0001175_HN231	Unigene0034968_L3XS36	Unigene0040950_XS336
ORTHOMCL1913	Unigene0001175_XS336	Unigene0017992_L3XS36	Unigene0069345_HN231
ORTHOMCL1914	Unigene0001176_L3XS36	Unigene0011556_XS336	Unigene0043895_HN231
ORTHOMCL1915	Unigene0001176_XS336	Unigene0011782_L3XS36	Unigene0054783_HN231
ORTHOMCL1916	Unigene0001178_HN231	Unigene0019352_XS336	Unigene0030931_L3XS36
ORTHOMCL1917	Unigene0001179_HN231	Unigene0030249_XS336	Unigene0032911_L3XS36
ORTHOMCL1918	Unigene0001179_L3XS36	Unigene0013265_XS336	Unigene0075711_HN231
ORTHOMCL1919	Unigene0001179_XS336	Unigene0002435_HN231	Unigene0032543_L3XS36
ORTHOMCL1920	Unigene0001180_L3XS36	Unigene0004465_HN231	Unigene0012130_XS336
ORTHOMCL1921	Unigene0001181_L3XS36	Unigene0029170_HN231	Unigene0066891_XS336
ORTHOMCL1922	Unigene0001182_HN231	Unigene0014688_XS336	Unigene0028087_L3XS36
ORTHOMCL1923	Unigene0001183_L3XS36	Unigene0004242_HN231	Unigene0067819_XS336
ORTHOMCL1924	Unigene0001184_HN231	Unigene0022142_XS336	Unigene0025567_L3XS36
ORTHOMCL1925	Unigene0001185_HN231	Unigene0008402_L3XS36	Unigene0053845_XS336
ORTHOMCL1926	Unigene0001185_L3XS36	Unigene0053278_XS336	Unigene0074133_HN231
ORTHOMCL1927	Unigene0001185_XS336	Unigene0016777_HN231	Unigene0067402_L3XS36
ORTHOMCL1928	Unigene0001186_HN231	Unigene0009878_L3XS36	Unigene0022103_XS336
ORTHOMCL1929	Unigene0001187_L3XS36	Unigene0023242_XS336	Unigene0067710_HN231
ORTHOMCL1930	Unigene0001187_XS336	Unigene0015674_HN231	Unigene0043305_L3XS36
ORTHOMCL1931	Unigene0001188_HN231	Unigene0024405_L3XS36	Unigene0049794_XS336
ORTHOMCL1932	Unigene0001189_XS336	Unigene0020975_L3XS36	Unigene0042642_HN231
ORTHOMCL1933	Unigene0001190_L3XS36	Unigene0001521_XS336	Unigene0035415_HN231
ORTHOMCL1934	Unigene0001190_XS336	Unigene0033565_L3XS36	Unigene0048381_HN231
ORTHOMCL1935	Unigene0001192_HN231	Unigene0042216_L3XS36	Unigene0059905_XS336
ORTHOMCL1936	Unigene0001193_HN231	Unigene0012800_XS336	Unigene0023362_L3XS36
ORTHOMCL1937	Unigene0001193_L3XS36	Unigene0024628_XS336	Unigene0046767_HN231
ORTHOMCL1938	Unigene0001195_HN231	Unigene0044841_L3XS36	Unigene0061396_XS336
ORTHOMCL1939	Unigene0001195_XS336	Unigene0011364_L3XS36	Unigene0074096_HN231
ORTHOMCL1940	Unigene0001196_XS336	Unigene0001809_L3XS36	Unigene0041556_HN231
ORTHOMCL1941	Unigene0001197_HN231	Unigene0008706_L3XS36	Unigene0051074_XS336
ORTHOMCL1942	Unigene0001197_L3XS36	Unigene0053563_HN231	Unigene0068141_XS336
ORTHOMCL1943	Unigene0001198_XS336	Unigene0012299_L3XS36	Unigene0021003_HN231
ORTHOMCL1944	Unigene0001199_L3XS36	Unigene0008615_XS336	Unigene0069376_HN231
ORTHOMCL1945	Unigene0001200_HN231	Unigene0025885_XS336	Unigene0029354_L3XS36
ORTHOMCL1946	Unigene0001201_XS336	Unigene0022381_L3XS36	Unigene0033804_HN231
ORTHOMCL1947	Unigene0001202_L3XS36	Unigene0021255_XS336	Unigene0024251_HN231
ORTHOMCL1948	Unigene0001203_L3XS36	Unigene0017132_XS336	Unigene0036024_HN231
ORTHOMCL1949	Unigene0001204_L3XS36	Unigene0047745_XS336	Unigene0073021_HN231
ORTHOMCL1950	Unigene0001206_L3XS36	Unigene0039923_HN231	Unigene0052293_XS336
ORTHOMCL1951	Unigene0001207_HN231	Unigene0036525_L3XS36	Unigene0040215_XS336
ORTHOMCL1952	Unigene0001207_L3XS36	Unigene0005999_XS336	Unigene0061704_HN231
ORTHOMCL1953	Unigene0001207_XS336	Unigene0001641_L3XS36	Unigene0069701_HN231
ORTHOMCL1954	Unigene0001208_L3XS36	Unigene0034527_XS336	Unigene0035498_HN231
ORTHOMCL1955	Unigene0001210_XS336	Unigene0008281_HN231	Unigene0067953_L3XS36
ORTHOMCL1956	Unigene0001212_HN231	Unigene0031885_XS336	Unigene0060218_L3XS36
ORTHOMCL1957	Unigene0001213_XS336	Unigene0002976_HN231	Unigene0067126_L3XS36
ORTHOMCL1958	Unigene0001214_HN231	Unigene0005461_L3XS36	Unigene0049382_XS336
ORTHOMCL1959	Unigene0001214_L3XS36	Unigene0063028_XS336	Unigene0070862_HN231
ORTHOMCL1960	Unigene0001215_L3XS36	Unigene0061543_XS336	Unigene0064758_HN231
ORTHOMCL1961	Unigene0001215_XS336	Unigene0029504_HN231	Unigene0036010_L3XS36
ORTHOMCL1962	Unigene0001217_HN231	Unigene0054260_L3XS36	Unigene0058191_XS336
ORTHOMCL1963	Unigene0001218_HN231	Unigene0006819_L3XS36	Unigene0007988_XS336
ORTHOMCL1964	Unigene0001218_L3XS36	Unigene0019723_HN231	Unigene0032015_XS336
ORTHOMCL1965	Unigene0001218_XS336	Unigene0026246_HN231	Unigene0029718_L3XS36
ORTHOMCL1966	Unigene0001219_HN231	Unigene0028135_XS336	Unigene0054304_L3XS36
ORTHOMCL1967	Unigene0001221_HN231	Unigene0050530_XS336	Unigene0056788_L3XS36
ORTHOMCL1968	Unigene0001221_XS336	Unigene0006017_L3XS36	Unigene0037147_HN231
ORTHOMCL1969	Unigene0001222_HN231	Unigene0011330_L3XS36	Unigene0068080_XS336
ORTHOMCL1970	Unigene0001223_L3XS36	Unigene0014584_HN231	Unigene0067333_XS336
ORTHOMCL1971	Unigene0001224_L3XS36	Unigene0014585_HN231	Unigene0067332_XS336
ORTHOMCL1972	Unigene0001226_HN231	Unigene0028401_XS336	Unigene0048063_L3XS36
ORTHOMCL1973	Unigene0001226_L3XS36	Unigene0014953_XS336	Unigene0042339_HN231
ORTHOMCL1974	Unigene0001227_HN231	Unigene0047288_XS336	Unigene0060539_L3XS36
ORTHOMCL1975	Unigene0001227_L3XS36	Unigene0022042_HN231	Unigene0063609_XS336
ORTHOMCL1977	Unigene0001228_HN231	Unigene0035956_L3XS36	Unigene0065714_XS336
ORTHOMCL1978	Unigene0001228_XS336	Unigene0042327_HN231	Unigene0051619_L3XS36
ORTHOMCL1979	Unigene0001230_HN231	Unigene0062942_XS336	Unigene0065761_L3XS36
ORTHOMCL1980	Unigene0001231_HN231	Unigene0006268_XS336	Unigene0032951_L3XS36
ORTHOMCL1981	Unigene0001231_XS336	Unigene0011290_L3XS36	Unigene0046042_HN231
ORTHOMCL1982	Unigene0001233_HN231	Unigene0032936_XS336	Unigene0036442_L3XS36
ORTHOMCL1983	Unigene0001235_HN231	Unigene0032149_L3XS36	Unigene0066681_XS336
ORTHOMCL1984	Unigene0001239_HN231	Unigene0036773_L3XS36	Unigene0066071_XS336
ORTHOMCL1985	Unigene0001239_XS336	Unigene0050807_L3XS36	Unigene0075415_HN231
ORTHOMCL1986	Unigene0001241_HN231	Unigene0055336_L3XS36	Unigene0055530_XS336
ORTHOMCL1987	Unigene0001241_L3XS36	Unigene0011084_XS336	Unigene0057736_HN231
ORTHOMCL1988	Unigene0001244_HN231	Unigene0010302_L3XS36	Unigene0051069_XS336
ORTHOMCL1989	Unigene0001246_HN231	Unigene0031278_L3XS36	Unigene0036879_XS336
ORTHOMCL1990	Unigene0001246_L3XS36	Unigene0027900_XS336	Unigene0047174_HN231
ORTHOMCL1991	Unigene0001246_XS336	Unigene0014925_HN231	Unigene0031114_L3XS36
ORTHOMCL1992	Unigene0001248_XS336	Unigene0020465_L3XS36	Unigene0055789_HN231
ORTHOMCL1993	Unigene0001249_L3XS36	Unigene0043704_HN231	Unigene0056887_XS336
ORTHOMCL1994	Unigene0001250_HN231	Unigene0045198_L3XS36	Unigene0056825_XS336
ORTHOMCL1995	Unigene0001250_XS336	Unigene0068382_L3XS36	Unigene0073755_HN231
ORTHOMCL1996	Unigene0001251_XS336	Unigene0013595_HN231	Unigene0037202_L3XS36
ORTHOMCL1997	Unigene0001252_HN231	Unigene0028828_L3XS36	Unigene0029286_XS336
ORTHOMCL1998	Unigene0001255_HN231	Unigene0013424_XS336	Unigene0023491_L3XS36
ORTHOMCL1999	Unigene0001256_HN231	Unigene0002859_XS336	Unigene0048456_L3XS36
ORTHOMCL2000	Unigene0001257_XS336	Unigene0007924_L3XS36	Unigene0074534_HN231
ORTHOMCL2001	Unigene0001258_HN231	Unigene0014782_L3XS36	Unigene0066012_XS336
ORTHOMCL2002	Unigene0001258_L3XS36	Unigene0005694_XS336	Unigene0070111_HN231
ORTHOMCL2003	Unigene0001258_XS336	Unigene0025250_L3XS36	Unigene0057936_HN231
ORTHOMCL2005	Unigene0001260_L3XS36	Unigene0007814_XS336	Unigene0031933_HN231
ORTHOMCL2006	Unigene0001260_XS336	Unigene0011002_L3XS36	Unigene0055589_HN231
ORTHOMCL2007	Unigene0001261_HN231	Unigene0001559_L3XS36	Unigene0066707_XS336
ORTHOMCL2008	Unigene0001261_L3XS36	Unigene0036579_HN231	Unigene0067159_XS336
ORTHOMCL2009	Unigene0001262_HN231	Unigene0039901_XS336	Unigene0044568_L3XS36
ORTHOMCL2010	Unigene0001262_XS336	Unigene0010274_L3XS36	Unigene0024839_HN231
ORTHOMCL2011	Unigene0001264_HN231	Unigene0014210_L3XS36	Unigene0059809_XS336
ORTHOMCL2012	Unigene0001264_L3XS36	Unigene0004761_XS336	Unigene0006862_HN231
ORTHOMCL2013	Unigene0001264_XS336	Unigene0026268_HN231	Unigene0041456_L3XS36
ORTHOMCL2014	Unigene0001267_HN231	Unigene0012819_L3XS36	Unigene0015146_XS336
ORTHOMCL2015	Unigene0001267_XS336	Unigene0012141_L3XS36	Unigene0066719_HN231
ORTHOMCL2016	Unigene0001268_L3XS36	Unigene0049209_HN231	Unigene0062782_XS336
ORTHOMCL2017	Unigene0001269_HN231	Unigene0062144_XS336	Unigene0063864_L3XS36
ORTHOMCL2018	Unigene0001269_L3XS36	Unigene0044918_HN231	Unigene0061437_XS336
ORTHOMCL2019	Unigene0001269_XS336	Unigene0039403_L3XS36	Unigene0049891_HN231
ORTHOMCL2020	Unigene0001270_L3XS36	Unigene0008013_XS336	Unigene0061733_HN231
ORTHOMCL2021	Unigene0001270_XS336	Unigene0033038_HN231	Unigene0053204_L3XS36
ORTHOMCL2022	Unigene0001271_HN231	Unigene0026291_XS336	Unigene0037145_L3XS36
ORTHOMCL2023	Unigene0001271_L3XS36	Unigene0008015_XS336	Unigene0018887_HN231
ORTHOMCL2024	Unigene0001271_XS336	Unigene0004471_L3XS36	Unigene0034040_HN231
ORTHOMCL2025	Unigene0001272_HN231	Unigene0013908_XS336	Unigene0067185_L3XS36
ORTHOMCL2026	Unigene0001272_XS336	Unigene0015778_L3XS36	Unigene0037538_HN231
ORTHOMCL2027	Unigene0001273_HN231	Unigene0033548_L3XS36	Unigene0034464_XS336
ORTHOMCL2028	Unigene0001274_L3XS36	Unigene0052067_HN231	Unigene0063909_XS336
ORTHOMCL2029	Unigene0001276_L3XS36	Unigene0003406_XS336	Unigene0015900_HN231
ORTHOMCL2030	Unigene0001276_XS336	Unigene0035065_L3XS36	Unigene0054902_HN231
ORTHOMCL2031	Unigene0001277_XS336	Unigene0014832_L3XS36	Unigene0075103_HN231
ORTHOMCL2032	Unigene0001278_HN231	Unigene0057941_L3XS36	Unigene0060551_XS336
ORTHOMCL2033	Unigene0001280_HN231	Unigene0042893_XS336	Unigene0059832_L3XS36
ORTHOMCL2034	Unigene0001282_HN231	Unigene0023296_XS336	Unigene0056285_L3XS36
ORTHOMCL2035	Unigene0001282_L3XS36	Unigene0007993_HN231	Unigene0034750_XS336
ORTHOMCL2036	Unigene0001283_HN231	Unigene0023917_XS336	Unigene0059527_L3XS36
ORTHOMCL2037	Unigene0001283_L3XS36	Unigene0032404_HN231	Unigene0039586_XS336
ORTHOMCL2038	Unigene0001284_HN231	Unigene0047508_L3XS36	Unigene0058401_XS336
ORTHOMCL2039	Unigene0001284_XS336	Unigene0020475_HN231	Unigene0035444_L3XS36
ORTHOMCL2040	Unigene0001285_HN231	Unigene0016293_L3XS36	Unigene0047352_XS336
ORTHOMCL2041	Unigene0001286_HN231	Unigene0008230_L3XS36	Unigene0066090_XS336
ORTHOMCL2042	Unigene0001288_HN231	Unigene0008515_L3XS36	Unigene0017727_XS336
ORTHOMCL2043	Unigene0001289_HN231	Unigene0006082_L3XS36	Unigene0031939_XS336
ORTHOMCL2044	Unigene0001289_L3XS36	Unigene0008030_XS336	Unigene0044051_HN231
ORTHOMCL2045	Unigene0001290_L3XS36	Unigene0014451_XS336	Unigene0063883_HN231
ORTHOMCL2046	Unigene0001290_XS336	Unigene0009159_L3XS36	Unigene0025836_HN231
ORTHOMCL2047	Unigene0001291_L3XS36	Unigene0019180_HN231	Unigene0046027_XS336
ORTHOMCL2048	Unigene0001292_L3XS36	Unigene0015613_XS336	Unigene0054993_HN231
ORTHOMCL2049	Unigene0001294_XS336	Unigene0067875_L3XS36	Unigene0072040_HN231
ORTHOMCL2050	Unigene0001296_L3XS36	Unigene0044776_XS336	Unigene0060515_HN231
ORTHOMCL2051	Unigene0001296_XS336	Unigene0044925_L3XS36	Unigene0054176_HN231
ORTHOMCL2052	Unigene0001298_L3XS36	Unigene0038215_XS336	Unigene0058574_HN231
ORTHOMCL2053	Unigene0001299_XS336	Unigene0004081_L3XS36	Unigene0015989_HN231
ORTHOMCL2054	Unigene0001301_XS336	Unigene0046112_L3XS36	Unigene0051138_HN231
ORTHOMCL2055	Unigene0001302_L3XS36	Unigene0003595_XS336	Unigene0049879_HN231
ORTHOMCL2056	Unigene0001302_XS336	Unigene0021122_L3XS36	Unigene0071971_HN231
ORTHOMCL2057	Unigene0001303_HN231	Unigene0020016_XS336	Unigene0059425_L3XS36
ORTHOMCL2058	Unigene0001303_XS336	Unigene0045770_L3XS36	Unigene0073763_HN231
ORTHOMCL2059	Unigene0001304_HN231	Unigene0054905_L3XS36	Unigene0056163_XS336
ORTHOMCL2060	Unigene0001307_L3XS36	Unigene0007553_HN231	Unigene0026201_XS336
ORTHOMCL2061	Unigene0001308_XS336	Unigene0025811_HN231	Unigene0055485_L3XS36
ORTHOMCL2062	Unigene0001309_HN231	Unigene0004416_XS336	Unigene0066394_L3XS36
ORTHOMCL2063	Unigene0001312_XS336	Unigene0041771_HN231	Unigene0060927_L3XS36
ORTHOMCL2064	Unigene0001313_XS336	Unigene0054051_L3XS36	Unigene0058538_HN231
ORTHOMCL2065	Unigene0001316_L3XS36	Unigene0006837_HN231	Unigene0019632_XS336
ORTHOMCL2066	Unigene0001317_L3XS36	Unigene0034300_XS336	Unigene0043339_HN231
ORTHOMCL2067	Unigene0001317_XS336	Unigene0014141_L3XS36	Unigene0057517_HN231
ORTHOMCL2068	Unigene0001318_HN231	Unigene0050771_L3XS36	Unigene0066537_XS336
ORTHOMCL2069	Unigene0001318_XS336	Unigene0030633_HN231	Unigene0063493_L3XS36
ORTHOMCL2070	Unigene0001319_L3XS36	Unigene0004930_XS336	Unigene0057577_HN231
ORTHOMCL2071	Unigene0001320_HN231	Unigene0011331_L3XS36	Unigene0053809_XS336
ORTHOMCL2072	Unigene0001320_XS336	Unigene0033700_L3XS36	Unigene0047699_HN231
ORTHOMCL2073	Unigene0001321_HN231	Unigene0010487_XS336	Unigene0046200_L3XS36
ORTHOMCL2074	Unigene0001321_XS336	Unigene0011987_L3XS36	Unigene0069435_HN231
ORTHOMCL2075	Unigene0001322_XS336	Unigene0010947_L3XS36	Unigene0069964_HN231
ORTHOMCL2076	Unigene0001323_HN231	Unigene0003141_XS336	Unigene0022742_L3XS36
ORTHOMCL2077	Unigene0001323_L3XS36	Unigene0018291_XS336	Unigene0036982_HN231
ORTHOMCL2078	Unigene0001323_XS336	Unigene0035414_L3XS36	Unigene0052021_HN231
ORTHOMCL2079	Unigene0001325_L3XS36	Unigene0012791_XS336	Unigene0028700_HN231
ORTHOMCL2080	Unigene0001326_HN231	Unigene0047208_L3XS36	Unigene0059494_XS336
ORTHOMCL2081	Unigene0001326_L3XS36	Unigene0061100_HN231	Unigene0063325_XS336
ORTHOMCL2082	Unigene0001327_HN231	Unigene0022494_XS336	Unigene0029667_L3XS36
ORTHOMCL2083	Unigene0001329_HN231	Unigene0008049_L3XS36	Unigene0023919_XS336
ORTHOMCL2084	Unigene0001330_XS336	Unigene0024948_L3XS36	Unigene0069881_HN231
ORTHOMCL2085	Unigene0001331_XS336	Unigene0018789_L3XS36	Unigene0041268_HN231
ORTHOMCL2086	Unigene0001332_XS336	Unigene0044961_HN231	Unigene0065875_L3XS36
ORTHOMCL2087	Unigene0001333_HN231	Unigene0058852_L3XS36	Unigene0063875_XS336
ORTHOMCL2088	Unigene0001338_L3XS36	Unigene0016695_XS336	Unigene0052221_HN231
ORTHOMCL2089	Unigene0001339_HN231	Unigene0035899_XS336	Unigene0042986_L3XS36
ORTHOMCL2090	Unigene0001339_L3XS36	Unigene0006826_HN231	Unigene0042438_XS336
ORTHOMCL2091	Unigene0001340_HN231	Unigene0030602_XS336	Unigene0068642_L3XS36
ORTHOMCL2092	Unigene0001340_XS336	Unigene0010983_HN231	Unigene0025264_L3XS36
ORTHOMCL2093	Unigene0001341_XS336	Unigene0017481_L3XS36	Unigene0068301_HN231
ORTHOMCL2094	Unigene0001342_XS336	Unigene0018915_L3XS36	Unigene0072703_HN231
ORTHOMCL2095	Unigene0001343_L3XS36	Unigene0007915_XS336	Unigene0064513_HN231
ORTHOMCL2096	Unigene0001343_XS336	Unigene0007628_HN231	Unigene0068669_L3XS36
ORTHOMCL2097	Unigene0001344_L3XS36	Unigene0007219_XS336	Unigene0031520_HN231
ORTHOMCL2098	Unigene0001347_HN231	Unigene0036657_L3XS36	Unigene0040745_XS336
ORTHOMCL2099	Unigene0001347_L3XS36	Unigene0023634_HN231	Unigene0049171_XS336
ORTHOMCL2100	Unigene0001347_XS336	Unigene0010629_L3XS36	Unigene0059023_HN231
ORTHOMCL2101	Unigene0001348_HN231	Unigene0016090_L3XS36	Unigene0023984_XS336
ORTHOMCL2102	Unigene0001348_XS336	Unigene0067948_L3XS36	Unigene0075709_HN231
ORTHOMCL2103	Unigene0001349_L3XS36	Unigene0035177_XS336	Unigene0060147_HN231
ORTHOMCL2104	Unigene0001349_XS336	Unigene0018809_HN231	Unigene0066215_L3XS36
ORTHOMCL2105	Unigene0001350_L3XS36	Unigene0025542_XS336	Unigene0035290_HN231
ORTHOMCL2106	Unigene0001351_L3XS36	Unigene0008350_HN231	Unigene0039838_XS336
ORTHOMCL2107	Unigene0001352_L3XS36	Unigene0017297_XS336	Unigene0059415_HN231
ORTHOMCL2108	Unigene0001353_XS336	Unigene0006998_HN231	Unigene0007445_L3XS36
ORTHOMCL2109	Unigene0001354_HN231	Unigene0040445_L3XS36	Unigene0050865_XS336
ORTHOMCL2110	Unigene0001354_L3XS36	Unigene0063564_XS336	Unigene0073744_HN231
ORTHOMCL2111	Unigene0001355_L3XS36	Unigene0002176_HN231	Unigene0042622_XS336
ORTHOMCL2112	Unigene0001356_XS336	Unigene0022085_L3XS36	Unigene0046097_HN231
ORTHOMCL2113	Unigene0001357_HN231	Unigene0036063_L3XS36	Unigene0068068_XS336
ORTHOMCL2114	Unigene0001358_L3XS36	Unigene0006535_HN231	Unigene0007126_XS336
ORTHOMCL2115	Unigene0001359_XS336	Unigene0027686_HN231	Unigene0041229_L3XS36
ORTHOMCL2116	Unigene0001360_XS336	Unigene0027494_HN231	Unigene0041069_L3XS36
ORTHOMCL2117	Unigene0001361_L3XS36	Unigene0066575_XS336	Unigene0067968_HN231
ORTHOMCL2118	Unigene0001362_HN231	Unigene0057815_XS336	Unigene0057974_L3XS36
ORTHOMCL2119	Unigene0001362_L3XS36	Unigene0005690_XS336	Unigene0025249_HN231
ORTHOMCL2120	Unigene0001362_XS336	Unigene0031767_HN231	Unigene0066885_L3XS36
ORTHOMCL2121	Unigene0001366_HN231	Unigene0008730_XS336	Unigene0051650_L3XS36
ORTHOMCL2122	Unigene0001367_XS336	Unigene0031028_L3XS36	Unigene0065473_HN231
ORTHOMCL2123	Unigene0001369_XS336	Unigene0003981_HN231	Unigene0063094_L3XS36
ORTHOMCL2124	Unigene0001372_L3XS36	Unigene0043306_XS336	Unigene0065854_HN231
ORTHOMCL2125	Unigene0001373_XS336	Unigene0038255_HN231	Unigene0050533_L3XS36
ORTHOMCL2126	Unigene0001375_XS336	Unigene0052164_HN231	Unigene0060361_L3XS36
ORTHOMCL2127	Unigene0001379_HN231	Unigene0020324_XS336	Unigene0046251_L3XS36
ORTHOMCL2128	Unigene0001379_L3XS36	Unigene0003724_XS336	Unigene0015307_HN231
ORTHOMCL2129	Unigene0001381_HN231	Unigene0016136_L3XS36	Unigene0041314_XS336
ORTHOMCL2130	Unigene0001381_L3XS36	Unigene0029808_HN231	Unigene0049551_XS336
ORTHOMCL2131	Unigene0001383_L3XS36	Unigene0025860_XS336	Unigene0034550_HN231
ORTHOMCL2132	Unigene0001384_HN231	Unigene0024499_XS336	Unigene0049129_L3XS36
ORTHOMCL2133	Unigene0001386_XS336	Unigene0066981_L3XS36	Unigene0074958_HN231
ORTHOMCL2134	Unigene0001387_HN231	Unigene0020703_L3XS36	Unigene0030452_XS336
ORTHOMCL2135	Unigene0001387_XS336	Unigene0012916_L3XS36	Unigene0039125_HN231
ORTHOMCL2136	Unigene0001390_XS336	Unigene0019150_L3XS36	Unigene0021976_HN231
ORTHOMCL2137	Unigene0001392_L3XS36	Unigene0014838_HN231	Unigene0017182_XS336
ORTHOMCL2138	Unigene0001392_XS336	Unigene0010283_L3XS36	Unigene0019507_HN231
ORTHOMCL2139	Unigene0001393_XS336	Unigene0059546_L3XS36	Unigene0068485_HN231
ORTHOMCL2140	Unigene0001394_XS336	Unigene0012691_HN231	Unigene0020666_L3XS36
ORTHOMCL2141	Unigene0001395_XS336	Unigene0030634_L3XS36	Unigene0073459_HN231
ORTHOMCL2142	Unigene0001397_HN231	Unigene0009461_XS336	Unigene0019944_L3XS36
ORTHOMCL2143	Unigene0001397_L3XS36	Unigene0015405_XS336	Unigene0065852_HN231
ORTHOMCL2144	Unigene0001398_HN231	Unigene0005501_L3XS36	Unigene0067164_XS336
ORTHOMCL2145	Unigene0001398_L3XS36	Unigene0054675_XS336	Unigene0070132_HN231
ORTHOMCL2146	Unigene0001399_HN231	Unigene0032863_XS336	Unigene0033638_L3XS36
ORTHOMCL2147	Unigene0001399_XS336	Unigene0060627_HN231	Unigene0065174_L3XS36
ORTHOMCL2148	Unigene0001400_XS336	Unigene0034021_L3XS36	Unigene0075912_HN231
ORTHOMCL2149	Unigene0001401_HN231	Unigene0031028_XS336	Unigene0034557_L3XS36
ORTHOMCL2150	Unigene0001402_HN231	Unigene0038000_L3XS36	Unigene0054833_XS336
ORTHOMCL2151	Unigene0001402_XS336	Unigene0008338_HN231	Unigene0033300_L3XS36
ORTHOMCL2152	Unigene0001403_HN231	Unigene0037428_XS336	Unigene0038356_L3XS36
ORTHOMCL2153	Unigene0001403_L3XS36	Unigene0038686_XS336	Unigene0068063_HN231
ORTHOMCL2154	Unigene0001403_XS336	Unigene0020762_L3XS36	Unigene0040433_HN231
ORTHOMCL2155	Unigene0001406_XS336	Unigene0002116_HN231	Unigene0034305_L3XS36
ORTHOMCL2156	Unigene0001407_XS336	Unigene0050407_HN231	Unigene0056176_L3XS36
ORTHOMCL2157	Unigene0001408_HN231	Unigene0007013_L3XS36	Unigene0032945_XS336
ORTHOMCL2158	Unigene0001408_L3XS36	Unigene0058577_XS336	Unigene0061459_HN231
ORTHOMCL2159	Unigene0001409_XS336	Unigene0014049_L3XS36	Unigene0073250_HN231
ORTHOMCL2160	Unigene0001410_HN231	Unigene0031014_L3XS36	Unigene0038072_XS336
ORTHOMCL2161	Unigene0001410_L3XS36	Unigene0039274_XS336	Unigene0055951_HN231
ORTHOMCL2162	Unigene0001411_L3XS36	Unigene0024387_HN231	Unigene0027907_XS336
ORTHOMCL2163	Unigene0001412_HN231	Unigene0007610_L3XS36	Unigene0021636_XS336
ORTHOMCL2164	Unigene0001413_XS336	Unigene0009559_HN231	Unigene0019727_L3XS36
ORTHOMCL2165	Unigene0001415_L3XS36	Unigene0006788_XS336	Unigene0047499_HN231
ORTHOMCL2166	Unigene0001416_L3XS36	Unigene0038623_XS336	Unigene0040417_HN231
ORTHOMCL2167	Unigene0001416_XS336	Unigene0013859_HN231	Unigene0034277_L3XS36
ORTHOMCL2168	Unigene0001417_HN231	Unigene0039415_XS336	Unigene0053746_L3XS36
ORTHOMCL2169	Unigene0001417_L3XS36	Unigene0008782_HN231	Unigene0036925_XS336
ORTHOMCL2170	Unigene0001419_XS336	Unigene0022539_L3XS36	Unigene0059997_HN231
ORTHOMCL2171	Unigene0001420_L3XS36	Unigene0051661_XS336	Unigene0061492_HN231
ORTHOMCL2172	Unigene0001422_HN231	Unigene0009477_XS336	Unigene0027999_L3XS36
ORTHOMCL2173	Unigene0001422_L3XS36	Unigene0024054_XS336	Unigene0062431_HN231
ORTHOMCL2174	Unigene0001422_XS336	Unigene0012606_HN231	Unigene0033685_L3XS36
ORTHOMCL2175	Unigene0001423_L3XS36	Unigene0055517_HN231	Unigene0062801_XS336
ORTHOMCL2176	Unigene0001423_XS336	Unigene0038003_L3XS36	Unigene0072232_HN231
ORTHOMCL2177	Unigene0001427_HN231	Unigene0024457_L3XS36	Unigene0027726_XS336
ORTHOMCL2178	Unigene0001427_L3XS36	Unigene0047133_HN231	Unigene0066188_XS336
ORTHOMCL2179	Unigene0001428_L3XS36	Unigene0031989_HN231	Unigene0053137_XS336
ORTHOMCL2180	Unigene0001432_L3XS36	Unigene0045406_HN231	Unigene0051788_XS336
ORTHOMCL2181	Unigene0001432_XS336	Unigene0013064_L3XS36	Unigene0033541_HN231
ORTHOMCL2182	Unigene0001434_HN231	Unigene0024077_XS336	Unigene0039285_L3XS36
ORTHOMCL2183	Unigene0001434_L3XS36	Unigene0057121_XS336	Unigene0057795_HN231
ORTHOMCL2184	Unigene0001436_L3XS36	Unigene0004256_XS336	Unigene0051292_HN231
ORTHOMCL2185	Unigene0001436_XS336	Unigene0029107_L3XS36	Unigene0034021_HN231
ORTHOMCL2186	Unigene0001438_HN231	Unigene0051480_L3XS36	Unigene0064283_XS336
ORTHOMCL2187	Unigene0001438_L3XS36	Unigene0031101_HN231	Unigene0035770_XS336
ORTHOMCL2188	Unigene0001438_XS336	Unigene0037037_L3XS36	Unigene0048899_HN231
ORTHOMCL2189	Unigene0001439_HN231	Unigene0001539_L3XS36	Unigene0009637_XS336
ORTHOMCL2190	Unigene0001439_L3XS36	Unigene0045053_XS336	Unigene0061398_HN231
ORTHOMCL2191	Unigene0001440_HN231	Unigene0006972_XS336	Unigene0019077_L3XS36
ORTHOMCL2192	Unigene0001440_XS336	Unigene0006770_L3XS36	Unigene0051454_HN231
ORTHOMCL2193	Unigene0001441_L3XS36	Unigene0007757_XS336	Unigene0033886_HN231
ORTHOMCL2194	Unigene0001442_HN231	Unigene0011752_L3XS36	Unigene0047948_XS336
ORTHOMCL2195	Unigene0001442_XS336	Unigene0065587_L3XS36	Unigene0066854_HN231
ORTHOMCL2196	Unigene0001443_L3XS36	Unigene0045052_XS336	Unigene0074776_HN231
ORTHOMCL2197	Unigene0001443_XS336	Unigene0060547_L3XS36	Unigene0068698_HN231
ORTHOMCL2198	Unigene0001444_HN231	Unigene0044442_XS336	Unigene0047441_L3XS36
ORTHOMCL2199	Unigene0001444_L3XS36	Unigene0045051_XS336	Unigene0051241_HN231
ORTHOMCL2200	Unigene0001444_XS336	Unigene0009488_L3XS36	Unigene0032551_HN231
ORTHOMCL2201	Unigene0001445_HN231	Unigene0012857_L3XS36	Unigene0063933_XS336
ORTHOMCL2202	Unigene0001445_L3XS36	Unigene0045056_XS336	Unigene0061397_HN231
ORTHOMCL2203	Unigene0001446_L3XS36	Unigene0036458_HN231	Unigene0046826_XS336
ORTHOMCL2204	Unigene0001446_XS336	Unigene0028877_L3XS36	Unigene0052409_HN231
ORTHOMCL2205	Unigene0001448_L3XS36	Unigene0040258_HN231	Unigene0055910_XS336
ORTHOMCL2206	Unigene0001449_HN231	Unigene0053814_L3XS36	Unigene0059461_XS336
ORTHOMCL2207	Unigene0001450_XS336	Unigene0034725_L3XS36	Unigene0075761_HN231
ORTHOMCL2208	Unigene0001451_HN231	Unigene0039113_XS336	Unigene0053815_L3XS36
ORTHOMCL2209	Unigene0001451_L3XS36	Unigene0058240_HN231	Unigene0059064_XS336
ORTHOMCL2210	Unigene0001452_XS336	Unigene0002264_L3XS36	Unigene0015890_HN231
ORTHOMCL2211	Unigene0001454_HN231	Unigene0003376_XS336	Unigene0028521_L3XS36
ORTHOMCL2212	Unigene0001455_HN231	Unigene0053478_L3XS36	Unigene0058921_XS336
ORTHOMCL2213	Unigene0001455_XS336	Unigene0031580_HN231	Unigene0065206_L3XS36
ORTHOMCL2214	Unigene0001456_HN231	Unigene0006853_L3XS36	Unigene0032090_XS336
ORTHOMCL2215	Unigene0001456_L3XS36	Unigene0019728_HN231	Unigene0036919_XS336
ORTHOMCL2216	Unigene0001459_L3XS36	Unigene0031212_XS336	Unigene0071327_HN231
ORTHOMCL2217	Unigene0001461_HN231	Unigene0008375_XS336	Unigene0038770_L3XS36
ORTHOMCL2218	Unigene0001461_L3XS36	Unigene0009450_XS336	Unigene0028477_HN231
ORTHOMCL2219	Unigene0001462_HN231	Unigene0014364_L3XS36	Unigene0021965_XS336
ORTHOMCL2220	Unigene0001464_L3XS36	Unigene0037216_HN231	Unigene0062522_XS336
ORTHOMCL2221	Unigene0001465_L3XS36	Unigene0025696_HN231	Unigene0056762_XS336
ORTHOMCL2222	Unigene0001466_HN231	Unigene0059238_XS336	Unigene0060007_L3XS36
ORTHOMCL2223	Unigene0001467_L3XS36	Unigene0045009_HN231	Unigene0066994_XS336
ORTHOMCL2224	Unigene0001468_HN231	Unigene0057593_L3XS36	Unigene0060768_XS336
ORTHOMCL2225	Unigene0001468_L3XS36	Unigene0021169_XS336	Unigene0023202_HN231
ORTHOMCL2226	Unigene0001468_XS336	Unigene0037592_L3XS36	Unigene0042598_HN231
ORTHOMCL2227	Unigene0001469_HN231	Unigene0026072_L3XS36	Unigene0046779_XS336
ORTHOMCL2228	Unigene0001469_XS336	Unigene0060506_L3XS36	Unigene0073360_HN231
ORTHOMCL2229	Unigene0001471_L3XS36	Unigene0005565_HN231	Unigene0011987_XS336
ORTHOMCL2230	Unigene0001476_HN231	Unigene0022383_XS336	Unigene0066988_L3XS36
ORTHOMCL2231	Unigene0001478_L3XS36	Unigene0028158_HN231	Unigene0034986_XS336
ORTHOMCL2232	Unigene0001479_L3XS36	Unigene0050491_HN231	Unigene0064401_XS336
ORTHOMCL2233	Unigene0001479_XS336	Unigene0050776_L3XS36	Unigene0068387_HN231
ORTHOMCL2234	Unigene0001480_HN231	Unigene0005826_XS336	Unigene0033376_L3XS36
ORTHOMCL2235	Unigene0001482_HN231	Unigene0034543_XS336	Unigene0040447_L3XS36
ORTHOMCL2236	Unigene0001483_HN231	Unigene0031792_L3XS36	Unigene0053333_XS336
ORTHOMCL2237	Unigene0001483_XS336	Unigene0028301_HN231	Unigene0044902_L3XS36
ORTHOMCL2238	Unigene0001484_L3XS36	Unigene0013766_HN231	Unigene0026591_XS336
ORTHOMCL2239	Unigene0001485_HN231	Unigene0001675_L3XS36	Unigene0016536_XS336
ORTHOMCL2240	Unigene0001485_L3XS36	Unigene0026593_XS336	Unigene0048548_HN231
ORTHOMCL2241	Unigene0001486_HN231	Unigene0026699_L3XS36	Unigene0038540_XS336
ORTHOMCL2242	Unigene0001487_HN231	Unigene0029465_L3XS36	Unigene0050185_XS336
ORTHOMCL2243	Unigene0001488_XS336	Unigene0033357_L3XS36	Unigene0073338_HN231
ORTHOMCL2244	Unigene0001490_L3XS36	Unigene0053654_XS336	Unigene0070065_HN231
ORTHOMCL2245	Unigene0001490_XS336	Unigene0018255_HN231	Unigene0041039_L3XS36
ORTHOMCL2246	Unigene0001491_HN231	Unigene0001544_L3XS36	Unigene0059242_XS336
ORTHOMCL2247	Unigene0001491_L3XS36	Unigene0013286_XS336	Unigene0055522_HN231
ORTHOMCL2248	Unigene0001492_L3XS36	Unigene0030867_XS336	Unigene0037043_HN231
ORTHOMCL2249	Unigene0001493_HN231	Unigene0002221_L3XS36	Unigene0062636_XS336
ORTHOMCL2250	Unigene0001493_L3XS36	Unigene0001802_XS336	Unigene0007964_HN231
ORTHOMCL2251	Unigene0001495_L3XS36	Unigene0003696_XS336	Unigene0014015_HN231
ORTHOMCL2252	Unigene0001496_HN231	Unigene0023365_L3XS36	Unigene0059989_XS336
ORTHOMCL2253	Unigene0001497_HN231	Unigene0007194_L3XS36	Unigene0035500_XS336
ORTHOMCL2254	Unigene0001497_L3XS36	Unigene0015252_HN231	Unigene0022429_XS336
ORTHOMCL2255	Unigene0001497_XS336	Unigene0015435_L3XS36	Unigene0065818_HN231
ORTHOMCL2256	Unigene0001498_HN231	Unigene0026370_XS336	Unigene0066416_L3XS36
ORTHOMCL2257	Unigene0001499_HN231	Unigene0040762_L3XS36	Unigene0065092_XS336
ORTHOMCL2258	Unigene0001499_L3XS36	Unigene0064798_HN231	Unigene0065488_XS336
ORTHOMCL2259	Unigene0001500_HN231	Unigene0021005_L3XS36	Unigene0033641_XS336
ORTHOMCL2260	Unigene0001501_HN231	Unigene0015193_XS336	Unigene0028781_L3XS36
ORTHOMCL2261	Unigene0001502_L3XS36	Unigene0054605_XS336	Unigene0055064_HN231
ORTHOMCL2262	Unigene0001503_HN231	Unigene0021892_L3XS36	Unigene0059130_XS336
ORTHOMCL2263	Unigene0001507_HN231	Unigene0035088_L3XS36	Unigene0041690_XS336
ORTHOMCL2264	Unigene0001507_XS336	Unigene0004423_L3XS36	Unigene0021990_HN231
ORTHOMCL2265	Unigene0001509_L3XS36	Unigene0023865_XS336	Unigene0070351_HN231
ORTHOMCL2266	Unigene0001509_XS336	Unigene0004999_L3XS36	Unigene0021169_HN231
ORTHOMCL2267	Unigene0001511_HN231	Unigene0034100_L3XS36	Unigene0067582_XS336
ORTHOMCL2268	Unigene0001511_XS336	Unigene0030819_L3XS36	Unigene0036324_HN231
ORTHOMCL2269	Unigene0001512_XS336	Unigene0041831_HN231	Unigene0065595_L3XS36
ORTHOMCL2270	Unigene0001513_HN231	Unigene0007958_L3XS36	Unigene0043305_XS336
ORTHOMCL2271	Unigene0001514_HN231	Unigene0022384_XS336	Unigene0025228_L3XS36
ORTHOMCL2272	Unigene0001515_HN231	Unigene0043160_XS336	Unigene0060257_L3XS36
ORTHOMCL2273	Unigene0001515_L3XS36	Unigene0030953_HN231	Unigene0055774_XS336
ORTHOMCL2274	Unigene0001516_HN231	Unigene0053744_L3XS36	Unigene0059040_XS336
ORTHOMCL2275	Unigene0001516_L3XS36	Unigene0065758_XS336	Unigene0068240_HN231
ORTHOMCL2276	Unigene0001517_HN231	Unigene0017581_XS336	Unigene0024308_L3XS36
ORTHOMCL2277	Unigene0001518_HN231	Unigene0043755_L3XS36	Unigene0055529_XS336
ORTHOMCL2278	Unigene0001518_L3XS36	Unigene0021465_HN231	Unigene0045862_XS336
ORTHOMCL2279	Unigene0001520_L3XS36	Unigene0010598_XS336	Unigene0073623_HN231
ORTHOMCL2280	Unigene0001522_L3XS36	Unigene0033956_XS336	Unigene0072924_HN231
ORTHOMCL2281	Unigene0001525_XS336	Unigene0015074_L3XS36	Unigene0065235_HN231
ORTHOMCL2282	Unigene0001526_L3XS36	Unigene0035851_XS336	Unigene0061113_HN231
ORTHOMCL2283	Unigene0001529_HN231	Unigene0025985_L3XS36	Unigene0043338_XS336
ORTHOMCL2284	Unigene0001534_L3XS36	Unigene0012434_HN231	Unigene0036563_XS336
ORTHOMCL2285	Unigene0001535_XS336	Unigene0014164_L3XS36	Unigene0050715_HN231
ORTHOMCL2286	Unigene0001536_HN231	Unigene0028744_L3XS36	Unigene0056215_XS336
ORTHOMCL2287	Unigene0001537_XS336	Unigene0040655_HN231	Unigene0068816_L3XS36
ORTHOMCL2288	Unigene0001538_HN231	Unigene0052232_L3XS36	Unigene0055509_XS336
ORTHOMCL2289	Unigene0001538_L3XS36	Unigene0030506_HN231	Unigene0060184_XS336
ORTHOMCL2290	Unigene0001541_L3XS36	Unigene0012784_XS336	Unigene0040965_HN231
ORTHOMCL2291	Unigene0001541_XS336	Unigene0004182_HN231	Unigene0048861_L3XS36
ORTHOMCL2292	Unigene0001543_L3XS36	Unigene0013462_XS336	Unigene0019787_HN231
ORTHOMCL2293	Unigene0001545_HN231	Unigene0008503_XS336	Unigene0049238_L3XS36
ORTHOMCL2294	Unigene0001547_XS336	Unigene0018581_L3XS36	Unigene0049564_HN231
ORTHOMCL2295	Unigene0001548_HN231	Unigene0035018_L3XS36	Unigene0067988_XS336
ORTHOMCL2296	Unigene0001548_XS336	Unigene0066084_L3XS36	Unigene0075367_HN231
ORTHOMCL2297	Unigene0001549_HN231	Unigene0018551_L3XS36	Unigene0028248_XS336
ORTHOMCL2298	Unigene0001550_HN231	Unigene0038891_L3XS36	Unigene0039629_XS336
ORTHOMCL2299	Unigene0001550_L3XS36	Unigene0013468_XS336	Unigene0031854_HN231
ORTHOMCL2300	Unigene0001551_HN231	Unigene0033459_L3XS36	Unigene0039635_XS336
ORTHOMCL2301	Unigene0001551_L3XS36	Unigene0022109_XS336	Unigene0038512_HN231
ORTHOMCL2302	Unigene0001552_L3XS36	Unigene0066309_XS336	Unigene0075575_HN231
ORTHOMCL2303	Unigene0001554_HN231	Unigene0015290_L3XS36	Unigene0023976_XS336
ORTHOMCL2304	Unigene0001555_HN231	Unigene0019800_L3XS36	Unigene0028543_XS336
ORTHOMCL2305	Unigene0001557_HN231	Unigene0034860_XS336	Unigene0053713_L3XS36
ORTHOMCL2306	Unigene0001558_L3XS36	Unigene0019089_XS336	Unigene0064832_HN231
ORTHOMCL2307	Unigene0001559_HN231	Unigene0056569_L3XS36	Unigene0066216_XS336
ORTHOMCL2308	Unigene0001559_XS336	Unigene0004785_HN231	Unigene0021367_L3XS36
ORTHOMCL2309	Unigene0001560_HN231	Unigene0001636_L3XS36	Unigene0031007_XS336
ORTHOMCL2310	Unigene0001560_L3XS36	Unigene0003874_XS336	Unigene0062919_HN231
ORTHOMCL2311	Unigene0001561_L3XS36	Unigene0024612_XS336	Unigene0054505_HN231
ORTHOMCL2312	Unigene0001561_XS336	Unigene0019768_L3XS36	Unigene0023527_HN231
ORTHOMCL2313	Unigene0001562_HN231	Unigene0027083_XS336	Unigene0052778_L3XS36
ORTHOMCL2314	Unigene0001562_L3XS36	Unigene0034927_XS336	Unigene0035383_HN231
ORTHOMCL2315	Unigene0001563_HN231	Unigene0036699_XS336	Unigene0045651_L3XS36
ORTHOMCL2316	Unigene0001563_L3XS36	Unigene0001973_XS336	Unigene0035384_HN231
ORTHOMCL2317	Unigene0001564_HN231	Unigene0029061_XS336	Unigene0057077_L3XS36
ORTHOMCL2318	Unigene0001564_L3XS36	Unigene0034018_HN231	Unigene0034928_XS336
ORTHOMCL2319	Unigene0001567_HN231	Unigene0017867_L3XS36	Unigene0055482_XS336
ORTHOMCL2320	Unigene0001568_HN231	Unigene0027768_XS336	Unigene0066644_L3XS36
ORTHOMCL2321	Unigene0001570_HN231	Unigene0047383_L3XS36	Unigene0061300_XS336
ORTHOMCL2322	Unigene0001570_XS336	Unigene0002283_L3XS36	Unigene0010978_HN231
ORTHOMCL2323	Unigene0001571_XS336	Unigene0047116_L3XS36	Unigene0069257_HN231
ORTHOMCL2324	Unigene0001572_XS336	Unigene0056125_L3XS36	Unigene0069234_HN231
ORTHOMCL2325	Unigene0001573_HN231	Unigene0012373_L3XS36	Unigene0043648_XS336
ORTHOMCL2326	Unigene0001573_L3XS36	Unigene0029693_HN231	Unigene0036525_XS336
ORTHOMCL2327	Unigene0001574_HN231	Unigene0011383_XS336	Unigene0063837_L3XS36
ORTHOMCL2328	Unigene0001574_L3XS36	Unigene0041984_XS336	Unigene0075732_HN231
ORTHOMCL2329	Unigene0001574_XS336	Unigene0046338_L3XS36	Unigene0049777_HN231
ORTHOMCL2330	Unigene0001575_XS336	Unigene0041592_L3XS36	Unigene0068219_HN231
ORTHOMCL2331	Unigene0001576_HN231	Unigene0004129_XS336	Unigene0013557_L3XS36
ORTHOMCL2332	Unigene0001577_HN231	Unigene0064802_L3XS36	Unigene0067859_XS336
ORTHOMCL2333	Unigene0001579_L3XS36	Unigene0024439_XS336	Unigene0045029_HN231
ORTHOMCL2334	Unigene0001580_L3XS36	Unigene0006243_XS336	Unigene0018655_HN231
ORTHOMCL2335	Unigene0001580_XS336	Unigene0042893_L3XS36	Unigene0071392_HN231
ORTHOMCL2336	Unigene0001582_L3XS36	Unigene0062435_XS336	Unigene0075967_HN231
ORTHOMCL2337	Unigene0001584_XS336	Unigene0005289_L3XS36	Unigene0044417_HN231
ORTHOMCL2338	Unigene0001585_HN231	Unigene0051678_L3XS36	Unigene0067531_XS336
ORTHOMCL2339	Unigene0001585_L3XS36	Unigene0005765_XS336	Unigene0016668_HN231
ORTHOMCL2340	Unigene0001586_HN231	Unigene0024414_XS336	Unigene0045091_L3XS36
ORTHOMCL2341	Unigene0001586_L3XS36	Unigene0001864_XS336	Unigene0072788_HN231
ORTHOMCL2342	Unigene0001590_HN231	Unigene0045144_L3XS36	Unigene0055975_XS336
ORTHOMCL2343	Unigene0001592_XS336	Unigene0042617_L3XS36	Unigene0068716_HN231
ORTHOMCL2344	Unigene0001597_XS336	Unigene0049792_HN231	Unigene0065387_L3XS36
ORTHOMCL2345	Unigene0001598_HN231	Unigene0011880_XS336	Unigene0033801_L3XS36
ORTHOMCL2346	Unigene0001598_XS336	Unigene0027480_HN231	Unigene0068640_L3XS36
ORTHOMCL2347	Unigene0001599_L3XS36	Unigene0005314_XS336	Unigene0044506_HN231
ORTHOMCL2348	Unigene0001600_HN231	Unigene0041219_L3XS36	Unigene0041918_XS336
ORTHOMCL2349	Unigene0001600_L3XS36	Unigene0004479_HN231	Unigene0006770_XS336
ORTHOMCL2350	Unigene0001602_XS336	Unigene0010492_L3XS36	Unigene0072990_HN231
ORTHOMCL2351	Unigene0001603_L3XS36	Unigene0036957_HN231	Unigene0043896_XS336
ORTHOMCL2352	Unigene0001604_HN231	Unigene0015229_XS336	Unigene0035938_L3XS36
ORTHOMCL2353	Unigene0001604_XS336	Unigene0037173_L3XS36	Unigene0046234_HN231
ORTHOMCL2354	Unigene0001607_HN231	Unigene0010990_L3XS36	Unigene0065819_XS336
ORTHOMCL2355	Unigene0001607_L3XS36	Unigene0036426_XS336	Unigene0075896_HN231
ORTHOMCL2356	Unigene0001608_HN231	Unigene0027961_L3XS36	Unigene0046859_XS336
ORTHOMCL2357	Unigene0001608_XS336	Unigene0018441_HN231	Unigene0047745_L3XS36
ORTHOMCL2358	Unigene0001609_HN231	Unigene0053642_L3XS36	Unigene0055793_XS336
ORTHOMCL2359	Unigene0001609_L3XS36	Unigene0021641_HN231	Unigene0056764_XS336
ORTHOMCL2360	Unigene0001611_XS336	Unigene0012116_HN231	Unigene0064595_L3XS36
ORTHOMCL2361	Unigene0001612_XS336	Unigene0011257_HN231	Unigene0040106_L3XS36
ORTHOMCL2362	Unigene0001615_L3XS36	Unigene0010046_HN231	Unigene0059980_XS336
ORTHOMCL2363	Unigene0001617_XS336	Unigene0018848_L3XS36	Unigene0055373_HN231
ORTHOMCL2364	Unigene0001619_L3XS36	Unigene0013760_HN231	Unigene0042985_XS336
ORTHOMCL2365	Unigene0001621_L3XS36	Unigene0038565_HN231	Unigene0055361_XS336
ORTHOMCL2366	Unigene0001624_XS336	Unigene0012077_HN231	Unigene0026663_L3XS36
ORTHOMCL2367	Unigene0001625_XS336	Unigene0003164_L3XS36	Unigene0054972_HN231
ORTHOMCL2368	Unigene0001626_L3XS36	Unigene0050139_XS336	Unigene0061206_HN231
ORTHOMCL2369	Unigene0001629_HN231	Unigene0029064_L3XS36	Unigene0036772_XS336
ORTHOMCL2370	Unigene0001629_L3XS36	Unigene0004250_XS336	Unigene0008981_HN231
ORTHOMCL2371	Unigene0001630_HN231	Unigene0015039_XS336	Unigene0049462_L3XS36
ORTHOMCL2372	Unigene0001633_L3XS36	Unigene0036962_HN231	Unigene0049279_XS336
ORTHOMCL2373	Unigene0001634_L3XS36	Unigene0022961_XS336	Unigene0027757_HN231
ORTHOMCL2374	Unigene0001634_XS336	Unigene0065394_L3XS36	Unigene0075033_HN231
ORTHOMCL2375	Unigene0001635_XS336	Unigene0005037_L3XS36	Unigene0006215_HN231
ORTHOMCL2376	Unigene0001636_XS336	Unigene0007836_L3XS36	Unigene0066229_HN231
ORTHOMCL2377	Unigene0001638_XS336	Unigene0034226_L3XS36	Unigene0061169_HN231
ORTHOMCL2378	Unigene0001639_L3XS36	Unigene0010457_HN231	Unigene0041287_XS336
ORTHOMCL2379	Unigene0001640_HN231	Unigene0063805_XS336	Unigene0064728_L3XS36
ORTHOMCL2380	Unigene0001640_XS336	Unigene0016259_L3XS36	Unigene0054471_HN231
ORTHOMCL2381	Unigene0001641_XS336	Unigene0059869_HN231	Unigene0060490_L3XS36
ORTHOMCL2382	Unigene0001643_L3XS36	Unigene0012345_XS336	Unigene0065687_HN231
ORTHOMCL2383	Unigene0001647_L3XS36	Unigene0034893_XS336	Unigene0049914_HN231
ORTHOMCL2384	Unigene0001647_XS336	Unigene0041997_HN231	Unigene0062950_L3XS36
ORTHOMCL2385	Unigene0001649_L3XS36	Unigene0009746_XS336	Unigene0015502_HN231
ORTHOMCL2386	Unigene0001650_L3XS36	Unigene0042062_HN231	Unigene0063859_XS336
ORTHOMCL2387	Unigene0001653_HN231	Unigene0040139_L3XS36	Unigene0060252_XS336
ORTHOMCL2388	Unigene0001655_XS336	Unigene0040487_HN231	Unigene0065709_L3XS36
ORTHOMCL2389	Unigene0001657_L3XS36	Unigene0009736_XS336	Unigene0034938_HN231
ORTHOMCL2390	Unigene0001658_HN231	Unigene0046169_L3XS36	Unigene0052539_XS336
ORTHOMCL2391	Unigene0001663_HN231	Unigene0015659_XS336	Unigene0045242_L3XS36
ORTHOMCL2392	Unigene0001664_HN231	Unigene0024710_XS336	Unigene0029161_L3XS36
ORTHOMCL2393	Unigene0001665_HN231	Unigene0047233_XS336	Unigene0067730_L3XS36
ORTHOMCL2394	Unigene0001665_L3XS36	Unigene0036093_HN231	Unigene0054225_XS336
ORTHOMCL2395	Unigene0001668_HN231	Unigene0013087_L3XS36	Unigene0065470_XS336
ORTHOMCL2396	Unigene0001670_L3XS36	Unigene0008995_HN231	Unigene0065808_XS336
ORTHOMCL2397	Unigene0001671_HN231	Unigene0042049_L3XS36	Unigene0049398_XS336
ORTHOMCL2398	Unigene0001672_HN231	Unigene0031098_XS336	Unigene0050019_L3XS36
ORTHOMCL2399	Unigene0001673_XS336	Unigene0044368_L3XS36	Unigene0065103_HN231
ORTHOMCL2400	Unigene0001674_L3XS36	Unigene0016016_HN231	Unigene0030596_XS336
ORTHOMCL2401	Unigene0001678_XS336	Unigene0011760_HN231	Unigene0042393_L3XS36
ORTHOMCL2402	Unigene0001680_L3XS36	Unigene0028562_XS336	Unigene0040958_HN231
ORTHOMCL2403	Unigene0001681_L3XS36	Unigene0030825_XS336	Unigene0039040_HN231
ORTHOMCL2404	Unigene0001681_XS336	Unigene0003128_HN231	Unigene0063228_L3XS36
ORTHOMCL2405	Unigene0001683_XS336	Unigene0031726_HN231	Unigene0061811_L3XS36
ORTHOMCL2406	Unigene0001684_XS336	Unigene0011863_HN231	Unigene0034606_L3XS36
ORTHOMCL2407	Unigene0001685_XS336	Unigene0005721_L3XS36	Unigene0059346_HN231
ORTHOMCL2408	Unigene0001686_HN231	Unigene0030248_L3XS36	Unigene0030481_XS336
ORTHOMCL2409	Unigene0001687_HN231	Unigene0022412_XS336	Unigene0042656_L3XS36
ORTHOMCL2410	Unigene0001688_HN231	Unigene0037159_L3XS36	Unigene0040131_XS336
ORTHOMCL2411	Unigene0001691_XS336	Unigene0033506_HN231	Unigene0046773_L3XS36
ORTHOMCL2412	Unigene0001693_XS336	Unigene0020191_L3XS36	Unigene0074114_HN231
ORTHOMCL2413	Unigene0001695_L3XS36	Unigene0002872_HN231	Unigene0066708_XS336
ORTHOMCL2414	Unigene0001696_HN231	Unigene0002484_L3XS36	Unigene0064681_XS336
ORTHOMCL2415	Unigene0001697_XS336	Unigene0008549_HN231	Unigene0041570_L3XS36
ORTHOMCL2416	Unigene0001699_HN231	Unigene0046007_XS336	Unigene0053634_L3XS36
ORTHOMCL2417	Unigene0001702_XS336	Unigene0063457_L3XS36	Unigene0063871_HN231
ORTHOMCL2418	Unigene0001705_HN231	Unigene0001833_L3XS36	Unigene0056569_XS336
ORTHOMCL2419	Unigene0001706_L3XS36	Unigene0009694_XS336	Unigene0072559_HN231
ORTHOMCL2420	Unigene0001709_HN231	Unigene0055783_L3XS36	Unigene0060952_XS336
ORTHOMCL2421	Unigene0001710_HN231	Unigene0030905_L3XS36	Unigene0053320_XS336
ORTHOMCL2422	Unigene0001710_L3XS36	Unigene0021457_XS336	Unigene0044375_HN231
ORTHOMCL2423	Unigene0001711_HN231	Unigene0023217_L3XS36	Unigene0052422_XS336
ORTHOMCL2424	Unigene0001711_L3XS36	Unigene0058132_HN231	Unigene0061662_XS336
ORTHOMCL2425	Unigene0001712_HN231	Unigene0017375_L3XS36	Unigene0043856_XS336
ORTHOMCL2426	Unigene0001715_HN231	Unigene0008319_XS336	Unigene0041154_L3XS36
ORTHOMCL2427	Unigene0001716_HN231	Unigene0001972_XS336	Unigene0039232_L3XS36
ORTHOMCL2428	Unigene0001717_HN231	Unigene0023971_L3XS36	Unigene0064363_XS336
ORTHOMCL2429	Unigene0001718_XS336	Unigene0033969_L3XS36	Unigene0043159_HN231
ORTHOMCL2430	Unigene0001720_HN231	Unigene0026129_XS336	Unigene0026654_L3XS36
ORTHOMCL2431	Unigene0001725_L3XS36	Unigene0055752_HN231	Unigene0062981_XS336
ORTHOMCL2432	Unigene0001728_HN231	Unigene0042302_L3XS36	Unigene0056019_XS336
ORTHOMCL2433	Unigene0001729_HN231	Unigene0051497_XS336	Unigene0062674_L3XS36
ORTHOMCL2434	Unigene0001730_XS336	Unigene0031234_L3XS36	Unigene0033718_HN231
ORTHOMCL2435	Unigene0001732_XS336	Unigene0016236_L3XS36	Unigene0033193_HN231
ORTHOMCL2436	Unigene0001734_HN231	Unigene0049701_L3XS36	Unigene0059472_XS336
ORTHOMCL2437	Unigene0001734_L3XS36	Unigene0028939_XS336	Unigene0051739_HN231
ORTHOMCL2438	Unigene0001735_HN231	Unigene0012958_L3XS36	Unigene0065978_XS336
ORTHOMCL2439	Unigene0001735_L3XS36	Unigene0008592_HN231	Unigene0028672_XS336
ORTHOMCL2440	Unigene0001736_L3XS36	Unigene0038474_XS336	Unigene0069628_HN231
ORTHOMCL2441	Unigene0001736_XS336	Unigene0020016_L3XS36	Unigene0030906_HN231
ORTHOMCL2442	Unigene0001737_L3XS36	Unigene0003742_HN231	Unigene0007108_XS336
ORTHOMCL2443	Unigene0001738_XS336	Unigene0035005_HN231	Unigene0049695_L3XS36
ORTHOMCL2444	Unigene0001739_L3XS36	Unigene0008780_HN231	Unigene0063727_XS336
ORTHOMCL2445	Unigene0001741_L3XS36	Unigene0005348_XS336	Unigene0064565_HN231
ORTHOMCL2446	Unigene0001742_HN231	Unigene0018887_XS336	Unigene0041387_L3XS36
ORTHOMCL2447	Unigene0001743_HN231	Unigene0019456_L3XS36	Unigene0050544_XS336
ORTHOMCL2448	Unigene0001744_HN231	Unigene0052635_L3XS36	Unigene0055979_XS336
ORTHOMCL2449	Unigene0001744_XS336	Unigene0009138_HN231	Unigene0014678_L3XS36
ORTHOMCL2450	Unigene0001745_HN231	Unigene0002522_XS336	Unigene0009676_L3XS36
ORTHOMCL2451	Unigene0001745_L3XS36	Unigene0014819_XS336	Unigene0037796_HN231
ORTHOMCL2452	Unigene0001746_HN231	Unigene0001913_XS336	Unigene0067816_L3XS36
ORTHOMCL2453	Unigene0001749_HN231	Unigene0035638_XS336	Unigene0056759_L3XS36
ORTHOMCL2454	Unigene0001750_HN231	Unigene0008396_L3XS36	Unigene0018120_XS336
ORTHOMCL2455	Unigene0001754_L3XS36	Unigene0002004_HN231	Unigene0010055_XS336
ORTHOMCL2456	Unigene0001754_XS336	Unigene0021667_HN231	Unigene0033524_L3XS36
ORTHOMCL2457	Unigene0001755_L3XS36	Unigene0016649_XS336	Unigene0076445_HN231
ORTHOMCL2458	Unigene0001755_XS336	Unigene0009342_L3XS36	Unigene0032664_HN231
ORTHOMCL2459	Unigene0001756_HN231	Unigene0005003_XS336	Unigene0057760_L3XS36
ORTHOMCL2460	Unigene0001757_HN231	Unigene0015052_L3XS36	Unigene0047255_XS336
ORTHOMCL2461	Unigene0001759_HN231	Unigene0027984_XS336	Unigene0035627_L3XS36
ORTHOMCL2462	Unigene0001761_HN231	Unigene0026335_XS336	Unigene0064299_L3XS36
ORTHOMCL2463	Unigene0001762_HN231	Unigene0010337_L3XS36	Unigene0065610_XS336
ORTHOMCL2464	Unigene0001765_L3XS36	Unigene0010222_XS336	Unigene0030095_HN231
ORTHOMCL2465	Unigene0001766_L3XS36	Unigene0051940_HN231	Unigene0055106_XS336
ORTHOMCL2466	Unigene0001766_XS336	Unigene0022731_HN231	Unigene0066387_L3XS36
ORTHOMCL2467	Unigene0001767_HN231	Unigene0011114_L3XS36	Unigene0014658_XS336
ORTHOMCL2468	Unigene0001767_L3XS36	Unigene0018590_HN231	Unigene0042389_XS336
ORTHOMCL2469	Unigene0001767_XS336	Unigene0035776_HN231	Unigene0058236_L3XS36
ORTHOMCL2470	Unigene0001768_L3XS36	Unigene0062802_HN231	Unigene0063972_XS336
ORTHOMCL2471	Unigene0001770_L3XS36	Unigene0016502_HN231	Unigene0017190_XS336
ORTHOMCL2472	Unigene0001771_XS336	Unigene0035434_L3XS36	Unigene0063550_HN231
ORTHOMCL2473	Unigene0001773_HN231	Unigene0034278_XS336	Unigene0036943_L3XS36
ORTHOMCL2474	Unigene0001774_L3XS36	Unigene0041536_HN231	Unigene0065864_XS336
ORTHOMCL2475	Unigene0001775_HN231	Unigene0056652_XS336	Unigene0056824_L3XS36
ORTHOMCL2476	Unigene0001775_L3XS36	Unigene0007071_HN231	Unigene0018725_XS336
ORTHOMCL2477	Unigene0001775_XS336	Unigene0060946_L3XS36	Unigene0074700_HN231
ORTHOMCL2478	Unigene0001776_L3XS36	Unigene0009448_HN231	Unigene0044611_XS336
ORTHOMCL2479	Unigene0001780_XS336	Unigene0033144_L3XS36	Unigene0044172_HN231
ORTHOMCL2480	Unigene0001782_HN231	Unigene0002186_L3XS36	Unigene0041110_XS336
ORTHOMCL2481	Unigene0001783_HN231	Unigene0020802_XS336	Unigene0064541_L3XS36
ORTHOMCL2482	Unigene0001783_XS336	Unigene0032185_HN231	Unigene0061614_L3XS36
ORTHOMCL2483	Unigene0001784_XS336	Unigene0007870_L3XS36	Unigene0071318_HN231
ORTHOMCL2484	Unigene0001786_L3XS36	Unigene0018814_XS336	Unigene0040772_HN231
ORTHOMCL2485	Unigene0001787_L3XS36	Unigene0019588_HN231	Unigene0021706_XS336
ORTHOMCL2486	Unigene0001787_XS336	Unigene0063511_L3XS36	Unigene0074139_HN231
ORTHOMCL2487	Unigene0001788_HN231	Unigene0002843_XS336	Unigene0017096_L3XS36
ORTHOMCL2488	Unigene0001789_HN231	Unigene0033967_XS336	Unigene0036667_L3XS36
ORTHOMCL2489	Unigene0001790_L3XS36	Unigene0005453_XS336	Unigene0034420_HN231
ORTHOMCL2490	Unigene0001791_L3XS36	Unigene0025118_XS336	Unigene0034219_HN231
ORTHOMCL2491	Unigene0001793_HN231	Unigene0037323_L3XS36	Unigene0056394_XS336
ORTHOMCL2492	Unigene0001794_HN231	Unigene0006903_L3XS36	Unigene0034603_XS336
ORTHOMCL2493	Unigene0001796_HN231	Unigene0023791_XS336	Unigene0048492_L3XS36
ORTHOMCL2494	Unigene0001797_XS336	Unigene0027597_L3XS36	Unigene0028789_HN231
ORTHOMCL2495	Unigene0001798_XS336	Unigene0030527_L3XS36	Unigene0033415_HN231
ORTHOMCL2496	Unigene0001799_HN231	Unigene0013756_L3XS36	Unigene0032831_XS336
ORTHOMCL2497	Unigene0001801_HN231	Unigene0015628_XS336	Unigene0062137_L3XS36
ORTHOMCL2498	Unigene0001802_HN231	Unigene0002933_L3XS36	Unigene0012390_XS336
ORTHOMCL2499	Unigene0001802_L3XS36	Unigene0016782_XS336	Unigene0064103_HN231
ORTHOMCL2500	Unigene0001803_XS336	Unigene0034250_L3XS36	Unigene0070409_HN231
ORTHOMCL2501	Unigene0001805_L3XS36	Unigene0007206_HN231	Unigene0067242_XS336
ORTHOMCL2502	Unigene0001806_L3XS36	Unigene0010507_XS336	Unigene0031495_HN231
ORTHOMCL2503	Unigene0001806_XS336	Unigene0056051_L3XS36	Unigene0064872_HN231
ORTHOMCL2504	Unigene0001807_L3XS36	Unigene0012724_HN231	Unigene0048309_XS336
ORTHOMCL2505	Unigene0001808_L3XS36	Unigene0008694_HN231	Unigene0025895_XS336
ORTHOMCL2506	Unigene0001809_XS336	Unigene0010076_L3XS36	Unigene0037504_HN231
ORTHOMCL2507	Unigene0001810_XS336	Unigene0016627_L3XS36	Unigene0019914_HN231
ORTHOMCL2508	Unigene0001816_XS336	Unigene0002416_HN231	Unigene0010793_L3XS36
ORTHOMCL2509	Unigene0001817_L3XS36	Unigene0037770_HN231	Unigene0043152_XS336
ORTHOMCL2510	Unigene0001817_XS336	Unigene0002585_HN231	Unigene0008536_L3XS36
ORTHOMCL2511	Unigene0001819_HN231	Unigene0020719_XS336	Unigene0031195_L3XS36
ORTHOMCL2513	Unigene0001820_HN231	Unigene0048375_XS336	Unigene0052761_L3XS36
ORTHOMCL2514	Unigene0001820_L3XS36	Unigene0001855_XS336	Unigene0071605_HN231
ORTHOMCL2515	Unigene0001822_XS336	Unigene0007227_HN231	Unigene0023507_L3XS36
ORTHOMCL2516	Unigene0001823_HN231	Unigene0003285_L3XS36	Unigene0040521_XS336
ORTHOMCL2517	Unigene0001824_HN231	Unigene0020382_L3XS36	Unigene0044882_XS336
ORTHOMCL2518	Unigene0001824_L3XS36	Unigene0023930_XS336	Unigene0038455_HN231
ORTHOMCL2519	Unigene0001824_XS336	Unigene0032053_L3XS36	Unigene0064941_HN231
ORTHOMCL2520	Unigene0001825_XS336	Unigene0018783_L3XS36	Unigene0024242_HN231
ORTHOMCL2521	Unigene0001826_L3XS36	Unigene0017674_XS336	Unigene0029977_HN231
ORTHOMCL2522	Unigene0001826_XS336	Unigene0009428_L3XS36	Unigene0054229_HN231
ORTHOMCL2523	Unigene0001827_XS336	Unigene0010828_L3XS36	Unigene0029380_HN231
ORTHOMCL2524	Unigene0001832_HN231	Unigene0045740_XS336	Unigene0049716_L3XS36
ORTHOMCL2525	Unigene0001834_XS336	Unigene0009934_HN231	Unigene0063387_L3XS36
ORTHOMCL2526	Unigene0001835_XS336	Unigene0063607_L3XS36	Unigene0070142_HN231
ORTHOMCL2527	Unigene0001836_HN231	Unigene0046865_XS336	Unigene0050403_L3XS36
ORTHOMCL2528	Unigene0001837_HN231	Unigene0059140_XS336	Unigene0067714_L3XS36
ORTHOMCL2529	Unigene0001837_XS336	Unigene0027014_L3XS36	Unigene0060927_HN231
ORTHOMCL2530	Unigene0001838_XS336	Unigene0005182_HN231	Unigene0063351_L3XS36
ORTHOMCL2531	Unigene0001839_HN231	Unigene0010927_L3XS36	Unigene0018286_XS336
ORTHOMCL2532	Unigene0001839_L3XS36	Unigene0041885_HN231	Unigene0053145_XS336
ORTHOMCL2533	Unigene0001840_L3XS36	Unigene0065729_HN231	Unigene0067507_XS336
ORTHOMCL2534	Unigene0001841_XS336	Unigene0031787_HN231	Unigene0035186_L3XS36
ORTHOMCL2535	Unigene0001842_HN231	Unigene0011254_XS336	Unigene0011631_L3XS36
ORTHOMCL2536	Unigene0001842_XS336	Unigene0006497_L3XS36	Unigene0031707_HN231
ORTHOMCL2537	Unigene0001843_L3XS36	Unigene0047750_XS336	Unigene0054748_HN231
ORTHOMCL2538	Unigene0001844_L3XS36	Unigene0037938_HN231	Unigene0040101_XS336
ORTHOMCL2539	Unigene0001844_XS336	Unigene0018656_HN231	Unigene0034834_L3XS36
ORTHOMCL2540	Unigene0001846_HN231	Unigene0049177_XS336	Unigene0052176_L3XS36
ORTHOMCL2541	Unigene0001847_HN231	Unigene0040002_L3XS36	Unigene0067240_XS336
ORTHOMCL2542	Unigene0001849_L3XS36	Unigene0026317_XS336	Unigene0033821_HN231
ORTHOMCL2543	Unigene0001850_L3XS36	Unigene0058745_XS336	Unigene0069851_HN231
ORTHOMCL2544	Unigene0001852_XS336	Unigene0011515_HN231	Unigene0066816_L3XS36
ORTHOMCL2545	Unigene0001853_HN231	Unigene0002759_XS336	Unigene0006432_L3XS36
ORTHOMCL2546	Unigene0001853_L3XS36	Unigene0017188_HN231	Unigene0066583_XS336
ORTHOMCL2547	Unigene0001853_XS336	Unigene0003505_L3XS36	Unigene0049322_HN231
ORTHOMCL2548	Unigene0001854_L3XS36	Unigene0009726_XS336	Unigene0062287_HN231
ORTHOMCL2549	Unigene0001855_HN231	Unigene0046004_L3XS36	Unigene0050094_XS336
ORTHOMCL2550	Unigene0001855_L3XS36	Unigene0004391_HN231	Unigene0016050_XS336
ORTHOMCL2551	Unigene0001856_L3XS36	Unigene0025508_HN231	Unigene0050391_XS336
ORTHOMCL2552	Unigene0001857_HN231	Unigene0026744_XS336	Unigene0050025_L3XS36
ORTHOMCL2553	Unigene0001860_L3XS36	Unigene0031538_HN231	Unigene0062891_XS336
ORTHOMCL2554	Unigene0001860_XS336	Unigene0032052_HN231	Unigene0065862_L3XS36
ORTHOMCL2555	Unigene0001862_XS336	Unigene0023472_HN231	Unigene0035417_L3XS36
ORTHOMCL2556	Unigene0001863_L3XS36	Unigene0023785_XS336	Unigene0028320_HN231
ORTHOMCL2557	Unigene0001863_XS336	Unigene0007338_L3XS36	Unigene0024218_HN231
ORTHOMCL2558	Unigene0001864_HN231	Unigene0042818_L3XS36	Unigene0065943_XS336
ORTHOMCL2559	Unigene0001865_HN231	Unigene0008157_XS336	Unigene0031507_L3XS36
ORTHOMCL2560	Unigene0001866_HN231	Unigene0052643_XS336	Unigene0065035_L3XS36
ORTHOMCL2561	Unigene0001868_L3XS36	Unigene0022472_XS336	Unigene0023543_HN231
ORTHOMCL2562	Unigene0001869_L3XS36	Unigene0043083_HN231	Unigene0067390_XS336
ORTHOMCL2563	Unigene0001871_HN231	Unigene0020609_XS336	Unigene0045321_L3XS36
ORTHOMCL2564	Unigene0001871_L3XS36	Unigene0008525_XS336	Unigene0065618_HN231
ORTHOMCL2565	Unigene0001872_L3XS36	Unigene0023601_HN231	Unigene0039321_XS336
ORTHOMCL2566	Unigene0001876_HN231	Unigene0042975_L3XS36	Unigene0044451_XS336
ORTHOMCL2567	Unigene0001877_HN231	Unigene0055290_L3XS36	Unigene0059545_XS336
ORTHOMCL2568	Unigene0001879_HN231	Unigene0025311_L3XS36	Unigene0040541_XS336
ORTHOMCL2569	Unigene0001880_L3XS36	Unigene0008297_HN231	Unigene0045217_XS336
ORTHOMCL2570	Unigene0001880_XS336	Unigene0033514_L3XS36	Unigene0062373_HN231
ORTHOMCL2571	Unigene0001881_HN231	Unigene0004036_L3XS36	Unigene0029308_XS336
ORTHOMCL2572	Unigene0001881_XS336	Unigene0067062_L3XS36	Unigene0069787_HN231
ORTHOMCL2573	Unigene0001882_XS336	Unigene0022840_L3XS36	Unigene0066913_HN231
ORTHOMCL2574	Unigene0001884_HN231	Unigene0046712_XS336	Unigene0063821_L3XS36
ORTHOMCL2575	Unigene0001884_XS336	Unigene0033374_HN231	Unigene0067313_L3XS36
ORTHOMCL2576	Unigene0001885_HN231	Unigene0019647_XS336	Unigene0020711_L3XS36
ORTHOMCL2577	Unigene0001886_HN231	Unigene0037366_XS336	Unigene0042286_L3XS36
ORTHOMCL2578	Unigene0001886_L3XS36	Unigene0004722_XS336	Unigene0018262_HN231
ORTHOMCL2579	Unigene0001887_HN231	Unigene0014214_L3XS36	Unigene0031791_XS336
ORTHOMCL2580	Unigene0001888_XS336	Unigene0022843_L3XS36	Unigene0058204_HN231
ORTHOMCL2581	Unigene0001890_XS336	Unigene0002614_HN231	Unigene0061158_L3XS36
ORTHOMCL2582	Unigene0001891_XS336	Unigene0003807_L3XS36	Unigene0018136_HN231
ORTHOMCL2583	Unigene0001892_XS336	Unigene0041627_HN231	Unigene0049269_L3XS36
ORTHOMCL2584	Unigene0001895_HN231	Unigene0002110_L3XS36	Unigene0025119_XS336
ORTHOMCL2585	Unigene0001895_L3XS36	Unigene0024583_XS336	Unigene0069993_HN231
ORTHOMCL2586	Unigene0001896_HN231	Unigene0022118_L3XS36	Unigene0045679_XS336
ORTHOMCL2587	Unigene0001896_XS336	Unigene0037624_HN231	Unigene0046973_L3XS36
ORTHOMCL2588	Unigene0001897_HN231	Unigene0005923_L3XS36	Unigene0022864_XS336
ORTHOMCL2589	Unigene0001898_HN231	Unigene0040250_XS336	Unigene0060658_L3XS36
ORTHOMCL2590	Unigene0001898_XS336	Unigene0022578_L3XS36	Unigene0068133_HN231
ORTHOMCL2591	Unigene0001899_HN231	Unigene0004491_XS336	Unigene0056960_L3XS36
ORTHOMCL2592	Unigene0001900_HN231	Unigene0006815_L3XS36	Unigene0024654_XS336
ORTHOMCL2593	Unigene0001900_L3XS36	Unigene0039921_HN231	Unigene0067011_XS336
ORTHOMCL2594	Unigene0001900_XS336	Unigene0002800_L3XS36	Unigene0044907_HN231
ORTHOMCL2595	Unigene0001901_HN231	Unigene0015359_L3XS36	Unigene0051808_XS336
ORTHOMCL2596	Unigene0001902_HN231	Unigene0005590_L3XS36	Unigene0062299_XS336
ORTHOMCL2597	Unigene0001902_L3XS36	Unigene0004354_XS336	Unigene0040716_HN231
ORTHOMCL2598	Unigene0001905_HN231	Unigene0007867_L3XS36	Unigene0017681_XS336
ORTHOMCL2599	Unigene0001906_HN231	Unigene0019931_XS336	Unigene0045174_L3XS36
ORTHOMCL2600	Unigene0001907_HN231	Unigene0028889_L3XS36	Unigene0056239_XS336
ORTHOMCL2601	Unigene0001907_L3XS36	Unigene0032785_XS336	Unigene0039687_HN231
ORTHOMCL2602	Unigene0001908_HN231	Unigene0045037_L3XS36	Unigene0045742_XS336
ORTHOMCL2603	Unigene0001909_HN231	Unigene0046717_XS336	Unigene0049401_L3XS36
ORTHOMCL2604	Unigene0001910_HN231	Unigene0023404_XS336	Unigene0060980_L3XS36
ORTHOMCL2605	Unigene0001911_XS336	Unigene0063859_HN231	Unigene0063884_L3XS36
ORTHOMCL2606	Unigene0001912_HN231	Unigene0030065_XS336	Unigene0053504_L3XS36
ORTHOMCL2607	Unigene0001913_HN231	Unigene0017985_L3XS36	Unigene0060604_XS336
ORTHOMCL2608	Unigene0001914_HN231	Unigene0033709_XS336	Unigene0060082_L3XS36
ORTHOMCL2609	Unigene0001916_HN231	Unigene0024364_L3XS36	Unigene0042267_XS336
ORTHOMCL2610	Unigene0001917_XS336	Unigene0039106_L3XS36	Unigene0071505_HN231
ORTHOMCL2611	Unigene0001918_HN231	Unigene0010222_L3XS36	Unigene0020297_XS336
ORTHOMCL2612	Unigene0001918_XS336	Unigene0006370_HN231	Unigene0063486_L3XS36
ORTHOMCL2613	Unigene0001920_XS336	Unigene0007730_L3XS36	Unigene0010634_HN231
ORTHOMCL2614	Unigene0001921_L3XS36	Unigene0052325_HN231	Unigene0060089_XS336
ORTHOMCL2615	Unigene0001921_XS336	Unigene0034028_L3XS36	Unigene0072909_HN231
ORTHOMCL2616	Unigene0001923_HN231	Unigene0036042_L3XS36	Unigene0064965_XS336
ORTHOMCL2617	Unigene0001923_L3XS36	Unigene0065710_XS336	Unigene0076536_HN231
ORTHOMCL2618	Unigene0001924_XS336	Unigene0005926_HN231	Unigene0061403_L3XS36
ORTHOMCL2619	Unigene0001925_L3XS36	Unigene0016424_XS336	Unigene0065620_HN231
ORTHOMCL2620	Unigene0001926_HN231	Unigene0032535_L3XS36	Unigene0034035_XS336
ORTHOMCL2621	Unigene0001931_HN231	Unigene0007797_XS336	Unigene0038239_L3XS36
ORTHOMCL2622	Unigene0001931_L3XS36	Unigene0007038_XS336	Unigene0029414_HN231
ORTHOMCL2623	Unigene0001934_XS336	Unigene0008511_L3XS36	Unigene0058796_HN231
ORTHOMCL2624	Unigene0001935_HN231	Unigene0016357_L3XS36	Unigene0052891_XS336
ORTHOMCL2625	Unigene0001935_L3XS36	Unigene0002457_XS336	Unigene0012800_HN231
ORTHOMCL2626	Unigene0001936_HN231	Unigene0045874_XS336	Unigene0056006_L3XS36
ORTHOMCL2627	Unigene0001936_L3XS36	Unigene0006588_HN231	Unigene0009297_XS336
ORTHOMCL2628	Unigene0001938_XS336	Unigene0007309_HN231	Unigene0029337_L3XS36
ORTHOMCL2629	Unigene0001939_XS336	Unigene0004068_L3XS36	Unigene0064801_HN231
ORTHOMCL2630	Unigene0001941_HN231	Unigene0036864_XS336	Unigene0036980_L3XS36
ORTHOMCL2631	Unigene0001941_L3XS36	Unigene0038881_HN231	Unigene0054506_XS336
ORTHOMCL2632	Unigene0001942_HN231	Unigene0005161_L3XS36	Unigene0067871_XS336
ORTHOMCL2633	Unigene0001943_HN231	Unigene0017873_L3XS36	Unigene0041187_XS336
ORTHOMCL2634	Unigene0001943_L3XS36	Unigene0012634_XS336	Unigene0015621_HN231
ORTHOMCL2635	Unigene0001944_HN231	Unigene0022941_XS336	Unigene0057410_L3XS36
ORTHOMCL2636	Unigene0001944_XS336	Unigene0056246_L3XS36	Unigene0061221_HN231
ORTHOMCL2637	Unigene0001945_L3XS36	Unigene0034775_XS336	Unigene0065452_HN231
ORTHOMCL2638	Unigene0001946_HN231	Unigene0060111_XS336	Unigene0061075_L3XS36
ORTHOMCL2639	Unigene0001946_L3XS36	Unigene0031707_XS336	Unigene0048754_HN231
ORTHOMCL2640	Unigene0001946_XS336	Unigene0041232_HN231	Unigene0051113_L3XS36
ORTHOMCL2641	Unigene0001947_HN231	Unigene0016978_XS336	Unigene0024059_L3XS36
ORTHOMCL2642	Unigene0001947_L3XS36	Unigene0014690_XS336	Unigene0066139_HN231
ORTHOMCL2643	Unigene0001948_HN231	Unigene0029782_XS336	Unigene0057203_L3XS36
ORTHOMCL2644	Unigene0001949_L3XS36	Unigene0031862_XS336	Unigene0054325_HN231
ORTHOMCL2645	Unigene0001952_HN231	Unigene0011050_L3XS36	Unigene0026594_XS336
ORTHOMCL2646	Unigene0001953_HN231	Unigene0028879_XS336	Unigene0054767_L3XS36
ORTHOMCL2647	Unigene0001953_L3XS36	Unigene0045730_XS336	Unigene0046793_HN231
ORTHOMCL2648	Unigene0001955_L3XS36	Unigene0022064_HN231	Unigene0063709_XS336
ORTHOMCL2649	Unigene0001956_L3XS36	Unigene0042663_XS336	Unigene0064795_HN231
ORTHOMCL2650	Unigene0001956_XS336	Unigene0051065_L3XS36	Unigene0053122_HN231
ORTHOMCL2651	Unigene0001957_HN231	Unigene0042034_L3XS36	Unigene0059552_XS336
ORTHOMCL2652	Unigene0001957_L3XS36	Unigene0046147_XS336	Unigene0062778_HN231
ORTHOMCL2653	Unigene0001958_HN231	Unigene0034611_L3XS36	Unigene0036119_XS336
ORTHOMCL2654	Unigene0001958_L3XS36	Unigene0035698_XS336	Unigene0041645_HN231
ORTHOMCL2655	Unigene0001959_HN231	Unigene0006887_L3XS36	Unigene0056299_XS336
ORTHOMCL2656	Unigene0001959_XS336	Unigene0004029_HN231	Unigene0014329_L3XS36
ORTHOMCL2657	Unigene0001960_L3XS36	Unigene0034593_HN231	Unigene0062696_XS336
ORTHOMCL2658	Unigene0001960_XS336	Unigene0025794_L3XS36	Unigene0061274_HN231
ORTHOMCL2659	Unigene0001961_L3XS36	Unigene0053618_HN231	Unigene0062149_XS336
ORTHOMCL2660	Unigene0001962_XS336	Unigene0031798_HN231	Unigene0064964_L3XS36
ORTHOMCL2661	Unigene0001963_L3XS36	Unigene0012336_XS336	Unigene0032460_HN231
ORTHOMCL2662	Unigene0001964_XS336	Unigene0015191_L3XS36	Unigene0043034_HN231
ORTHOMCL2663	Unigene0001965_XS336	Unigene0004659_L3XS36	Unigene0007957_HN231
ORTHOMCL2664	Unigene0001966_HN231	Unigene0028559_L3XS36	Unigene0052980_XS336
ORTHOMCL2665	Unigene0001966_XS336	Unigene0038362_HN231	Unigene0055347_L3XS36
ORTHOMCL2666	Unigene0001967_L3XS36	Unigene0008109_XS336	Unigene0017262_HN231
ORTHOMCL2667	Unigene0001969_HN231	Unigene0006937_XS336	Unigene0065291_L3XS36
ORTHOMCL2668	Unigene0001969_XS336	Unigene0033956_L3XS36	Unigene0038122_HN231
ORTHOMCL2669	Unigene0001970_HN231	Unigene0007377_L3XS36	Unigene0029516_XS336
ORTHOMCL2670	Unigene0001970_L3XS36	Unigene0002777_XS336	Unigene0047938_HN231
ORTHOMCL2671	Unigene0001970_XS336	Unigene0054589_L3XS36	Unigene0072675_HN231
ORTHOMCL2672	Unigene0001971_HN231	Unigene0026172_XS336	Unigene0055951_L3XS36
ORTHOMCL2673	Unigene0001971_XS336	Unigene0019536_HN231	Unigene0040970_L3XS36
ORTHOMCL2674	Unigene0001972_HN231	Unigene0006004_XS336	Unigene0068515_L3XS36
ORTHOMCL2675	Unigene0001972_L3XS36	Unigene0053950_HN231	Unigene0059235_XS336
ORTHOMCL2676	Unigene0001973_L3XS36	Unigene0031240_XS336	Unigene0053949_HN231
ORTHOMCL2677	Unigene0001974_L3XS36	Unigene0065612_XS336	Unigene0072584_HN231
ORTHOMCL2678	Unigene0001974_XS336	Unigene0006053_L3XS36	Unigene0045994_HN231
ORTHOMCL2679	Unigene0001975_L3XS36	Unigene0028638_HN231	Unigene0058424_XS336
ORTHOMCL2680	Unigene0001976_XS336	Unigene0019544_HN231	Unigene0046014_L3XS36
ORTHOMCL2681	Unigene0001977_L3XS36	Unigene0021952_XS336	Unigene0076065_HN231
ORTHOMCL2682	Unigene0001977_XS336	Unigene0037341_HN231	Unigene0065307_L3XS36
ORTHOMCL2683	Unigene0001978_XS336	Unigene0038170_HN231	Unigene0058351_L3XS36
ORTHOMCL2684	Unigene0001979_L3XS36	Unigene0014796_HN231	Unigene0066409_XS336
ORTHOMCL2685	Unigene0001979_XS336	Unigene0005706_L3XS36	Unigene0069448_HN231
ORTHOMCL2686	Unigene0001980_HN231	Unigene0040263_L3XS36	Unigene0043811_XS336
ORTHOMCL2687	Unigene0001980_XS336	Unigene0028546_HN231	Unigene0042889_L3XS36
ORTHOMCL2688	Unigene0001981_HN231	Unigene0047905_XS336	Unigene0050475_L3XS36
ORTHOMCL2689	Unigene0001981_XS336	Unigene0014226_L3XS36	Unigene0057561_HN231
ORTHOMCL2690	Unigene0001982_HN231	Unigene0063977_XS336	Unigene0065444_L3XS36
ORTHOMCL2691	Unigene0001983_HN231	Unigene0040982_L3XS36	Unigene0065861_XS336
ORTHOMCL2692	Unigene0001983_XS336	Unigene0004441_L3XS36	Unigene0060122_HN231
ORTHOMCL2693	Unigene0001984_XS336	Unigene0006727_L3XS36	Unigene0066226_HN231
ORTHOMCL2694	Unigene0001986_XS336	Unigene0029085_HN231	Unigene0031747_L3XS36
ORTHOMCL2695	Unigene0001987_HN231	Unigene0009021_XS336	Unigene0017134_L3XS36
ORTHOMCL2696	Unigene0001990_L3XS36	Unigene0058040_HN231	Unigene0065655_XS336
ORTHOMCL2697	Unigene0001993_L3XS36	Unigene0021528_XS336	Unigene0058768_HN231
ORTHOMCL2698	Unigene0001993_XS336	Unigene0025891_L3XS36	Unigene0044968_HN231
ORTHOMCL2699	Unigene0001994_L3XS36	Unigene0048827_HN231	Unigene0054104_XS336
ORTHOMCL2700	Unigene0001995_L3XS36	Unigene0004297_XS336	Unigene0028714_HN231
ORTHOMCL2701	Unigene0001996_HN231	Unigene0005324_L3XS36	Unigene0063975_XS336
ORTHOMCL2702	Unigene0001996_XS336	Unigene0065393_L3XS36	Unigene0073127_HN231
ORTHOMCL2703	Unigene0001997_HN231	Unigene0019071_L3XS36	Unigene0056125_XS336
ORTHOMCL2704	Unigene0001997_XS336	Unigene0045870_L3XS36	Unigene0046973_HN231
ORTHOMCL2705	Unigene0001998_L3XS36	Unigene0032222_XS336	Unigene0072738_HN231
ORTHOMCL2706	Unigene0001999_HN231	Unigene0004489_L3XS36	Unigene0067741_XS336
ORTHOMCL2707	Unigene0002003_HN231	Unigene0017251_XS336	Unigene0019039_L3XS36
ORTHOMCL2708	Unigene0002003_L3XS36	Unigene0054286_XS336	Unigene0062161_HN231
ORTHOMCL2709	Unigene0002004_L3XS36	Unigene0020044_HN231	Unigene0037695_XS336
ORTHOMCL2710	Unigene0002005_L3XS36	Unigene0017423_HN231	Unigene0055544_XS336
ORTHOMCL2711	Unigene0002005_XS336	Unigene0017601_L3XS36	Unigene0061658_HN231
ORTHOMCL2712	Unigene0002006_L3XS36	Unigene0037872_HN231	Unigene0060454_XS336
ORTHOMCL2713	Unigene0002006_XS336	Unigene0021321_L3XS36	Unigene0038421_HN231
ORTHOMCL2714	Unigene0002007_XS336	Unigene0009236_HN231	Unigene0056413_L3XS36
ORTHOMCL2715	Unigene0002009_HN231	Unigene0010323_L3XS36	Unigene0063994_XS336
ORTHOMCL2716	Unigene0002009_XS336	Unigene0015286_HN231	Unigene0024696_L3XS36
ORTHOMCL2717	Unigene0002010_L3XS36	Unigene0017681_HN231	Unigene0033131_XS336
ORTHOMCL2718	Unigene0002010_XS336	Unigene0008257_HN231	Unigene0029951_L3XS36
ORTHOMCL2719	Unigene0002011_XS336	Unigene0039929_HN231	Unigene0048539_L3XS36
ORTHOMCL2720	Unigene0002012_HN231	Unigene0030885_L3XS36	Unigene0044865_XS336
ORTHOMCL2721	Unigene0002013_XS336	Unigene0018284_L3XS36	Unigene0052010_HN231
ORTHOMCL2722	Unigene0002014_XS336	Unigene0053155_HN231	Unigene0058696_L3XS36
ORTHOMCL2723	Unigene0002017_HN231	Unigene0016229_XS336	Unigene0055887_L3XS36
ORTHOMCL2724	Unigene0002018_L3XS36	Unigene0036781_HN231	Unigene0060333_XS336
ORTHOMCL2725	Unigene0002019_HN231	Unigene0034937_XS336	Unigene0059383_L3XS36
ORTHOMCL2726	Unigene0002019_XS336	Unigene0034855_HN231	Unigene0062585_L3XS36
ORTHOMCL2727	Unigene0002020_HN231	Unigene0044939_L3XS36	Unigene0055877_XS336
ORTHOMCL2728	Unigene0002020_XS336	Unigene0025847_L3XS36	Unigene0068392_HN231
ORTHOMCL2729	Unigene0002023_L3XS36	Unigene0019080_HN231	Unigene0035995_XS336
ORTHOMCL2730	Unigene0002023_XS336	Unigene0054741_HN231	Unigene0057174_L3XS36
ORTHOMCL2731	Unigene0002024_HN231	Unigene0028285_XS336	Unigene0057498_L3XS36
ORTHOMCL2732	Unigene0002025_HN231	Unigene0008583_L3XS36	Unigene0022210_XS336
ORTHOMCL2733	Unigene0002026_HN231	Unigene0042658_L3XS36	Unigene0053800_XS336
ORTHOMCL2734	Unigene0002027_HN231	Unigene0027365_XS336	Unigene0042204_L3XS36
ORTHOMCL2735	Unigene0002028_HN231	Unigene0025376_XS336	Unigene0040469_L3XS36
ORTHOMCL2736	Unigene0002028_L3XS36	Unigene0065484_XS336	Unigene0071737_HN231
ORTHOMCL2737	Unigene0002028_XS336	Unigene0005459_L3XS36	Unigene0014572_HN231
ORTHOMCL2738	Unigene0002031_HN231	Unigene0037793_L3XS36	Unigene0047739_XS336
ORTHOMCL2739	Unigene0002032_HN231	Unigene0042999_XS336	Unigene0060091_L3XS36
ORTHOMCL2740	Unigene0002034_HN231	Unigene0020601_L3XS36	Unigene0056846_XS336
ORTHOMCL2741	Unigene0002034_L3XS36	Unigene0033502_XS336	Unigene0075878_HN231
ORTHOMCL2742	Unigene0002034_XS336	Unigene0003872_HN231	Unigene0013572_L3XS36
ORTHOMCL2743	Unigene0002035_XS336	Unigene0042288_L3XS36	Unigene0070177_HN231
ORTHOMCL2744	Unigene0002036_HN231	Unigene0030286_XS336	Unigene0065410_L3XS36
ORTHOMCL2745	Unigene0002037_HN231	Unigene0012049_XS336	Unigene0032057_L3XS36
ORTHOMCL2746	Unigene0002038_HN231	Unigene0045086_L3XS36	Unigene0067544_XS336
ORTHOMCL2747	Unigene0002039_HN231	Unigene0033332_L3XS36	Unigene0034880_XS336
ORTHOMCL2748	Unigene0002040_HN231	Unigene0045761_L3XS36	Unigene0059786_XS336
ORTHOMCL2749	Unigene0002041_L3XS36	Unigene0029933_XS336	Unigene0036106_HN231
ORTHOMCL2750	Unigene0002042_XS336	Unigene0017210_HN231	Unigene0025519_L3XS36
ORTHOMCL2751	Unigene0002043_HN231	Unigene0026249_L3XS36	Unigene0060212_XS336
ORTHOMCL2752	Unigene0002043_XS336	Unigene0024038_L3XS36	Unigene0051158_HN231
ORTHOMCL2753	Unigene0002044_L3XS36	Unigene0034647_XS336	Unigene0056372_HN231
ORTHOMCL2754	Unigene0002044_XS336	Unigene0020870_HN231	Unigene0023193_L3XS36
ORTHOMCL2755	Unigene0002045_XS336	Unigene0040046_HN231	Unigene0059733_L3XS36
ORTHOMCL2756	Unigene0002046_HN231	Unigene0017567_L3XS36	Unigene0022197_XS336
ORTHOMCL2757	Unigene0002046_L3XS36	Unigene0003401_XS336	Unigene0058610_HN231
ORTHOMCL2758	Unigene0002046_XS336	Unigene0007215_HN231	Unigene0064922_L3XS36
ORTHOMCL2759	Unigene0002047_HN231	Unigene0014836_L3XS36	Unigene0065094_XS336
ORTHOMCL2760	Unigene0002047_L3XS36	Unigene0002081_XS336	Unigene0074823_HN231
ORTHOMCL2761	Unigene0002048_HN231	Unigene0009266_L3XS36	Unigene0030727_XS336
ORTHOMCL2762	Unigene0002048_L3XS36	Unigene0002080_XS336	Unigene0074825_HN231
ORTHOMCL2763	Unigene0002048_XS336	Unigene0008370_L3XS36	Unigene0062869_HN231
ORTHOMCL2764	Unigene0002049_HN231	Unigene0029598_XS336	Unigene0042002_L3XS36
ORTHOMCL2765	Unigene0002049_XS336	Unigene0027686_L3XS36	Unigene0061299_HN231
ORTHOMCL2766	Unigene0002050_HN231	Unigene0016925_L3XS36	Unigene0062675_XS336
ORTHOMCL2767	Unigene0002050_L3XS36	Unigene0027744_XS336	Unigene0059971_HN231
ORTHOMCL2768	Unigene0002051_HN231	Unigene0036115_L3XS36	Unigene0062676_XS336
ORTHOMCL2769	Unigene0002051_L3XS36	Unigene0012628_XS336	Unigene0054854_HN231
ORTHOMCL2770	Unigene0002051_XS336	Unigene0022204_HN231	Unigene0043451_L3XS36
ORTHOMCL2771	Unigene0002052_XS336	Unigene0013256_HN231	Unigene0063348_L3XS36
ORTHOMCL2772	Unigene0002053_HN231	Unigene0006456_XS336	Unigene0052461_L3XS36
ORTHOMCL2773	Unigene0002060_HN231	Unigene0027228_L3XS36	Unigene0053118_XS336
ORTHOMCL2774	Unigene0002061_HN231	Unigene0051322_L3XS36	Unigene0054214_XS336
ORTHOMCL2775	Unigene0002062_XS336	Unigene0013700_L3XS36	Unigene0020585_HN231
ORTHOMCL2776	Unigene0002064_L3XS36	Unigene0054267_XS336	Unigene0061741_HN231
ORTHOMCL2777	Unigene0002064_XS336	Unigene0042823_HN231	Unigene0066202_L3XS36
ORTHOMCL2778	Unigene0002065_L3XS36	Unigene0004426_XS336	Unigene0035540_HN231
ORTHOMCL2779	Unigene0002066_L3XS36	Unigene0005259_XS336	Unigene0021970_HN231
ORTHOMCL2780	Unigene0002066_XS336	Unigene0014807_L3XS36	Unigene0037789_HN231
ORTHOMCL2781	Unigene0002067_L3XS36	Unigene0011065_HN231	Unigene0011132_XS336
ORTHOMCL2782	Unigene0002069_L3XS36	Unigene0034141_XS336	Unigene0065526_HN231
ORTHOMCL2783	Unigene0002069_XS336	Unigene0018882_L3XS36	Unigene0059843_HN231
ORTHOMCL2784	Unigene0002070_XS336	Unigene0033684_L3XS36	Unigene0076313_HN231
ORTHOMCL2785	Unigene0002071_HN231	Unigene0008148_L3XS36	Unigene0033892_XS336
ORTHOMCL2786	Unigene0002071_L3XS36	Unigene0005000_XS336	Unigene0009657_HN231
ORTHOMCL2787	Unigene0002072_HN231	Unigene0043276_L3XS36	Unigene0054836_XS336
ORTHOMCL2788	Unigene0002074_L3XS36	Unigene0003302_HN231	Unigene0023679_XS336
ORTHOMCL2789	Unigene0002075_L3XS36	Unigene0027418_XS336	Unigene0066104_HN231
ORTHOMCL2790	Unigene0002077_HN231	Unigene0023374_XS336	Unigene0068279_L3XS36
ORTHOMCL2791	Unigene0002078_L3XS36	Unigene0007227_XS336	Unigene0018173_HN231
ORTHOMCL2792	Unigene0002078_XS336	Unigene0035158_HN231	Unigene0039847_L3XS36
ORTHOMCL2793	Unigene0002079_HN231	Unigene0023358_L3XS36	Unigene0050260_XS336
ORTHOMCL2794	Unigene0002079_XS336	Unigene0025262_L3XS36	Unigene0029546_HN231
ORTHOMCL2795	Unigene0002081_HN231	Unigene0002527_XS336	Unigene0063921_L3XS36
ORTHOMCL2796	Unigene0002081_L3XS36	Unigene0004269_XS336	Unigene0026589_HN231
ORTHOMCL2797	Unigene0002082_L3XS36	Unigene0012213_HN231	Unigene0026632_XS336
ORTHOMCL2798	Unigene0002083_HN231	Unigene0061268_XS336	Unigene0065019_L3XS36
ORTHOMCL2799	Unigene0002083_L3XS36	Unigene0061790_HN231	Unigene0062456_XS336
ORTHOMCL2800	Unigene0002083_XS336	Unigene0052555_HN231	Unigene0060480_L3XS36
ORTHOMCL2801	Unigene0002085_XS336	Unigene0017078_L3XS36	Unigene0056305_HN231
ORTHOMCL2802	Unigene0002086_HN231	Unigene0023407_L3XS36	Unigene0042360_XS336
ORTHOMCL2803	Unigene0002087_HN231	Unigene0035202_XS336	Unigene0055775_L3XS36
ORTHOMCL2804	Unigene0002087_L3XS36	Unigene0012437_XS336	Unigene0032120_HN231
ORTHOMCL2805	Unigene0002088_HN231	Unigene0018295_L3XS36	Unigene0034246_XS336
ORTHOMCL2806	Unigene0002088_XS336	Unigene0066560_L3XS36	Unigene0070610_HN231
ORTHOMCL2807	Unigene0002089_HN231	Unigene0010418_L3XS36	Unigene0042961_XS336
ORTHOMCL2808	Unigene0002089_L3XS36	Unigene0014477_XS336	Unigene0043251_HN231
ORTHOMCL2809	Unigene0002089_XS336	Unigene0027469_L3XS36	Unigene0064574_HN231
ORTHOMCL2810	Unigene0002090_XS336	Unigene0016316_L3XS36	Unigene0017612_HN231
ORTHOMCL2811	Unigene0002092_XS336	Unigene0006161_HN231	Unigene0053653_L3XS36
ORTHOMCL2812	Unigene0002093_HN231	Unigene0049902_L3XS36	Unigene0058754_XS336
ORTHOMCL2813	Unigene0002093_L3XS36	Unigene0017929_XS336	Unigene0025558_HN231
ORTHOMCL2814	Unigene0002096_L3XS36	Unigene0065909_XS336	Unigene0066839_HN231
ORTHOMCL2815	Unigene0002097_XS336	Unigene0003795_HN231	Unigene0056623_L3XS36
ORTHOMCL2816	Unigene0002099_HN231	Unigene0022888_L3XS36	Unigene0061356_XS336
ORTHOMCL2817	Unigene0002099_L3XS36	Unigene0008757_HN231	Unigene0016284_XS336
ORTHOMCL2818	Unigene0002100_HN231	Unigene0041166_L3XS36	Unigene0042381_XS336
ORTHOMCL2819	Unigene0002100_XS336	Unigene0057250_L3XS36	Unigene0059508_HN231
ORTHOMCL2820	Unigene0002101_HN231	Unigene0032761_XS336	Unigene0043074_L3XS36
ORTHOMCL2821	Unigene0002101_L3XS36	Unigene0042359_XS336	Unigene0070030_HN231
ORTHOMCL2822	Unigene0002101_XS336	Unigene0021239_L3XS36	Unigene0030485_HN231
ORTHOMCL2823	Unigene0002102_XS336	Unigene0027569_L3XS36	Unigene0041548_HN231
ORTHOMCL2824	Unigene0002103_L3XS36	Unigene0008364_XS336	Unigene0031973_HN231
ORTHOMCL2825	Unigene0002104_HN231	Unigene0036771_L3XS36	Unigene0039640_XS336
ORTHOMCL2826	Unigene0002105_HN231	Unigene0009973_XS336	Unigene0041890_L3XS36
ORTHOMCL2827	Unigene0002106_HN231	Unigene0014318_XS336	Unigene0034147_L3XS36
ORTHOMCL2828	Unigene0002106_L3XS36	Unigene0030852_HN231	Unigene0036924_XS336
ORTHOMCL2829	Unigene0002106_XS336	Unigene0066066_L3XS36	Unigene0070356_HN231
ORTHOMCL2830	Unigene0002107_HN231	Unigene0024825_XS336	Unigene0064581_L3XS36
ORTHOMCL2831	Unigene0002107_L3XS36	Unigene0002815_XS336	Unigene0013523_HN231
ORTHOMCL2832	Unigene0002107_XS336	Unigene0031291_L3XS36	Unigene0043529_HN231
ORTHOMCL2833	Unigene0002108_XS336	Unigene0017994_L3XS36	Unigene0061212_HN231
ORTHOMCL2834	Unigene0002109_L3XS36	Unigene0044583_XS336	Unigene0068246_HN231
ORTHOMCL2835	Unigene0002111_L3XS36	Unigene0018660_HN231	Unigene0062653_XS336
ORTHOMCL2836	Unigene0002112_L3XS36	Unigene0016816_HN231	Unigene0038841_XS336
ORTHOMCL2838	Unigene0002113_L3XS36	Unigene0028822_XS336	Unigene0074151_HN231
ORTHOMCL2839	Unigene0002114_HN231	Unigene0003168_L3XS36	Unigene0004334_XS336
ORTHOMCL2840	Unigene0002115_L3XS36	Unigene0022471_XS336	Unigene0025281_HN231
ORTHOMCL2841	Unigene0002115_XS336	Unigene0028399_HN231	Unigene0060721_L3XS36
ORTHOMCL2842	Unigene0002116_XS336	Unigene0003419_HN231	Unigene0067127_L3XS36
ORTHOMCL2843	Unigene0002118_HN231	Unigene0025757_XS336	Unigene0062038_L3XS36
ORTHOMCL2844	Unigene0002118_L3XS36	Unigene0027306_XS336	Unigene0028739_HN231
ORTHOMCL2845	Unigene0002118_XS336	Unigene0006066_HN231	Unigene0020042_L3XS36
ORTHOMCL2846	Unigene0002119_HN231	Unigene0060331_XS336	Unigene0061617_L3XS36
ORTHOMCL2847	Unigene0002119_L3XS36	Unigene0016880_XS336	Unigene0017341_HN231
ORTHOMCL2848	Unigene0002122_L3XS36	Unigene0037670_HN231	Unigene0055885_XS336
ORTHOMCL2849	Unigene0002125_L3XS36	Unigene0043940_XS336	Unigene0054790_HN231
ORTHOMCL2850	Unigene0002126_L3XS36	Unigene0052972_XS336	Unigene0069191_HN231
ORTHOMCL2851	Unigene0002127_L3XS36	Unigene0025571_XS336	Unigene0070162_HN231
ORTHOMCL2852	Unigene0002129_HN231	Unigene0045372_L3XS36	Unigene0049649_XS336
ORTHOMCL2853	Unigene0002130_XS336	Unigene0006484_L3XS36	Unigene0061447_HN231
ORTHOMCL2854	Unigene0002132_HN231	Unigene0041079_L3XS36	Unigene0048888_XS336
ORTHOMCL2855	Unigene0002133_HN231	Unigene0022643_L3XS36	Unigene0053438_XS336
ORTHOMCL2856	Unigene0002133_L3XS36	Unigene0046163_XS336	Unigene0052664_HN231
ORTHOMCL2857	Unigene0002136_L3XS36	Unigene0012153_XS336	Unigene0019558_HN231
ORTHOMCL2858	Unigene0002137_XS336	Unigene0015621_L3XS36	Unigene0025004_HN231
ORTHOMCL2859	Unigene0002138_L3XS36	Unigene0022198_XS336	Unigene0043181_HN231
ORTHOMCL2860	Unigene0002139_L3XS36	Unigene0019228_XS336	Unigene0065290_HN231
ORTHOMCL2861	Unigene0002139_XS336	Unigene0007300_L3XS36	Unigene0057626_HN231
ORTHOMCL2862	Unigene0002140_HN231	Unigene0028325_L3XS36	Unigene0059940_XS336
ORTHOMCL2863	Unigene0002142_HN231	Unigene0043488_XS336	Unigene0061802_L3XS36
ORTHOMCL2864	Unigene0002142_L3XS36	Unigene0015669_HN231	Unigene0064863_XS336
ORTHOMCL2865	Unigene0002145_L3XS36	Unigene0035051_HN231	Unigene0056269_XS336
ORTHOMCL2866	Unigene0002146_L3XS36	Unigene0004281_XS336	Unigene0035049_HN231
ORTHOMCL2867	Unigene0002146_XS336	Unigene0036338_HN231	Unigene0067996_L3XS36
ORTHOMCL2868	Unigene0002149_XS336	Unigene0028357_HN231	Unigene0066991_L3XS36
ORTHOMCL2869	Unigene0002150_L3XS36	Unigene0004815_HN231	Unigene0008978_XS336
ORTHOMCL2870	Unigene0002151_L3XS36	Unigene0042480_XS336	Unigene0073998_HN231
ORTHOMCL2871	Unigene0002151_XS336	Unigene0016416_L3XS36	Unigene0061362_HN231
ORTHOMCL2872	Unigene0002152_XS336	Unigene0003324_L3XS36	Unigene0015801_HN231
ORTHOMCL2873	Unigene0002154_L3XS36	Unigene0051093_HN231	Unigene0064683_XS336
ORTHOMCL2874	Unigene0002155_L3XS36	Unigene0002469_XS336	Unigene0021255_HN231
ORTHOMCL2875	Unigene0002156_L3XS36	Unigene0021442_XS336	Unigene0038395_HN231
ORTHOMCL2876	Unigene0002157_HN231	Unigene0008675_XS336	Unigene0011376_L3XS36
ORTHOMCL2877	Unigene0002157_L3XS36	Unigene0013207_XS336	Unigene0040179_HN231
ORTHOMCL2878	Unigene0002159_L3XS36	Unigene0033739_HN231	Unigene0062947_XS336
ORTHOMCL2879	Unigene0002160_HN231	Unigene0005862_XS336	Unigene0024737_L3XS36
ORTHOMCL2880	Unigene0002160_L3XS36	Unigene0006448_XS336	Unigene0073426_HN231
ORTHOMCL2881	Unigene0002161_XS336	Unigene0011480_HN231	Unigene0045764_L3XS36
ORTHOMCL2882	Unigene0002162_XS336	Unigene0005281_HN231	Unigene0047527_L3XS36
ORTHOMCL2883	Unigene0002163_HN231	Unigene0006232_L3XS36	Unigene0024807_XS336
ORTHOMCL2884	Unigene0002163_XS336	Unigene0029189_L3XS36	Unigene0044593_HN231
ORTHOMCL2885	Unigene0002164_HN231	Unigene0005443_L3XS36	Unigene0051029_XS336
ORTHOMCL2886	Unigene0002164_XS336	Unigene0028060_L3XS36	Unigene0072803_HN231
ORTHOMCL2887	Unigene0002166_HN231	Unigene0012032_XS336	Unigene0037329_L3XS36
ORTHOMCL2888	Unigene0002166_L3XS36	Unigene0009154_XS336	Unigene0059150_HN231
ORTHOMCL2889	Unigene0002166_XS336	Unigene0025428_HN231	Unigene0062368_L3XS36
ORTHOMCL2890	Unigene0002167_L3XS36	Unigene0025228_HN231	Unigene0052566_XS336
ORTHOMCL2891	Unigene0002168_L3XS36	Unigene0012349_XS336	Unigene0021360_HN231
ORTHOMCL2892	Unigene0002169_HN231	Unigene0003829_L3XS36	Unigene0017913_XS336
ORTHOMCL2893	Unigene0002169_L3XS36	Unigene0018794_XS336	Unigene0066110_HN231
ORTHOMCL2894	Unigene0002170_HN231	Unigene0013552_XS336	Unigene0060731_L3XS36
ORTHOMCL2895	Unigene0002171_L3XS36	Unigene0063452_XS336	Unigene0068253_HN231
ORTHOMCL2896	Unigene0002173_HN231	Unigene0019096_L3XS36	Unigene0063292_XS336
ORTHOMCL2897	Unigene0002175_HN231	Unigene0017507_XS336	Unigene0035347_L3XS36
ORTHOMCL2898	Unigene0002175_XS336	Unigene0003113_HN231	Unigene0021456_L3XS36
ORTHOMCL2899	Unigene0002177_HN231	Unigene0043197_L3XS36	Unigene0050960_XS336
ORTHOMCL2900	Unigene0002177_L3XS36	Unigene0028987_XS336	Unigene0071167_HN231
ORTHOMCL2901	Unigene0002178_HN231	Unigene0010943_L3XS36	Unigene0058783_XS336
ORTHOMCL2902	Unigene0002178_L3XS36	Unigene0032339_XS336	Unigene0066730_HN231
ORTHOMCL2903	Unigene0002178_XS336	Unigene0037053_L3XS36	Unigene0056359_HN231
ORTHOMCL2904	Unigene0002181_HN231	Unigene0021650_XS336	Unigene0060446_L3XS36
ORTHOMCL2905	Unigene0002183_HN231	Unigene0014347_L3XS36	Unigene0037519_XS336
ORTHOMCL2906	Unigene0002186_XS336	Unigene0035602_L3XS36	Unigene0057826_HN231
ORTHOMCL2907	Unigene0002188_XS336	Unigene0066044_L3XS36	Unigene0073669_HN231
ORTHOMCL2908	Unigene0002192_XS336	Unigene0054660_L3XS36	Unigene0073657_HN231
ORTHOMCL2909	Unigene0002193_HN231	Unigene0042674_XS336	Unigene0054201_L3XS36
ORTHOMCL2910	Unigene0002193_L3XS36	Unigene0016155_XS336	Unigene0066054_HN231
ORTHOMCL2911	Unigene0002194_HN231	Unigene0023534_L3XS36	Unigene0053081_XS336
ORTHOMCL2912	Unigene0002195_HN231	Unigene0013357_L3XS36	Unigene0017778_XS336
ORTHOMCL2913	Unigene0002196_HN231	Unigene0002734_L3XS36	Unigene0010061_XS336
ORTHOMCL2914	Unigene0002196_XS336	Unigene0023508_L3XS36	Unigene0025773_HN231
ORTHOMCL2915	Unigene0002197_L3XS36	Unigene0008667_HN231	Unigene0031538_XS336
ORTHOMCL2916	Unigene0002198_L3XS36	Unigene0053613_XS336	Unigene0076312_HN231
ORTHOMCL2917	Unigene0002199_L3XS36	Unigene0060313_XS336	Unigene0063241_HN231
ORTHOMCL2918	Unigene0002199_XS336	Unigene0033777_L3XS36	Unigene0061561_HN231
ORTHOMCL2919	Unigene0002204_XS336	Unigene0058996_L3XS36	Unigene0063838_HN231
ORTHOMCL2920	Unigene0002205_HN231	Unigene0016237_L3XS36	Unigene0045705_XS336
ORTHOMCL2921	Unigene0002205_L3XS36	Unigene0047408_XS336	Unigene0061671_HN231
ORTHOMCL2922	Unigene0002207_HN231	Unigene0025377_XS336	Unigene0047278_L3XS36
ORTHOMCL2923	Unigene0002208_L3XS36	Unigene0019378_HN231	Unigene0054283_XS336
ORTHOMCL2924	Unigene0002209_HN231	Unigene0022619_L3XS36	Unigene0031820_XS336
ORTHOMCL2925	Unigene0002209_L3XS36	Unigene0036766_XS336	Unigene0056030_HN231
ORTHOMCL2926	Unigene0002210_HN231	Unigene0026286_XS336	Unigene0054519_L3XS36
ORTHOMCL2927	Unigene0002210_L3XS36	Unigene0014321_HN231	Unigene0026132_XS336
ORTHOMCL2928	Unigene0002212_HN231	Unigene0043979_L3XS36	Unigene0064413_XS336
ORTHOMCL2929	Unigene0002212_L3XS36	Unigene0010796_HN231	Unigene0015525_XS336
ORTHOMCL2930	Unigene0002212_XS336	Unigene0020152_L3XS36	Unigene0047004_HN231
ORTHOMCL2931	Unigene0002214_L3XS36	Unigene0003826_HN231	Unigene0027949_XS336
ORTHOMCL2932	Unigene0002215_L3XS36	Unigene0009343_HN231	Unigene0059727_XS336
ORTHOMCL2933	Unigene0002219_HN231	Unigene0010767_XS336	Unigene0066592_L3XS36
ORTHOMCL2934	Unigene0002221_HN231	Unigene0024985_L3XS36	Unigene0053429_XS336
ORTHOMCL2935	Unigene0002223_L3XS36	Unigene0007724_XS336	Unigene0012570_HN231
ORTHOMCL2936	Unigene0002224_HN231	Unigene0034976_XS336	Unigene0061279_L3XS36
ORTHOMCL2937	Unigene0002225_L3XS36	Unigene0004863_HN231	Unigene0034903_XS336
ORTHOMCL2938	Unigene0002225_XS336	Unigene0033871_L3XS36	Unigene0069672_HN231
ORTHOMCL2939	Unigene0002227_L3XS36	Unigene0047109_XS336	Unigene0068743_HN231
ORTHOMCL2940	Unigene0002228_XS336	Unigene0043401_HN231	Unigene0063425_L3XS36
ORTHOMCL2941	Unigene0002229_L3XS36	Unigene0043457_HN231	Unigene0067594_XS336
ORTHOMCL2942	Unigene0002230_HN231	Unigene0042396_L3XS36	Unigene0051475_XS336
ORTHOMCL2943	Unigene0002230_XS336	Unigene0029152_L3XS36	Unigene0051194_HN231
ORTHOMCL2944	Unigene0002232_L3XS36	Unigene0025369_HN231	Unigene0064378_XS336
ORTHOMCL2945	Unigene0002234_L3XS36	Unigene0029483_XS336	Unigene0046736_HN231
ORTHOMCL2946	Unigene0002236_L3XS36	Unigene0004379_HN231	Unigene0061324_XS336
ORTHOMCL2947	Unigene0002237_L3XS36	Unigene0041333_HN231	Unigene0054113_XS336
ORTHOMCL2948	Unigene0002238_HN231	Unigene0006845_L3XS36	Unigene0021904_XS336
ORTHOMCL2949	Unigene0002238_L3XS36	Unigene0016748_XS336	Unigene0030265_HN231
ORTHOMCL2950	Unigene0002240_HN231	Unigene0017448_XS336	Unigene0046796_L3XS36
ORTHOMCL2951	Unigene0002241_HN231	Unigene0030879_XS336	Unigene0056683_L3XS36
ORTHOMCL2952	Unigene0002241_XS336	Unigene0012213_L3XS36	Unigene0062942_HN231
ORTHOMCL2953	Unigene0002242_XS336	Unigene0059666_HN231	Unigene0065539_L3XS36
ORTHOMCL2954	Unigene0002244_HN231	Unigene0009103_XS336	Unigene0064166_L3XS36
ORTHOMCL2955	Unigene0002244_XS336	Unigene0052165_HN231	Unigene0052554_L3XS36
ORTHOMCL2956	Unigene0002245_XS336	Unigene0050962_L3XS36	Unigene0051972_HN231
ORTHOMCL2957	Unigene0002248_HN231	Unigene0009098_XS336	Unigene0064165_L3XS36
ORTHOMCL2958	Unigene0002249_L3XS36	Unigene0005796_XS336	Unigene0032392_HN231
ORTHOMCL2959	Unigene0002251_HN231	Unigene0029388_XS336	Unigene0036509_L3XS36
ORTHOMCL2961	Unigene0002252_HN231	Unigene0026043_XS336	Unigene0037929_L3XS36
ORTHOMCL2962	Unigene0002253_HN231	Unigene0056882_XS336	Unigene0058515_L3XS36
ORTHOMCL2963	Unigene0002256_HN231	Unigene0008878_L3XS36	Unigene0064464_XS336
ORTHOMCL2964	Unigene0002257_XS336	Unigene0034208_L3XS36	Unigene0046868_HN231
ORTHOMCL2965	Unigene0002259_L3XS36	Unigene0004363_HN231	Unigene0058360_XS336
ORTHOMCL2966	Unigene0002262_HN231	Unigene0027199_L3XS36	Unigene0041086_XS336
ORTHOMCL2967	Unigene0002262_L3XS36	Unigene0032020_XS336	Unigene0057678_HN231
ORTHOMCL2968	Unigene0002262_XS336	Unigene0024957_HN231	Unigene0050583_L3XS36
ORTHOMCL2969	Unigene0002263_XS336	Unigene0024576_L3XS36	Unigene0038265_HN231
ORTHOMCL2970	Unigene0002264_HN231	Unigene0022910_XS336	Unigene0049649_L3XS36
ORTHOMCL2971	Unigene0002266_L3XS36	Unigene0046030_HN231	Unigene0057248_XS336
ORTHOMCL2972	Unigene0002267_HN231	Unigene0021142_XS336	Unigene0031855_L3XS36
ORTHOMCL2973	Unigene0002267_L3XS36	Unigene0008255_HN231	Unigene0033815_XS336
ORTHOMCL2974	Unigene0002267_XS336	Unigene0004984_HN231	Unigene0011794_L3XS36
ORTHOMCL2975	Unigene0002268_HN231	Unigene0026591_L3XS36	Unigene0067172_XS336
ORTHOMCL2976	Unigene0002269_HN231	Unigene0013505_XS336	Unigene0039617_L3XS36
ORTHOMCL2977	Unigene0002269_L3XS36	Unigene0003403_XS336	Unigene0069944_HN231
ORTHOMCL2978	Unigene0002270_HN231	Unigene0045749_XS336	Unigene0049020_L3XS36
ORTHOMCL2979	Unigene0002271_HN231	Unigene0046707_L3XS36	Unigene0053105_XS336
ORTHOMCL2980	Unigene0002271_XS336	Unigene0029663_L3XS36	Unigene0073159_HN231
ORTHOMCL2981	Unigene0002272_HN231	Unigene0013929_XS336	Unigene0018311_L3XS36
ORTHOMCL2982	Unigene0002276_HN231	Unigene0024969_L3XS36	Unigene0053572_XS336
ORTHOMCL2983	Unigene0002277_XS336	Unigene0025029_L3XS36	Unigene0041681_HN231
ORTHOMCL2984	Unigene0002280_HN231	Unigene0037825_L3XS36	Unigene0066697_XS336
ORTHOMCL2985	Unigene0002280_L3XS36	Unigene0062908_HN231	Unigene0063908_XS336
ORTHOMCL2986	Unigene0002281_HN231	Unigene0008746_L3XS36	Unigene0019958_XS336
ORTHOMCL2987	Unigene0002284_HN231	Unigene0015524_XS336	Unigene0041983_L3XS36
ORTHOMCL2988	Unigene0002284_L3XS36	Unigene0020222_HN231	Unigene0029621_XS336
ORTHOMCL2989	Unigene0002285_HN231	Unigene0017248_XS336	Unigene0018874_L3XS36
ORTHOMCL2990	Unigene0002285_L3XS36	Unigene0012018_HN231	Unigene0055875_XS336
ORTHOMCL2991	Unigene0002286_HN231	Unigene0053877_XS336	Unigene0056680_L3XS36
ORTHOMCL2992	Unigene0002296_L3XS36	Unigene0061614_XS336	Unigene0065164_HN231
ORTHOMCL2993	Unigene0002297_HN231	Unigene0006655_L3XS36	Unigene0029726_XS336
ORTHOMCL2994	Unigene0002298_L3XS36	Unigene0010404_XS336	Unigene0021279_HN231
ORTHOMCL2995	Unigene0002300_L3XS36	Unigene0042037_HN231	Unigene0057322_XS336
ORTHOMCL2996	Unigene0002302_HN231	Unigene0005401_L3XS36	Unigene0062318_XS336
ORTHOMCL2997	Unigene0002302_XS336	Unigene0037012_HN231	Unigene0046336_L3XS36
ORTHOMCL2998	Unigene0002303_HN231	Unigene0050447_L3XS36	Unigene0054466_XS336
ORTHOMCL2999	Unigene0002305_L3XS36	Unigene0008334_HN231	Unigene0039806_XS336
ORTHOMCL3000	Unigene0002306_L3XS36	Unigene0046193_HN231	Unigene0050755_XS336
ORTHOMCL3001	Unigene0002308_HN231	Unigene0010393_L3XS36	Unigene0011525_XS336
ORTHOMCL3002	Unigene0002308_XS336	Unigene0039166_L3XS36	Unigene0055048_HN231
ORTHOMCL3003	Unigene0002309_HN231	Unigene0003190_XS336	Unigene0049659_L3XS36
ORTHOMCL3004	Unigene0002309_XS336	Unigene0052318_L3XS36	Unigene0059925_HN231
ORTHOMCL3005	Unigene0002310_HN231	Unigene0017894_XS336	Unigene0068568_L3XS36
ORTHOMCL3006	Unigene0002310_XS336	Unigene0019262_L3XS36	Unigene0034472_HN231
ORTHOMCL3007	Unigene0002313_HN231	Unigene0011107_XS336	Unigene0024053_L3XS36
ORTHOMCL3008	Unigene0002313_L3XS36	Unigene0017845_HN231	Unigene0063991_XS336
ORTHOMCL3009	Unigene0002313_XS336	Unigene0036336_L3XS36	Unigene0040671_HN231
ORTHOMCL3010	Unigene0002314_HN231	Unigene0014200_L3XS36	Unigene0066307_XS336
ORTHOMCL3011	Unigene0002314_XS336	Unigene0048913_L3XS36	Unigene0059904_HN231
ORTHOMCL3012	Unigene0002316_XS336	Unigene0022276_HN231	Unigene0041644_L3XS36
ORTHOMCL3013	Unigene0002317_XS336	Unigene0033401_L3XS36	Unigene0040865_HN231
ORTHOMCL3014	Unigene0002318_HN231	Unigene0003202_XS336	Unigene0020563_L3XS36
ORTHOMCL3015	Unigene0002319_HN231	Unigene0017514_XS336	Unigene0035688_L3XS36
ORTHOMCL3016	Unigene0002320_HN231	Unigene0034891_XS336	Unigene0067295_L3XS36
ORTHOMCL3017	Unigene0002321_L3XS36	Unigene0061085_XS336	Unigene0063974_HN231
ORTHOMCL3018	Unigene0002322_L3XS36	Unigene0067464_XS336	Unigene0069826_HN231
ORTHOMCL3019	Unigene0002324_HN231	Unigene0024580_L3XS36	Unigene0034538_XS336
ORTHOMCL3020	Unigene0002324_L3XS36	Unigene0013147_HN231	Unigene0021842_XS336
ORTHOMCL3021	Unigene0002324_XS336	Unigene0015688_L3XS36	Unigene0053233_HN231
ORTHOMCL3022	Unigene0002326_HN231	Unigene0053823_XS336	Unigene0061011_L3XS36
ORTHOMCL3023	Unigene0002327_HN231	Unigene0012884_XS336	Unigene0051770_L3XS36
ORTHOMCL3024	Unigene0002327_XS336	Unigene0006250_L3XS36	Unigene0073846_HN231
ORTHOMCL3025	Unigene0002328_XS336	Unigene0020058_L3XS36	Unigene0031090_HN231
ORTHOMCL3026	Unigene0002329_HN231	Unigene0034807_XS336	Unigene0039396_L3XS36
ORTHOMCL3027	Unigene0002330_HN231	Unigene0003133_L3XS36	Unigene0041323_XS336
ORTHOMCL3028	Unigene0002331_XS336	Unigene0024420_L3XS36	Unigene0051624_HN231
ORTHOMCL3029	Unigene0002332_HN231	Unigene0018793_L3XS36	Unigene0055523_XS336
ORTHOMCL3030	Unigene0002333_HN231	Unigene0023450_XS336	Unigene0065437_L3XS36
ORTHOMCL3031	Unigene0002333_XS336	Unigene0058846_HN231	Unigene0068138_L3XS36
ORTHOMCL3032	Unigene0002334_L3XS36	Unigene0014883_HN231	Unigene0038637_XS336
ORTHOMCL3033	Unigene0002335_HN231	Unigene0051025_L3XS36	Unigene0058262_XS336
ORTHOMCL3034	Unigene0002336_HN231	Unigene0012771_XS336	Unigene0029156_L3XS36
ORTHOMCL3035	Unigene0002337_HN231	Unigene0032401_XS336	Unigene0053020_L3XS36
ORTHOMCL3036	Unigene0002337_XS336	Unigene0034480_L3XS36	Unigene0034826_HN231
ORTHOMCL3037	Unigene0002338_L3XS36	Unigene0013337_XS336	Unigene0039153_HN231
ORTHOMCL3038	Unigene0002339_HN231	Unigene0045668_L3XS36	Unigene0046569_XS336
ORTHOMCL3039	Unigene0002339_L3XS36	Unigene0039062_XS336	Unigene0042924_HN231
ORTHOMCL3040	Unigene0002340_HN231	Unigene0021841_XS336	Unigene0036559_L3XS36
ORTHOMCL3041	Unigene0002340_L3XS36	Unigene0024790_XS336	Unigene0068822_HN231
ORTHOMCL3042	Unigene0002342_HN231	Unigene0017577_XS336	Unigene0040339_L3XS36
ORTHOMCL3043	Unigene0002343_HN231	Unigene0010184_L3XS36	Unigene0032092_XS336
ORTHOMCL3044	Unigene0002344_HN231	Unigene0032311_L3XS36	Unigene0060329_XS336
ORTHOMCL3045	Unigene0002346_L3XS36	Unigene0052679_HN231	Unigene0054244_XS336
ORTHOMCL3046	Unigene0002349_HN231	Unigene0015004_L3XS36	Unigene0031333_XS336
ORTHOMCL3047	Unigene0002350_L3XS36	Unigene0046901_XS336	Unigene0051091_HN231
ORTHOMCL3048	Unigene0002352_L3XS36	Unigene0015847_HN231	Unigene0063540_XS336
ORTHOMCL3049	Unigene0002354_HN231	Unigene0014705_XS336	Unigene0016544_L3XS36
ORTHOMCL3050	Unigene0002356_L3XS36	Unigene0005100_XS336	Unigene0007700_HN231
ORTHOMCL3051	Unigene0002358_HN231	Unigene0032684_XS336	Unigene0046400_L3XS36
ORTHOMCL3052	Unigene0002358_L3XS36	Unigene0009022_HN231	Unigene0056842_XS336
ORTHOMCL3053	Unigene0002359_HN231	Unigene0036723_L3XS36	Unigene0042775_XS336
ORTHOMCL3054	Unigene0002359_L3XS36	Unigene0005391_HN231	Unigene0006913_XS336
ORTHOMCL3055	Unigene0002362_HN231	Unigene0005881_XS336	Unigene0017103_L3XS36
ORTHOMCL3056	Unigene0002362_L3XS36	Unigene0026397_HN231	Unigene0028050_XS336
ORTHOMCL3057	Unigene0002363_L3XS36	Unigene0007257_HN231	Unigene0021544_XS336
ORTHOMCL3058	Unigene0002364_XS336	Unigene0051230_HN231	Unigene0051374_L3XS36
ORTHOMCL3059	Unigene0002366_HN231	Unigene0041906_L3XS36	Unigene0043098_XS336
ORTHOMCL3060	Unigene0002366_XS336	Unigene0016679_L3XS36	Unigene0066587_HN231
ORTHOMCL3061	Unigene0002367_HN231	Unigene0004427_L3XS36	Unigene0028408_XS336
ORTHOMCL3062	Unigene0002367_L3XS36	Unigene0003051_XS336	Unigene0050829_HN231
ORTHOMCL3063	Unigene0002367_XS336	Unigene0033045_L3XS36	Unigene0064721_HN231
ORTHOMCL3064	Unigene0002369_HN231	Unigene0024279_XS336	Unigene0044762_L3XS36
ORTHOMCL3065	Unigene0002369_L3XS36	Unigene0009568_HN231	Unigene0014387_XS336
ORTHOMCL3066	Unigene0002370_XS336	Unigene0042732_L3XS36	Unigene0050767_HN231
ORTHOMCL3067	Unigene0002372_HN231	Unigene0016378_XS336	Unigene0056487_L3XS36
ORTHOMCL3068	Unigene0002376_HN231	Unigene0038986_XS336	Unigene0046654_L3XS36
ORTHOMCL3069	Unigene0002376_L3XS36	Unigene0023516_XS336	Unigene0074865_HN231
ORTHOMCL3070	Unigene0002376_XS336	Unigene0008097_L3XS36	Unigene0042897_HN231
ORTHOMCL3071	Unigene0002380_L3XS36	Unigene0030954_HN231	Unigene0035051_XS336
ORTHOMCL3072	Unigene0002382_L3XS36	Unigene0006042_XS336	Unigene0051902_HN231
ORTHOMCL3073	Unigene0002382_XS336	Unigene0003234_L3XS36	Unigene0075716_HN231
ORTHOMCL3074	Unigene0002383_L3XS36	Unigene0011213_HN231	Unigene0043139_XS336
ORTHOMCL3075	Unigene0002383_XS336	Unigene0017645_HN231	Unigene0057476_L3XS36
ORTHOMCL3076	Unigene0002384_L3XS36	Unigene0011214_HN231	Unigene0050087_XS336
ORTHOMCL3077	Unigene0002385_XS336	Unigene0033829_HN231	Unigene0059668_L3XS36
ORTHOMCL3078	Unigene0002386_XS336	Unigene0029115_L3XS36	Unigene0047712_HN231
ORTHOMCL3079	Unigene0002387_XS336	Unigene0057306_L3XS36	Unigene0068073_HN231
ORTHOMCL3080	Unigene0002391_L3XS36	Unigene0029334_XS336	Unigene0068473_HN231
ORTHOMCL3081	Unigene0002391_XS336	Unigene0059964_L3XS36	Unigene0068429_HN231
ORTHOMCL3082	Unigene0002393_L3XS36	Unigene0052022_HN231	Unigene0064968_XS336
ORTHOMCL3083	Unigene0002393_XS336	Unigene0003191_HN231	Unigene0028232_L3XS36
ORTHOMCL3084	Unigene0002394_HN231	Unigene0016254_XS336	Unigene0038916_L3XS36
ORTHOMCL3085	Unigene0002394_XS336	Unigene0038668_L3XS36	Unigene0047970_HN231
ORTHOMCL3086	Unigene0002395_L3XS36	Unigene0036810_HN231	Unigene0037375_XS336
ORTHOMCL3087	Unigene0002395_XS336	Unigene0039966_L3XS36	Unigene0051214_HN231
ORTHOMCL3088	Unigene0002396_HN231	Unigene0027986_XS336	Unigene0046455_L3XS36
ORTHOMCL3089	Unigene0002398_HN231	Unigene0014695_L3XS36	Unigene0019068_XS336
ORTHOMCL3090	Unigene0002399_L3XS36	Unigene0007168_XS336	Unigene0047590_HN231
ORTHOMCL3091	Unigene0002401_L3XS36	Unigene0033563_HN231	Unigene0062361_XS336
ORTHOMCL3092	Unigene0002401_XS336	Unigene0027224_L3XS36	Unigene0070858_HN231
ORTHOMCL3093	Unigene0002402_HN231	Unigene0013875_XS336	Unigene0015802_L3XS36
ORTHOMCL3094	Unigene0002403_XS336	Unigene0025479_L3XS36	Unigene0040834_HN231
ORTHOMCL3095	Unigene0002404_L3XS36	Unigene0023648_XS336	Unigene0037124_HN231
ORTHOMCL3096	Unigene0002404_XS336	Unigene0006518_L3XS36	Unigene0024417_HN231
ORTHOMCL3097	Unigene0002406_L3XS36	Unigene0029159_HN231	Unigene0051133_XS336
ORTHOMCL3098	Unigene0002407_L3XS36	Unigene0052109_HN231	Unigene0054226_XS336
ORTHOMCL3099	Unigene0002408_HN231	Unigene0003857_XS336	Unigene0035815_L3XS36
ORTHOMCL3100	Unigene0002409_XS336	Unigene0003986_L3XS36	Unigene0075374_HN231
ORTHOMCL3101	Unigene0002410_XS336	Unigene0035905_L3XS36	Unigene0042573_HN231
ORTHOMCL3102	Unigene0002412_L3XS36	Unigene0007692_XS336	Unigene0018708_HN231
ORTHOMCL3103	Unigene0002412_XS336	Unigene0012017_L3XS36	Unigene0044684_HN231
ORTHOMCL3104	Unigene0002413_HN231	Unigene0047393_XS336	Unigene0066255_L3XS36
ORTHOMCL3105	Unigene0002413_XS336	Unigene0032600_HN231	Unigene0056575_L3XS36
ORTHOMCL3106	Unigene0002414_HN231	Unigene0008197_L3XS36	Unigene0049071_XS336
ORTHOMCL3107	Unigene0002414_L3XS36	Unigene0009380_HN231	Unigene0029232_XS336
ORTHOMCL3108	Unigene0002415_XS336	Unigene0021005_HN231	Unigene0048443_L3XS36
ORTHOMCL3109	Unigene0002416_XS336	Unigene0006054_L3XS36	Unigene0043950_HN231
ORTHOMCL3110	Unigene0002417_XS336	Unigene0020057_L3XS36	Unigene0043160_HN231
ORTHOMCL3111	Unigene0002421_XS336	Unigene0004575_L3XS36	Unigene0041114_HN231
ORTHOMCL3112	Unigene0002422_XS336	Unigene0031288_HN231	Unigene0032328_L3XS36
ORTHOMCL3113	Unigene0002423_HN231	Unigene0028991_L3XS36	Unigene0064997_XS336
ORTHOMCL3114	Unigene0002423_XS336	Unigene0014754_L3XS36	Unigene0049730_HN231
ORTHOMCL3115	Unigene0002424_HN231	Unigene0021342_XS336	Unigene0038759_L3XS36
ORTHOMCL3116	Unigene0002424_L3XS36	Unigene0002586_HN231	Unigene0033086_XS336
ORTHOMCL3117	Unigene0002426_HN231	Unigene0006761_L3XS36	Unigene0024216_XS336
ORTHOMCL3118	Unigene0002426_L3XS36	Unigene0003343_XS336	Unigene0029042_HN231
ORTHOMCL3119	Unigene0002428_HN231	Unigene0045640_XS336	Unigene0049287_L3XS36
ORTHOMCL3120	Unigene0002428_L3XS36	Unigene0060760_HN231	Unigene0066613_XS336
ORTHOMCL3121	Unigene0002428_XS336	Unigene0003738_L3XS36	Unigene0028776_HN231
ORTHOMCL3122	Unigene0002429_HN231	Unigene0018328_XS336	Unigene0020349_L3XS36
ORTHOMCL3123	Unigene0002429_L3XS36	Unigene0006551_XS336	Unigene0073074_HN231
ORTHOMCL3124	Unigene0002430_XS336	Unigene0067897_L3XS36	Unigene0072562_HN231
ORTHOMCL3125	Unigene0002431_HN231	Unigene0049790_XS336	Unigene0068619_L3XS36
ORTHOMCL3126	Unigene0002431_XS336	Unigene0053198_HN231	Unigene0064469_L3XS36
ORTHOMCL3127	Unigene0002434_HN231	Unigene0018261_XS336	Unigene0018435_L3XS36
ORTHOMCL3128	Unigene0002434_L3XS36	Unigene0028378_XS336	Unigene0066977_HN231
ORTHOMCL3129	Unigene0002434_XS336	Unigene0041684_HN231	Unigene0044512_L3XS36
ORTHOMCL3130	Unigene0002435_XS336	Unigene0004730_L3XS36	Unigene0046524_HN231
ORTHOMCL3131	Unigene0002436_L3XS36	Unigene0012255_HN231	Unigene0035883_XS336
ORTHOMCL3132	Unigene0002437_L3XS36	Unigene0041040_HN231	Unigene0042550_XS336
ORTHOMCL3133	Unigene0002438_L3XS36	Unigene0040318_HN231	Unigene0059060_XS336
ORTHOMCL3134	Unigene0002439_L3XS36	Unigene0009485_XS336	Unigene0065685_HN231
ORTHOMCL3135	Unigene0002440_HN231	Unigene0014156_L3XS36	Unigene0014261_XS336
ORTHOMCL3136	Unigene0002440_L3XS36	Unigene0009497_XS336	Unigene0066046_HN231
ORTHOMCL3137	Unigene0002441_HN231	Unigene0025816_L3XS36	Unigene0051294_XS336
ORTHOMCL3138	Unigene0002441_L3XS36	Unigene0022159_XS336	Unigene0051172_HN231
ORTHOMCL3139	Unigene0002441_XS336	Unigene0003953_L3XS36	Unigene0076636_HN231
ORTHOMCL3140	Unigene0002442_HN231	Unigene0060410_XS336	Unigene0060978_L3XS36
ORTHOMCL3141	Unigene0002442_L3XS36	Unigene0012895_XS336	Unigene0023604_HN231
ORTHOMCL3142	Unigene0002443_HN231	Unigene0017158_L3XS36	Unigene0028782_XS336
ORTHOMCL3143	Unigene0002443_L3XS36	Unigene0023303_HN231	Unigene0062651_XS336
ORTHOMCL3144	Unigene0002443_XS336	Unigene0032344_L3XS36	Unigene0076102_HN231
ORTHOMCL3145	Unigene0002444_L3XS36	Unigene0017980_XS336	Unigene0057613_HN231
ORTHOMCL3146	Unigene0002445_L3XS36	Unigene0002814_HN231	Unigene0063451_XS336
ORTHOMCL3147	Unigene0002446_HN231	Unigene0007640_XS336	Unigene0055596_L3XS36
ORTHOMCL3148	Unigene0002446_XS336	Unigene0035090_HN231	Unigene0043386_L3XS36
ORTHOMCL3149	Unigene0002447_L3XS36	Unigene0030070_HN231	Unigene0049555_XS336
ORTHOMCL3150	Unigene0002447_XS336	Unigene0023636_L3XS36	Unigene0073442_HN231
ORTHOMCL3151	Unigene0002448_L3XS36	Unigene0012281_HN231	Unigene0016221_XS336
ORTHOMCL3152	Unigene0002450_HN231	Unigene0049552_XS336	Unigene0052824_L3XS36
ORTHOMCL3153	Unigene0002450_L3XS36	Unigene0031144_HN231	Unigene0067407_XS336
ORTHOMCL3154	Unigene0002450_XS336	Unigene0029435_HN231	Unigene0042610_L3XS36
ORTHOMCL3155	Unigene0002451_HN231	Unigene0007483_L3XS36	Unigene0067461_XS336
ORTHOMCL3156	Unigene0002452_L3XS36	Unigene0012722_HN231	Unigene0064432_XS336
ORTHOMCL3157	Unigene0002452_XS336	Unigene0061537_L3XS36	Unigene0066193_HN231
ORTHOMCL3158	Unigene0002453_HN231	Unigene0028561_L3XS36	Unigene0045741_XS336
ORTHOMCL3159	Unigene0002454_HN231	Unigene0045289_L3XS36	Unigene0060859_XS336
ORTHOMCL3160	Unigene0002455_L3XS36	Unigene0003913_XS336	Unigene0029519_HN231
ORTHOMCL3161	Unigene0002456_L3XS36	Unigene0028479_XS336	Unigene0075772_HN231
ORTHOMCL3162	Unigene0002458_L3XS36	Unigene0013202_XS336	Unigene0016700_HN231
ORTHOMCL3163	Unigene0002459_HN231	Unigene0008429_L3XS36	Unigene0026162_XS336
ORTHOMCL3164	Unigene0002459_XS336	Unigene0037300_L3XS36	Unigene0065018_HN231
ORTHOMCL3165	Unigene0002460_XS336	Unigene0024252_L3XS36	Unigene0068996_HN231
ORTHOMCL3166	Unigene0002461_HN231	Unigene0018478_L3XS36	Unigene0059360_XS336
ORTHOMCL3167	Unigene0002461_L3XS36	Unigene0014422_XS336	Unigene0020112_HN231
ORTHOMCL3168	Unigene0002461_XS336	Unigene0066800_HN231	Unigene0067915_L3XS36
ORTHOMCL3169	Unigene0002462_L3XS36	Unigene0012806_XS336	Unigene0062241_HN231
ORTHOMCL3170	Unigene0002462_XS336	Unigene0030032_L3XS36	Unigene0033674_HN231
ORTHOMCL3171	Unigene0002463_L3XS36	Unigene0053882_XS336	Unigene0058814_HN231
ORTHOMCL3172	Unigene0002463_XS336	Unigene0035212_HN231	Unigene0039207_L3XS36
ORTHOMCL3173	Unigene0002465_HN231	Unigene0009066_L3XS36	Unigene0026458_XS336
ORTHOMCL3174	Unigene0002465_XS336	Unigene0061330_L3XS36	Unigene0071376_HN231
ORTHOMCL3175	Unigene0002467_HN231	Unigene0028327_XS336	Unigene0041884_L3XS36
ORTHOMCL3176	Unigene0002468_XS336	Unigene0033017_HN231	Unigene0068864_L3XS36
ORTHOMCL3177	Unigene0002470_HN231	Unigene0050567_L3XS36	Unigene0060156_XS336
ORTHOMCL3178	Unigene0002473_L3XS36	Unigene0030199_XS336	Unigene0069130_HN231
ORTHOMCL3179	Unigene0002473_XS336	Unigene0022554_HN231	Unigene0028424_L3XS36
ORTHOMCL3180	Unigene0002474_HN231	Unigene0020937_L3XS36	Unigene0052534_XS336
ORTHOMCL3181	Unigene0002475_HN231	Unigene0043601_XS336	Unigene0048842_L3XS36
ORTHOMCL3182	Unigene0002475_L3XS36	Unigene0032021_XS336	Unigene0032382_HN231
ORTHOMCL3183	Unigene0002476_XS336	Unigene0016324_L3XS36	Unigene0040248_HN231
ORTHOMCL3184	Unigene0002477_L3XS36	Unigene0008182_XS336	Unigene0064773_HN231
ORTHOMCL3185	Unigene0002478_HN231	Unigene0003762_L3XS36	Unigene0004432_XS336
ORTHOMCL3186	Unigene0002478_XS336	Unigene0038680_HN231	Unigene0065101_L3XS36
ORTHOMCL3187	Unigene0002479_HN231	Unigene0037740_XS336	Unigene0045606_L3XS36
ORTHOMCL3188	Unigene0002479_L3XS36	Unigene0029285_HN231	Unigene0039368_XS336
ORTHOMCL3189	Unigene0002479_XS336	Unigene0008229_L3XS36	Unigene0040088_HN231
ORTHOMCL3190	Unigene0002481_L3XS36	Unigene0009224_HN231	Unigene0062781_XS336
ORTHOMCL3191	Unigene0002481_XS336	Unigene0036021_HN231	Unigene0047133_L3XS36
ORTHOMCL3192	Unigene0002482_HN231	Unigene0006333_XS336	Unigene0038875_L3XS36
ORTHOMCL3193	Unigene0002482_L3XS36	Unigene0004274_XS336	Unigene0066707_HN231
ORTHOMCL3194	Unigene0002483_L3XS36	Unigene0006739_XS336	Unigene0042501_HN231
ORTHOMCL3195	Unigene0002484_HN231	Unigene0011210_XS336	Unigene0057877_L3XS36
ORTHOMCL3196	Unigene0002484_XS336	Unigene0049195_HN231	Unigene0068406_L3XS36
ORTHOMCL3197	Unigene0002485_L3XS36	Unigene0006386_XS336	Unigene0046776_HN231
ORTHOMCL3198	Unigene0002486_HN231	Unigene0044804_XS336	Unigene0054710_L3XS36
ORTHOMCL3199	Unigene0002488_HN231	Unigene0013877_XS336	Unigene0064658_L3XS36
ORTHOMCL3200	Unigene0002488_L3XS36	Unigene0033536_XS336	Unigene0037954_HN231
ORTHOMCL3201	Unigene0002489_HN231	Unigene0030451_L3XS36	Unigene0054817_XS336
ORTHOMCL3202	Unigene0002489_XS336	Unigene0014477_L3XS36	Unigene0017862_HN231
ORTHOMCL3203	Unigene0002490_HN231	Unigene0024715_XS336	Unigene0064516_L3XS36
ORTHOMCL3204	Unigene0002492_L3XS36	Unigene0032673_XS336	Unigene0039191_HN231
ORTHOMCL3205	Unigene0002492_XS336	Unigene0068654_L3XS36	Unigene0075903_HN231
ORTHOMCL3206	Unigene0002494_L3XS36	Unigene0013956_XS336	Unigene0060572_HN231
ORTHOMCL3207	Unigene0002494_XS336	Unigene0006330_L3XS36	Unigene0075791_HN231
ORTHOMCL3208	Unigene0002496_HN231	Unigene0014943_L3XS36	Unigene0042749_XS336
ORTHOMCL3209	Unigene0002496_L3XS36	Unigene0064376_XS336	Unigene0068244_HN231
ORTHOMCL3210	Unigene0002497_HN231	Unigene0057032_XS336	Unigene0057215_L3XS36
ORTHOMCL3211	Unigene0002498_HN231	Unigene0043939_XS336	Unigene0055828_L3XS36
ORTHOMCL3212	Unigene0002499_HN231	Unigene0012635_L3XS36	Unigene0029972_XS336
ORTHOMCL3213	Unigene0002499_L3XS36	Unigene0015049_HN231	Unigene0067607_XS336
ORTHOMCL3214	Unigene0002499_XS336	Unigene0034107_L3XS36	Unigene0048158_HN231
ORTHOMCL3215	Unigene0002500_HN231	Unigene0019595_L3XS36	Unigene0029970_XS336
ORTHOMCL3216	Unigene0002500_L3XS36	Unigene0007974_XS336	Unigene0064524_HN231
ORTHOMCL3217	Unigene0002501_L3XS36	Unigene0007971_XS336	Unigene0064523_HN231
ORTHOMCL3218	Unigene0002502_XS336	Unigene0010696_L3XS36	Unigene0072154_HN231
ORTHOMCL3219	Unigene0002503_XS336	Unigene0005103_HN231	Unigene0006886_L3XS36
ORTHOMCL3220	Unigene0002504_HN231	Unigene0049846_XS336	Unigene0057954_L3XS36
ORTHOMCL3221	Unigene0002504_XS336	Unigene0005104_HN231	Unigene0006885_L3XS36
ORTHOMCL3222	Unigene0002505_XS336	Unigene0026582_L3XS36	Unigene0029283_HN231
ORTHOMCL3223	Unigene0002506_L3XS36	Unigene0038857_HN231	Unigene0040334_XS336
ORTHOMCL3224	Unigene0002506_XS336	Unigene0018400_HN231	Unigene0023470_L3XS36
ORTHOMCL3225	Unigene0002508_HN231	Unigene0017726_L3XS36	Unigene0034671_XS336
ORTHOMCL3226	Unigene0002509_L3XS36	Unigene0028731_XS336	Unigene0036748_HN231
ORTHOMCL3227	Unigene0002509_XS336	Unigene0013639_L3XS36	Unigene0020048_HN231
ORTHOMCL3228	Unigene0002510_XS336	Unigene0015156_HN231	Unigene0016431_L3XS36
ORTHOMCL3229	Unigene0002511_L3XS36	Unigene0051402_HN231	Unigene0066828_XS336
ORTHOMCL3230	Unigene0002511_XS336	Unigene0031230_L3XS36	Unigene0055057_HN231
ORTHOMCL3231	Unigene0002512_HN231	Unigene0031853_XS336	Unigene0061417_L3XS36
ORTHOMCL3232	Unigene0002513_L3XS36	Unigene0015614_HN231	Unigene0059266_XS336
ORTHOMCL3233	Unigene0002514_HN231	Unigene0025053_L3XS36	Unigene0031845_XS336
ORTHOMCL3234	Unigene0002514_L3XS36	Unigene0009104_HN231	Unigene0014805_XS336
ORTHOMCL3235	Unigene0002514_XS336	Unigene0010262_HN231	Unigene0064199_L3XS36
ORTHOMCL3236	Unigene0002517_XS336	Unigene0041446_L3XS36	Unigene0073079_HN231
ORTHOMCL3237	Unigene0002519_HN231	Unigene0049493_XS336	Unigene0053722_L3XS36
ORTHOMCL3238	Unigene0002519_L3XS36	Unigene0013096_XS336	Unigene0039474_HN231
ORTHOMCL3239	Unigene0002519_XS336	Unigene0025931_HN231	Unigene0055849_L3XS36
ORTHOMCL3240	Unigene0002520_HN231	Unigene0026186_XS336	Unigene0068565_L3XS36
ORTHOMCL3241	Unigene0002522_HN231	Unigene0030278_XS336	Unigene0048811_L3XS36
ORTHOMCL3242	Unigene0002522_L3XS36	Unigene0028196_HN231	Unigene0053294_XS336
ORTHOMCL3243	Unigene0002523_HN231	Unigene0035095_XS336	Unigene0068329_L3XS36
ORTHOMCL3244	Unigene0002524_HN231	Unigene0021872_XS336	Unigene0060819_L3XS36
ORTHOMCL3245	Unigene0002524_L3XS36	Unigene0023485_XS336	Unigene0058801_HN231
ORTHOMCL3246	Unigene0002524_XS336	Unigene0032537_HN231	Unigene0064114_L3XS36
ORTHOMCL3247	Unigene0002525_HN231	Unigene0010524_L3XS36	Unigene0019849_XS336
ORTHOMCL3248	Unigene0002525_XS336	Unigene0013918_L3XS36	Unigene0033238_HN231
ORTHOMCL3249	Unigene0002526_L3XS36	Unigene0018701_XS336	Unigene0037356_HN231
ORTHOMCL3250	Unigene0002528_XS336	Unigene0045165_L3XS36	Unigene0076476_HN231
ORTHOMCL3251	Unigene0002529_XS336	Unigene0049304_HN231	Unigene0063862_L3XS36
ORTHOMCL3252	Unigene0002530_L3XS36	Unigene0012865_HN231	Unigene0065173_XS336
ORTHOMCL3253	Unigene0002531_HN231	Unigene0022042_XS336	Unigene0059471_L3XS36
ORTHOMCL3254	Unigene0002532_HN231	Unigene0025314_XS336	Unigene0029769_L3XS36
ORTHOMCL3255	Unigene0002533_HN231	Unigene0057847_L3XS36	Unigene0060871_XS336
ORTHOMCL3256	Unigene0002533_XS336	Unigene0048338_HN231	Unigene0060690_L3XS36
ORTHOMCL3257	Unigene0002535_L3XS36	Unigene0019259_HN231	Unigene0041774_XS336
ORTHOMCL3258	Unigene0002536_L3XS36	Unigene0021427_HN231	Unigene0022953_XS336
ORTHOMCL3259	Unigene0002536_XS336	Unigene0003995_L3XS36	Unigene0044204_HN231
ORTHOMCL3260	Unigene0002538_L3XS36	Unigene0032986_XS336	Unigene0047653_HN231
ORTHOMCL3261	Unigene0002539_L3XS36	Unigene0044478_XS336	Unigene0063821_HN231
ORTHOMCL3262	Unigene0002540_HN231	Unigene0016595_XS336	Unigene0038788_L3XS36
ORTHOMCL3263	Unigene0002540_L3XS36	Unigene0021377_XS336	Unigene0057524_HN231
ORTHOMCL3264	Unigene0002540_XS336	Unigene0026037_L3XS36	Unigene0068110_HN231
ORTHOMCL3265	Unigene0002542_L3XS36	Unigene0008397_XS336	Unigene0019264_HN231
ORTHOMCL3266	Unigene0002543_HN231	Unigene0023709_L3XS36	Unigene0064599_XS336
ORTHOMCL3267	Unigene0002544_HN231	Unigene0056527_XS336	Unigene0060469_L3XS36
ORTHOMCL3268	Unigene0002544_L3XS36	Unigene0024654_HN231	Unigene0042077_XS336
ORTHOMCL3269	Unigene0002548_L3XS36	Unigene0005113_HN231	Unigene0018602_XS336
ORTHOMCL3270	Unigene0002548_XS336	Unigene0016861_HN231	Unigene0039155_L3XS36
ORTHOMCL3271	Unigene0002550_HN231	Unigene0029752_XS336	Unigene0031257_L3XS36
ORTHOMCL3272	Unigene0002551_L3XS36	Unigene0048857_XS336	Unigene0049665_HN231
ORTHOMCL3273	Unigene0002553_L3XS36	Unigene0043684_XS336	Unigene0066812_HN231
ORTHOMCL3274	Unigene0002554_L3XS36	Unigene0055620_XS336	Unigene0067187_HN231
ORTHOMCL3275	Unigene0002555_L3XS36	Unigene0043794_XS336	Unigene0069510_HN231
ORTHOMCL3276	Unigene0002556_HN231	Unigene0003101_XS336	Unigene0039924_L3XS36
ORTHOMCL3277	Unigene0002558_L3XS36	Unigene0009978_HN231	Unigene0013871_XS336
ORTHOMCL3278	Unigene0002558_XS336	Unigene0035445_L3XS36	Unigene0068066_HN231
ORTHOMCL3279	Unigene0002561_L3XS36	Unigene0067604_XS336	Unigene0068903_HN231
ORTHOMCL3280	Unigene0002562_L3XS36	Unigene0050878_XS336	Unigene0051634_HN231
ORTHOMCL3281	Unigene0002562_XS336	Unigene0003042_L3XS36	Unigene0018774_HN231
ORTHOMCL3282	Unigene0002563_XS336	Unigene0050517_L3XS36	Unigene0057488_HN231
ORTHOMCL3283	Unigene0002565_HN231	Unigene0003763_XS336	Unigene0007345_L3XS36
ORTHOMCL3284	Unigene0002565_L3XS36	Unigene0031659_XS336	Unigene0074274_HN231
ORTHOMCL3285	Unigene0002565_XS336	Unigene0021965_L3XS36	Unigene0066095_HN231
ORTHOMCL3286	Unigene0002568_L3XS36	Unigene0032562_HN231	Unigene0042506_XS336
ORTHOMCL3287	Unigene0002570_XS336	Unigene0002626_HN231	Unigene0025285_L3XS36
ORTHOMCL3288	Unigene0002571_HN231	Unigene0063475_L3XS36	Unigene0067110_XS336
ORTHOMCL3289	Unigene0002571_L3XS36	Unigene0048819_XS336	Unigene0048836_HN231
ORTHOMCL3290	Unigene0002571_XS336	Unigene0028633_L3XS36	Unigene0031971_HN231
ORTHOMCL3291	Unigene0002572_L3XS36	Unigene0026685_XS336	Unigene0036879_HN231
ORTHOMCL3292	Unigene0002572_XS336	Unigene0028634_L3XS36	Unigene0031970_HN231
ORTHOMCL3293	Unigene0002573_XS336	Unigene0036746_L3XS36	Unigene0044451_HN231
ORTHOMCL3294	Unigene0002574_XS336	Unigene0007376_HN231	Unigene0042557_L3XS36
ORTHOMCL3295	Unigene0002575_XS336	Unigene0006574_HN231	Unigene0066731_L3XS36
ORTHOMCL3296	Unigene0002576_L3XS36	Unigene0014694_XS336	Unigene0028623_HN231
ORTHOMCL3297	Unigene0002579_HN231	Unigene0029362_XS336	Unigene0048573_L3XS36
ORTHOMCL3298	Unigene0002580_L3XS36	Unigene0031355_HN231	Unigene0046900_XS336
ORTHOMCL3299	Unigene0002580_XS336	Unigene0030303_L3XS36	Unigene0054427_HN231
ORTHOMCL3300	Unigene0002581_HN231	Unigene0009792_XS336	Unigene0013956_L3XS36
ORTHOMCL3301	Unigene0002582_HN231	Unigene0009948_L3XS36	Unigene0065005_XS336
ORTHOMCL3302	Unigene0002582_L3XS36	Unigene0025518_HN231	Unigene0036003_XS336
ORTHOMCL3303	Unigene0002583_XS336	Unigene0028023_L3XS36	Unigene0075155_HN231
ORTHOMCL3304	Unigene0002584_XS336	Unigene0028510_L3XS36	Unigene0054871_HN231
ORTHOMCL3305	Unigene0002586_XS336	Unigene0016541_HN231	Unigene0040586_L3XS36
ORTHOMCL3306	Unigene0002589_HN231	Unigene0003602_XS336	Unigene0041865_L3XS36
ORTHOMCL3307	Unigene0002590_XS336	Unigene0051343_L3XS36	Unigene0069165_HN231
ORTHOMCL3308	Unigene0002592_L3XS36	Unigene0026302_XS336	Unigene0069409_HN231
ORTHOMCL3309	Unigene0002598_L3XS36	Unigene0018785_XS336	Unigene0054219_HN231
ORTHOMCL3310	Unigene0002599_HN231	Unigene0005065_L3XS36	Unigene0062707_XS336
ORTHOMCL3311	Unigene0002599_XS336	Unigene0007438_HN231	Unigene0009905_L3XS36
ORTHOMCL3312	Unigene0002601_HN231	Unigene0045286_XS336	Unigene0051732_L3XS36
ORTHOMCL3313	Unigene0002602_HN231	Unigene0019391_L3XS36	Unigene0028576_XS336
ORTHOMCL3314	Unigene0002603_HN231	Unigene0029855_XS336	Unigene0043611_L3XS36
ORTHOMCL3315	Unigene0002603_XS336	Unigene0064515_L3XS36	Unigene0072219_HN231
ORTHOMCL3316	Unigene0002605_HN231	Unigene0032824_L3XS36	Unigene0036361_XS336
ORTHOMCL3317	Unigene0002605_XS336	Unigene0006272_L3XS36	Unigene0054804_HN231
ORTHOMCL3318	Unigene0002606_HN231	Unigene0022976_XS336	Unigene0046638_L3XS36
ORTHOMCL3319	Unigene0002607_XS336	Unigene0037501_L3XS36	Unigene0046732_HN231
ORTHOMCL3320	Unigene0002609_HN231	Unigene0005585_L3XS36	Unigene0061865_XS336
ORTHOMCL3321	Unigene0002611_HN231	Unigene0017424_L3XS36	Unigene0024766_XS336
ORTHOMCL3322	Unigene0002611_L3XS36	Unigene0038508_XS336	Unigene0075799_HN231
ORTHOMCL3323	Unigene0002611_XS336	Unigene0005961_L3XS36	Unigene0073153_HN231
ORTHOMCL3324	Unigene0002612_L3XS36	Unigene0011596_XS336	Unigene0051497_HN231
ORTHOMCL3325	Unigene0002612_XS336	Unigene0010355_L3XS36	Unigene0052754_HN231
ORTHOMCL3326	Unigene0002613_HN231	Unigene0015957_L3XS36	Unigene0022177_XS336
ORTHOMCL3327	Unigene0002616_HN231	Unigene0032398_L3XS36	Unigene0065754_XS336
ORTHOMCL3328	Unigene0002617_L3XS36	Unigene0005896_HN231	Unigene0036517_XS336
ORTHOMCL3329	Unigene0002618_HN231	Unigene0009695_XS336	Unigene0014585_L3XS36
ORTHOMCL3330	Unigene0002619_HN231	Unigene0012947_XS336	Unigene0040247_L3XS36
ORTHOMCL3331	Unigene0002620_XS336	Unigene0011007_L3XS36	Unigene0050025_HN231
ORTHOMCL3332	Unigene0002622_HN231	Unigene0025235_L3XS36	Unigene0043341_XS336
ORTHOMCL3333	Unigene0002623_HN231	Unigene0013530_L3XS36	Unigene0053385_XS336
ORTHOMCL3334	Unigene0002624_HN231	Unigene0020942_XS336	Unigene0063687_L3XS36
ORTHOMCL3335	Unigene0002624_L3XS36	Unigene0020400_HN231	Unigene0063954_XS336
ORTHOMCL3336	Unigene0002625_HN231	Unigene0004510_L3XS36	Unigene0065857_XS336
ORTHOMCL3337	Unigene0002625_L3XS36	Unigene0010325_XS336	Unigene0012287_HN231
ORTHOMCL3338	Unigene0002626_XS336	Unigene0033901_HN231	Unigene0049183_L3XS36
ORTHOMCL3339	Unigene0002628_HN231	Unigene0019389_XS336	Unigene0047575_L3XS36
ORTHOMCL3340	Unigene0002628_XS336	Unigene0031701_L3XS36	Unigene0059127_HN231
ORTHOMCL3341	Unigene0002629_HN231	Unigene0022318_XS336	Unigene0026159_L3XS36
ORTHOMCL3342	Unigene0002629_XS336	Unigene0008335_L3XS36	Unigene0071468_HN231
ORTHOMCL3343	Unigene0002630_XS336	Unigene0038053_HN231	Unigene0067705_L3XS36
ORTHOMCL3344	Unigene0002631_XS336	Unigene0053255_L3XS36	Unigene0066392_HN231
ORTHOMCL3345	Unigene0002632_L3XS36	Unigene0043612_HN231	Unigene0043742_XS336
ORTHOMCL3346	Unigene0002633_L3XS36	Unigene0046214_XS336	Unigene0061863_HN231
ORTHOMCL3347	Unigene0002634_L3XS36	Unigene0003035_HN231	Unigene0053185_XS336
ORTHOMCL3348	Unigene0002635_XS336	Unigene0067135_L3XS36	Unigene0074653_HN231
ORTHOMCL3349	Unigene0002636_XS336	Unigene0005620_L3XS36	Unigene0023074_HN231
ORTHOMCL3350	Unigene0002638_HN231	Unigene0020530_XS336	Unigene0028629_L3XS36
ORTHOMCL3351	Unigene0002638_L3XS36	Unigene0037596_HN231	Unigene0047702_XS336
ORTHOMCL3352	Unigene0002638_XS336	Unigene0040733_L3XS36	Unigene0042760_HN231
ORTHOMCL3353	Unigene0002639_HN231	Unigene0012607_XS336	Unigene0060299_L3XS36
ORTHOMCL3354	Unigene0002640_HN231	Unigene0003735_L3XS36	Unigene0040267_XS336
ORTHOMCL3355	Unigene0002644_HN231	Unigene0003732_L3XS36	Unigene0040271_XS336
ORTHOMCL3356	Unigene0002646_HN231	Unigene0052767_L3XS36	Unigene0059605_XS336
ORTHOMCL3357	Unigene0002646_L3XS36	Unigene0023498_HN231	Unigene0051472_XS336
ORTHOMCL3358	Unigene0002646_XS336	Unigene0012721_L3XS36	Unigene0027167_HN231
ORTHOMCL3359	Unigene0002648_XS336	Unigene0006484_HN231	Unigene0036873_L3XS36
ORTHOMCL3360	Unigene0002649_L3XS36	Unigene0027918_XS336	Unigene0029695_HN231
ORTHOMCL3361	Unigene0002652_L3XS36	Unigene0017988_XS336	Unigene0053897_HN231
ORTHOMCL3362	Unigene0002655_HN231	Unigene0043570_L3XS36	Unigene0054726_XS336
ORTHOMCL3363	Unigene0002656_HN231	Unigene0009495_L3XS36	Unigene0021174_XS336
ORTHOMCL3364	Unigene0002656_XS336	Unigene0023337_L3XS36	Unigene0023727_HN231
ORTHOMCL3365	Unigene0002657_HN231	Unigene0053736_L3XS36	Unigene0060369_XS336
ORTHOMCL3366	Unigene0002658_HN231	Unigene0010654_L3XS36	Unigene0061871_XS336
ORTHOMCL3367	Unigene0002659_HN231	Unigene0053029_XS336	Unigene0065941_L3XS36
ORTHOMCL3368	Unigene0002660_HN231	Unigene0015914_XS336	Unigene0067287_L3XS36
ORTHOMCL3369	Unigene0002661_HN231	Unigene0020669_L3XS36	Unigene0067823_XS336
ORTHOMCL3370	Unigene0002662_HN231	Unigene0016247_L3XS36	Unigene0026823_XS336
ORTHOMCL3371	Unigene0002663_HN231	Unigene0017925_L3XS36	Unigene0027818_XS336
ORTHOMCL3372	Unigene0002663_L3XS36	Unigene0010754_XS336	Unigene0038111_HN231
ORTHOMCL3373	Unigene0002664_L3XS36	Unigene0011208_XS336	Unigene0022697_HN231
ORTHOMCL3374	Unigene0002665_L3XS36	Unigene0035363_HN231	Unigene0065414_XS336
ORTHOMCL3375	Unigene0002666_L3XS36	Unigene0006645_XS336	Unigene0006975_HN231
ORTHOMCL3376	Unigene0002667_HN231	Unigene0055271_L3XS36	Unigene0065787_XS336
ORTHOMCL3377	Unigene0002667_L3XS36	Unigene0044009_XS336	Unigene0049513_HN231
ORTHOMCL3378	Unigene0002668_HN231	Unigene0010266_XS336	Unigene0041099_L3XS36
ORTHOMCL3379	Unigene0002670_HN231	Unigene0018712_L3XS36	Unigene0021454_XS336
ORTHOMCL3380	Unigene0002670_L3XS36	Unigene0026133_HN231	Unigene0038877_XS336
ORTHOMCL3381	Unigene0002670_XS336	Unigene0011945_L3XS36	Unigene0025166_HN231
ORTHOMCL3382	Unigene0002675_L3XS36	Unigene0025839_HN231	Unigene0066700_XS336
ORTHOMCL3383	Unigene0002679_XS336	Unigene0032091_HN231	Unigene0058559_L3XS36
ORTHOMCL3384	Unigene0002681_HN231	Unigene0039234_L3XS36	Unigene0041578_XS336
ORTHOMCL3385	Unigene0002681_L3XS36	Unigene0061273_XS336	Unigene0065749_HN231
ORTHOMCL3386	Unigene0002682_L3XS36	Unigene0016844_HN231	Unigene0059452_XS336
ORTHOMCL3387	Unigene0002683_XS336	Unigene0034356_HN231	Unigene0053155_L3XS36
ORTHOMCL3388	Unigene0002684_HN231	Unigene0016565_L3XS36	Unigene0062307_XS336
ORTHOMCL3389	Unigene0002684_XS336	Unigene0016706_HN231	Unigene0022295_L3XS36
ORTHOMCL3390	Unigene0002685_HN231	Unigene0041477_L3XS36	Unigene0053627_XS336
ORTHOMCL3391	Unigene0002686_XS336	Unigene0003748_HN231	Unigene0065870_L3XS36
ORTHOMCL3392	Unigene0002687_L3XS36	Unigene0017624_XS336	Unigene0064568_HN231
ORTHOMCL3393	Unigene0002687_XS336	Unigene0033752_L3XS36	Unigene0062541_HN231
ORTHOMCL3394	Unigene0002688_L3XS36	Unigene0002809_HN231	Unigene0014866_XS336
ORTHOMCL3395	Unigene0002688_XS336	Unigene0007881_L3XS36	Unigene0071584_HN231
ORTHOMCL3396	Unigene0002689_L3XS36	Unigene0046704_XS336	Unigene0064228_HN231
ORTHOMCL3397	Unigene0002690_HN231	Unigene0004065_L3XS36	Unigene0004708_XS336
ORTHOMCL3398	Unigene0002691_XS336	Unigene0054794_L3XS36	Unigene0068900_HN231
ORTHOMCL3399	Unigene0002692_L3XS36	Unigene0011591_XS336	Unigene0050362_HN231
ORTHOMCL3400	Unigene0002692_XS336	Unigene0003502_L3XS36	Unigene0003933_HN231
ORTHOMCL3401	Unigene0002693_HN231	Unigene0007107_XS336	Unigene0012508_L3XS36
ORTHOMCL3402	Unigene0002693_L3XS36	Unigene0010677_HN231	Unigene0049097_XS336
ORTHOMCL3403	Unigene0002694_HN231	Unigene0029486_XS336	Unigene0036325_L3XS36
ORTHOMCL3404	Unigene0002696_L3XS36	Unigene0029724_XS336	Unigene0061114_HN231
ORTHOMCL3405	Unigene0002698_L3XS36	Unigene0020537_HN231	Unigene0047771_XS336
[truncated: 25,633 more rows]

## Sheet: Table S7
Table S7. Ka/Ks analysis of orthologous genes between HN231 and XS336.
Sequence	Method	Ka	Ks	Ka/Ks	P-Value(Fisher)	Length	S-Sites	N-Sites	Fold-Sites(0:2:4)	Substitutions	S-Substitutions	N-Substitutions	Fold-S-Substitutions(0:2:4)	Fold-N-Substitutions(0:2:4)	Divergence-Time	Substitution-Rate-Ratio(rTC:rAG:rTA:rCG:rTG:rCA/rCA)	GC(1:2:3)	ML-Score	AICc	Akaike-Weight	Model
Unigene0000378_HN231-vs-Unigene0023435_XS336	NG	NA	0.802842	0	NA	777	168.404	608.596	NA	83	83	NA	NA	NA	0.174005	1:1:1:1:1:1	0.55148(0.571429:0.339768:0.743243)	NA	NA	NA	NA
Unigene0000713_HN231-vs-Unigene0017143_XS336	NG	NA	0.38914	0	NA	279	62.5827	216.417	NA	19	19	NA	NA	NA	0.0872884	1:1:1:1:1:1	0.599656(0.551546:0.57732:0.670103)	NA	NA	NA	NA
Unigene0036229_HN231-vs-Unigene0057030_XS336	NG	NA	0.46897	0	NA	162	34.4163	127.584	NA	12	12	NA	NA	NA	0.0996311	1:1:1:1:1:1	0.567901(0.518519:0.481481:0.703704)	NA	NA	NA	NA
Unigene0041556_HN231-vs-Unigene0001196_XS336	NG	NA	0.314092	0	NA	540	128.596	411.404	NA	33	33	NA	NA	NA	0.074798	1:1:1:1:1:1	0.525926(0.530556:0.377778:0.669444)	NA	NA	NA	NA
Unigene0001262_HN231-vs-Unigene0039901_XS336	NG	NA	0.351369	0	NA	411	92.6782	318.322	NA	26	26	NA	NA	NA	0.0792317	1:1:1:1:1:1	0.539683(0.653061:0.408163:0.557823)	NA	NA	NA	NA
Unigene0001366_HN231-vs-Unigene0008730_XS336	NG	NA	0.262308	0	NA	354	81.3196	272.68	NA	18	18	NA	NA	NA	0.0602565	1:1:1:1:1:1	0.505952(0.532143:0.396429:0.589286)	NA	NA	NA	NA
Unigene0040433_HN231-vs-Unigene0001403_XS336	NG	NA	0.414439	0	NA	288	75.3757	212.624	NA	24	24	NA	NA	NA	0.108468	1:1:1:1:1:1	0.5875(0.6625:0.520833:0.579167)	NA	NA	NA	NA
Unigene0069234_HN231-vs-Unigene0001572_XS336	NG	NA	0.356306	0	NA	324	74.0424	249.958	NA	21	21	NA	NA	NA	0.0814252	1:1:1:1:1:1	0.586257(0.561404:0.460526:0.736842)	NA	NA	NA	NA
Unigene0042062_HN231-vs-Unigene0063859_XS336	NG	NA	0.324947	0	NA	336	72.0495	263.951	NA	19	19	NA	NA	NA	0.0696794	1:1:1:1:1:1	0.580357(0.504464:0.348214:0.888393)	NA	NA	NA	NA
Unigene0069993_HN231-vs-Unigene0024583_XS336	NG	NA	0.438724	0	NA	654	165.585	488.415	NA	55	55	NA	NA	NA	0.11108	1:1:1:1:1:1	0.599242(0.559091:0.420455:0.818182)	NA	NA	NA	NA
Unigene0022064_HN231-vs-Unigene0063709_XS336	NG	NA	0.246518	0	NA	501	128.51	372.49	NA	27	27	NA	NA	NA	0.0632335	1:1:1:1:1:1	0.598985(0.652284:0.401015:0.743655)	NA	NA	NA	NA
Unigene0070177_HN231-vs-Unigene0002035_XS336	NG	NA	0.527371	0	NA	192	47.5265	144.474	NA	18	18	NA	NA	NA	0.130542	1:1:1:1:1:1	0.603535(0.606061:0.439394:0.765152)	NA	NA	NA	NA
Unigene0003113_HN231-vs-Unigene0002175_XS336	NG	NA	0.321311	0	NA	609	141.576	467.424	NA	37	37	NA	NA	NA	0.074696	1:1:1:1:1:1	0.549261(0.527094:0.408867:0.711823)	NA	NA	NA	NA
Unigene0061671_HN231-vs-Unigene0047408_XS336	NG	NA	0.34955	0	NA	339	78.74	260.26	NA	22	22	NA	NA	NA	0.0811903	1:1:1:1:1:1	0.60472(0.50885:0.504425:0.800885)	NA	NA	NA	NA
Unigene0002221_HN231-vs-Unigene0053429_XS336	NG	NA	0.450558	0	NA	414	97.4322	316.568	NA	33	33	NA	NA	NA	0.106036	1:1:1:1:1:1	0.594203(0.626812:0.384058:0.771739)	NA	NA	NA	NA
Unigene0025369_HN231-vs-Unigene0064378_XS336	NG	NA	0.381143	0	NA	252	60.2384	191.762	NA	18	18	NA	NA	NA	0.0911089	1:1:1:1:1:1	0.532764(0.568376:0.42735:0.602564)	NA	NA	NA	NA
Unigene0002302_HN231-vs-Unigene0062318_XS336	NG	NA	0.336501	0	NA	381	77.4503	303.55	NA	21	21	NA	NA	NA	0.0684045	1:1:1:1:1:1	0.523622(0.53937:0.314961:0.716535)	NA	NA	NA	NA
Unigene0002413_HN231-vs-Unigene0047393_XS336	NG	NA	0.145963	0	NA	318	67.8541	250.146	NA	9	9	NA	NA	NA	0.0311452	1:1:1:1:1:1	0.580247(0.49537:0.435185:0.810185)	NA	NA	NA	NA
Unigene0002488_HN231-vs-Unigene0013877_XS336	NG	NA	0.321056	0	NA	1095	237.386	857.614	NA	62	62	NA	NA	NA	0.069602	1:1:1:1:1:1	0.615209(0.612022:0.318306:0.915301)	NA	NA	NA	NA
Unigene0049665_HN231-vs-Unigene0048857_XS336	NG	NA	0.368139	0	NA	342	72.1844	269.816	NA	21	21	NA	NA	NA	0.0777015	1:1:1:1:1:1	0.486842(0.54386:0.263158:0.653509)	NA	NA	NA	NA
Unigene0031971_HN231-vs-Unigene0002571_XS336	NG	NA	0.324362	0	NA	204	53.1657	150.834	NA	14	14	NA	NA	NA	0.0845339	1:1:1:1:1:1	0.408179(0.402778:0.349537:0.472222)	NA	NA	NA	NA
Unigene0054871_HN231-vs-Unigene0002584_XS336	NG	NA	0.280863	0	NA	501	119.522	381.478	NA	28	28	NA	NA	NA	0.0670045	1:1:1:1:1:1	0.567864(0.562874:0.413174:0.727545)	NA	NA	NA	NA
Unigene0070695_HN231-vs-Unigene0006155_XS336	NG	NA	0.266365	0	NA	132	31.2221	100.778	NA	7	7	NA	NA	NA	0.0630035	1:1:1:1:1:1	0.595238(0.611111:0.388889:0.785714)	NA	NA	NA	NA
Unigene0002995_HN231-vs-Unigene0048484_XS336	NG	NA	0.399184	0	NA	297	71.074	225.926	NA	22	22	NA	NA	NA	0.0955274	1:1:1:1:1:1	0.542088(0.611111:0.373737:0.641414)	NA	NA	NA	NA
Unigene0003403_HN231-vs-Unigene0038882_XS336	NG	NA	0.523995	0	NA	354	68.9543	285.046	NA	26	26	NA	NA	NA	0.102067	1:1:1:1:1:1	0.498634(0.528689:0.270492:0.696721)	NA	NA	NA	NA
Unigene0003436_HN231-vs-Unigene0055356_XS336	NG	NA	0.263804	0	NA	228	58.4528	169.547	NA	13	13	NA	NA	NA	0.0676318	1:1:1:1:1:1	0.463824(0.455426:0.418605:0.517442)	NA	NA	NA	NA
Unigene0003516_HN231-vs-Unigene0013892_XS336	NG	NA	0.696525	0	NA	345	81.5517	263.448	NA	37	37	NA	NA	NA	0.164646	1:1:1:1:1:1	0.534783(0.565217:0.426087:0.613043)	NA	NA	NA	NA
Unigene0019046_HN231-vs-Unigene0003892_XS336	NG	NA	0.304763	0	NA	615	147.738	467.262	NA	37	37	NA	NA	NA	0.0732117	1:1:1:1:1:1	0.543089(0.582927:0.414634:0.631707)	NA	NA	NA	NA
Unigene0065471_HN231-vs-Unigene0049128_XS336	NG	NA	0.355843	0	NA	144	28.2353	115.765	NA	8	8	NA	NA	NA	0.0697732	1:1:1:1:1:1	0.403646(0.34375:0.34375:0.523438)	NA	NA	NA	NA
Unigene0061931_HN231-vs-Unigene0004494_XS336	NG	NA	0.648271	0	NA	321	64.5147	256.485	NA	28	28	NA	NA	NA	0.13029	1:1:1:1:1:1	0.52849(0.538462:0.350427:0.696581)	NA	NA	NA	NA
Unigene0037791_HN231-vs-Unigene0004752_XS336	NG	NA	0.933683	0	NA	174	39.324	134.676	NA	21	21	NA	NA	NA	0.211012	1:1:1:1:1:1	0.609195(0.655172:0.413793:0.758621)	NA	NA	NA	NA
Unigene0005073_HN231-vs-Unigene0066323_XS336	NG	NA	0.236347	0	NA	279	69.0577	209.942	NA	14	14	NA	NA	NA	0.0585003	1:1:1:1:1:1	0.675627(0.693548:0.462366:0.870968)	NA	NA	NA	NA
Unigene0012133_HN231-vs-Unigene0032900_XS336	NG	NA	0.406699	0	NA	795	184.756	610.244	NA	58	58	NA	NA	NA	0.0945157	1:1:1:1:1:1	0.536285(0.553506:0.376384:0.678967)	NA	NA	NA	NA
Unigene0028828_HN231-vs-Unigene0020991_XS336	NG	NA	0.364556	0	NA	705	169.713	535.287	NA	49	49	NA	NA	NA	0.0877586	1:1:1:1:1:1	0.507073(0.506631:0.355438:0.659151)	NA	NA	NA	NA
Unigene0030051_HN231-vs-Unigene0053331_XS336	NG	NA	0.412844	0	NA	204	50.3959	153.604	NA	16	16	NA	NA	NA	0.101988	1:1:1:1:1:1	0.590686(0.661765:0.5:0.610294)	NA	NA	NA	NA
Unigene0005766_HN231-vs-Unigene0053231_XS336	NG	NA	0.37533	0	NA	225	50.7955	174.205	NA	15	15	NA	NA	NA	0.0847336	1:1:1:1:1:1	0.48(0.413333:0.333333:0.693333)	NA	NA	NA	NA
Unigene0043039_HN231-vs-Unigene0005840_XS336	NG	NA	0.373978	0	NA	237	57.7285	179.271	NA	17	17	NA	NA	NA	0.0910937	1:1:1:1:1:1	0.691983(0.651899:0.620253:0.803797)	NA	NA	NA	NA
Unigene0068856_HN231-vs-Unigene0006079_XS336	NG	NA	0.282651	0	NA	333	76.4347	256.565	NA	18	18	NA	NA	NA	0.0648779	1:1:1:1:1:1	0.563063(0.545045:0.36036:0.783784)	NA	NA	NA	NA
Unigene0006142_HN231-vs-Unigene0066785_XS336	NG	NA	0.215123	0	NA	270	58.8171	211.183	NA	11	11	NA	NA	NA	0.0468625	1:1:1:1:1:1	0.512821(0.445055:0.362637:0.730769)	NA	NA	NA	NA
Unigene0020936_HN231-vs-Unigene0042107_XS336	NG	NA	0.270611	0	NA	381	92.4422	288.558	NA	21	21	NA	NA	NA	0.0656585	1:1:1:1:1:1	0.614173(0.606299:0.409449:0.826772)	NA	NA	NA	NA
Unigene0006184_HN231-vs-Unigene0063484_XS336	NG	NA	0.295959	0	NA	168	44.9817	123.018	NA	11	11	NA	NA	NA	0.0792425	1:1:1:1:1:1	0.494565(0.445652:0.423913:0.61413)	NA	NA	NA	NA
Unigene0076025_HN231-vs-Unigene0006190_XS336	NG	NA	0.480023	0	NA	195	42.308	152.692	NA	15	15	NA	NA	NA	0.104148	1:1:1:1:1:1	0.628205(0.546154:0.507692:0.830769)	NA	NA	NA	NA
Unigene0058127_HN231-vs-Unigene0006349_XS336	NG	NA	0.27148	0	NA	555	131.709	423.291	NA	30	30	NA	NA	NA	0.064426	1:1:1:1:1:1	0.546847(0.52973:0.443243:0.667568)	NA	NA	NA	NA
Unigene0012341_HN231-vs-Unigene0006675_XS336	NG	NA	0.30784	0	NA	582	138.621	443.379	NA	35	35	NA	NA	NA	0.0733212	1:1:1:1:1:1	0.423372(0.409483:0.277299:0.583333)	NA	NA	NA	NA
Unigene0008573_HN231-vs-Unigene0012163_XS336	NG	NA	0.562159	0	NA	324	68.2569	255.743	NA	27	27	NA	NA	NA	0.11843	1:1:1:1:1:1	0.518519(0.37037:0.398148:0.787037)	NA	NA	NA	NA
Unigene0050750_HN231-vs-Unigene0006737_XS336	NG	NA	0.16132	0	NA	165	41.3365	123.664	NA	6	6	NA	NA	NA	0.0404145	1:1:1:1:1:1	0.663636(0.618182:0.527273:0.845455)	NA	NA	NA	NA
Unigene0022656_HN231-vs-Unigene0006778_XS336	NG	NA	0.828742	0	NA	456	97.6895	358.311	NA	49	49	NA	NA	NA	0.177543	1:1:1:1:1:1	0.523026(0.532895:0.328947:0.707237)	NA	NA	NA	NA
Unigene0056882_HN231-vs-Unigene0060388_XS336	NG	NA	0.185794	0	NA	261	60.7646	200.235	NA	10	10	NA	NA	NA	0.0432556	1:1:1:1:1:1	0.535354(0.510101:0.313131:0.782828)	NA	NA	NA	NA
Unigene0063192_HN231-vs-Unigene0042773_XS336	NG	NA	0.240628	0	NA	747	170.032	576.968	NA	35	35	NA	NA	NA	0.0547716	1:1:1:1:1:1	0.540268(0.530201:0.365772:0.724832)	NA	NA	NA	NA
Unigene0008380_HN231-vs-Unigene0066640_XS336	NG	NA	0.158606	0	NA	210	48.9655	161.034	NA	7	7	NA	NA	NA	0.036982	1:1:1:1:1:1	0.478927(0.517241:0.344828:0.574713)	NA	NA	NA	NA
Unigene0008410_HN231-vs-Unigene0026424_XS336	NG	NA	0.174112	0	NA	156	32.1794	123.821	NA	5	5	NA	NA	NA	0.0359154	1:1:1:1:1:1	0.535256(0.423077:0.442308:0.740385)	NA	NA	NA	NA
Unigene0034787_HN231-vs-Unigene0008605_XS336	NG	NA	0.409476	0	NA	813	186.981	626.019	NA	59	59	NA	NA	NA	0.0941751	1:1:1:1:1:1	0.540904(0.571429:0.315018:0.736264)	NA	NA	NA	NA
Unigene0036678_HN231-vs-Unigene0025129_XS336	NG	NA	0.0530813	0	NA	153	39.0271	113.973	NA	2	2	NA	NA	NA	0.0135399	1:1:1:1:1:1	0.414239(0.456311:0.383495:0.402913)	NA	NA	NA	NA
Unigene0023512_HN231-vs-Unigene0030905_XS336	NG	NA	0.224207	0	NA	129	30.96	98.04	NA	6	6	NA	NA	NA	0.0538096	1:1:1:1:1:1	0.345614(0.315789:0.289474:0.431579)	NA	NA	NA	NA
Unigene0009164_HN231-vs-Unigene0043981_XS336	NG	NA	0.361277	0	NA	267	59.295	207.705	NA	17	17	NA	NA	NA	0.0802319	1:1:1:1:1:1	0.546816(0.550562:0.359551:0.730337)	NA	NA	NA	NA
Unigene0037595_HN231-vs-Unigene0013319_XS336	NG	NA	0.429	0	NA	909	195.896	713.104	NA	64	64	NA	NA	NA	0.0924528	1:1:1:1:1:1	0.551705(0.523102:0.349835:0.782178)	NA	NA	NA	NA
Unigene0033053_HN231-vs-Unigene0044926_XS336	NG	NA	0.440893	0	NA	147	38.9965	108.003	NA	13	13	NA	NA	NA	0.116961	1:1:1:1:1:1	0.549708(0.535088:0.403509:0.710526)	NA	NA	NA	NA
Unigene0009728_HN231-vs-Unigene0049743_XS336	NG	NA	0.318514	0	NA	117	23.1198	93.8802	NA	6	6	NA	NA	NA	0.0629399	1:1:1:1:1:1	0.474359(0.551282:0.179487:0.692308)	NA	NA	NA	NA
Unigene0009747_HN231-vs-Unigene0022354_XS336	NG	NA	0.346018	0	NA	249	57.7243	191.276	NA	16	16	NA	NA	NA	0.0802155	1:1:1:1:1:1	0.604418(0.463855:0.39759:0.951807)	NA	NA	NA	NA
Unigene0044168_HN231-vs-Unigene0038530_XS336	NG	NA	0.804779	0	NA	300	58.7611	241.239	NA	29	29	NA	NA	NA	0.157632	1:1:1:1:1:1	0.397778(0.45:0.2:0.543333)	NA	NA	NA	NA
Unigene0054187_HN231-vs-Unigene0057791_XS336	NG	NA	0.20463	0	NA	147	39.0867	107.913	NA	7	7	NA	NA	NA	0.0544103	1:1:1:1:1:1	0.547619(0.602041:0.428571:0.612245)	NA	NA	NA	NA
Unigene0066762_HN231-vs-Unigene0010133_XS336	NG	NA	0.479191	0	NA	447	118.609	328.391	NA	42	42	NA	NA	NA	0.127151	1:1:1:1:1:1	0.658837(0.654362:0.52349:0.798658)	NA	NA	NA	NA
Unigene0025011_HN231-vs-Unigene0042868_XS336	NG	NA	0.287799	0	NA	1173	271.95	901.05	NA	65	65	NA	NA	NA	0.0667237	1:1:1:1:1:1	0.5(0.549872:0.350384:0.599744)	NA	NA	NA	NA
Unigene0057718_HN231-vs-Unigene0015282_XS336	NG	NA	0.40897	0	NA	378	79.3031	298.697	NA	25	25	NA	NA	NA	0.0858005	1:1:1:1:1:1	0.519841(0.47619:0.261905:0.821429)	NA	NA	NA	NA
Unigene0034709_HN231-vs-Unigene0027376_XS336	NG	NA	0.338802	0	NA	237	51.3558	185.644	NA	14	14	NA	NA	NA	0.0734153	1:1:1:1:1:1	0.531646(0.468354:0.341772:0.78481)	NA	NA	NA	NA
Unigene0041770_HN231-vs-Unigene0013909_XS336	NG	NA	0.309887	0	NA	387	94.5462	292.454	NA	24	24	NA	NA	NA	0.0757072	1:1:1:1:1:1	0.490956(0.581395:0.341085:0.550388)	NA	NA	NA	NA
Unigene0076406_HN231-vs-Unigene0028636_XS336	NG	NA	0.152015	0	NA	360	79.9422	280.058	NA	11	11	NA	NA	NA	0.0337567	1:1:1:1:1:1	0.510101(0.477273:0.359848:0.693182)	NA	NA	NA	NA
Unigene0043333_HN231-vs-Unigene0011288_XS336	NG	NA	0.406892	0	NA	417	98.7135	318.287	NA	31	31	NA	NA	NA	0.0963208	1:1:1:1:1:1	0.533991(0.549342:0.421053:0.631579)	NA	NA	NA	NA
Unigene0059787_HN231-vs-Unigene0011615_XS336	NG	NA	0.84413	0	NA	213	51.3191	161.681	NA	26	26	NA	NA	NA	0.20338	1:1:1:1:1:1	0.607981(0.626761:0.43662:0.760563)	NA	NA	NA	NA
Unigene0014316_HN231-vs-Unigene0011632_XS336	NG	NA	0.450766	0	NA	624	156.429	467.571	NA	53	53	NA	NA	NA	0.113002	1:1:1:1:1:1	0.494762(0.497143:0.348571:0.638571)	NA	NA	NA	NA
Unigene0062544_HN231-vs-Unigene0035635_XS336	NG	NA	0.387611	0	NA	168	42.9487	125.051	NA	13	13	NA	NA	NA	0.0990915	1:1:1:1:1:1	0.639881(0.75:0.446429:0.723214)	NA	NA	NA	NA
Unigene0040211_HN231-vs-Unigene0040947_XS336	NG	NA	0.485345	0	NA	180	41.977	138.023	NA	15	15	NA	NA	NA	0.113185	1:1:1:1:1:1	0.541667(0.616667:0.35:0.658333)	NA	NA	NA	NA
Unigene0013098_HN231-vs-Unigene0011940_XS336	NG	NA	0.205869	0	NA	159	33.3275	125.672	NA	6	6	NA	NA	NA	0.0431516	1:1:1:1:1:1	0.518229(0.46875:0.40625:0.679688)	NA	NA	NA	NA
Unigene0012164_HN231-vs-Unigene0059314_XS336	NG	NA	0.458518	0	NA	201	46.6419	154.358	NA	16	16	NA	NA	NA	0.106399	1:1:1:1:1:1	0.553991(0.725352:0.225352:0.711268)	NA	NA	NA	NA
Unigene0039059_HN231-vs-Unigene0015093_XS336	NG	NA	0.217258	0	NA	105	26.5082	78.4918	NA	5	5	NA	NA	NA	0.0548486	1:1:1:1:1:1	0.42517(0.408163:0.285714:0.581633)	NA	NA	NA	NA
Unigene0023679_HN231-vs-Unigene0013000_XS336	NG	NA	0.237603	0	NA	306	63.8367	242.163	NA	13	13	NA	NA	NA	0.0495679	1:1:1:1:1:1	0.571895(0.539216:0.460784:0.715686)	NA	NA	NA	NA
Unigene0058087_HN231-vs-Unigene0043944_XS336	NG	NA	0.142774	0	NA	294	69.2267	224.773	NA	9	9	NA	NA	NA	0.0336184	1:1:1:1:1:1	0.548822(0.631313:0.318182:0.69697)	NA	NA	NA	NA
Unigene0074967_HN231-vs-Unigene0013287_XS336	NG	NA	0.289767	0	NA	210	49.9265	160.074	NA	12	12	NA	NA	NA	0.0688906	1:1:1:1:1:1	0.52619(0.542857:0.4:0.635714)	NA	NA	NA	NA
Unigene0014916_HN231-vs-Unigene0047934_XS336	NG	NA	0.11574	0	NA	249	65.2669	183.733	NA	7	7	NA	NA	NA	0.0303374	1:1:1:1:1:1	0.436508(0.526786:0.291667:0.491071)	NA	NA	NA	NA
Unigene0030065_HN231-vs-Unigene0014200_XS336	NG	NA	0.302222	0	NA	363	88.4432	274.557	NA	22	22	NA	NA	NA	0.0736349	1:1:1:1:1:1	0.57989(0.524793:0.371901:0.842975)	NA	NA	NA	NA
Unigene0040400_HN231-vs-Unigene0042489_XS336	NG	NA	0.374289	0	NA	123	23.7554	99.2446	NA	7	7	NA	NA	NA	0.0722875	1:1:1:1:1:1	0.485632(0.387931:0.37069:0.698276)	NA	NA	NA	NA
Unigene0056413_HN231-vs-Unigene0014560_XS336	NG	NA	0.476852	0	NA	258	59.5125	198.488	NA	21	21	NA	NA	NA	0.109995	1:1:1:1:1:1	0.52907(0.517442:0.290698:0.77907)	NA	NA	NA	NA
Unigene0054277_HN231-vs-Unigene0042952_XS336	NG	NA	0.260777	0	NA	372	86.2584	285.742	NA	19	19	NA	NA	NA	0.0604683	1:1:1:1:1:1	0.58871(0.471774:0.346774:0.947581)	NA	NA	NA	NA
Unigene0051899_HN231-vs-Unigene0057396_XS336	NG	NA	0.343463	0	NA	198	47.1757	150.824	NA	13	13	NA	NA	NA	0.0818338	1:1:1:1:1:1	0.362155(0.398496:0.255639:0.432331)	NA	NA	NA	NA
Unigene0069427_HN231-vs-Unigene0015196_XS336	NG	NA	0.26525	0	NA	1074	246.175	827.825	NA	55	55	NA	NA	NA	0.0607988	1:1:1:1:1:1	0.550279(0.608939:0.435754:0.606145)	NA	NA	NA	NA
Unigene0022808_HN231-vs-Unigene0024824_XS336	NG	NA	0.477005	0	NA	435	87.8315	347.168	NA	31	31	NA	NA	NA	0.0963129	1:1:1:1:1:1	0.481481(0.454248:0.294118:0.696078)	NA	NA	NA	NA
Unigene0052903_HN231-vs-Unigene0021213_XS336	NG	NA	0.356374	0	NA	129	28.2024	100.798	NA	8	8	NA	NA	NA	0.0779118	1:1:1:1:1:1	0.554422(0.438776:0.55102:0.673469)	NA	NA	NA	NA
Unigene0016002_HN231-vs-Unigene0064212_XS336	NG	NA	0.234139	0	NA	1287	288.391	998.609	NA	58	58	NA	NA	NA	0.0524659	1:1:1:1:1:1	0.548174(0.511655:0.340326:0.792541)	NA	NA	NA	NA
Unigene0042607_HN231-vs-Unigene0066229_XS336	NG	NA	0.116791	0	NA	153	36.9852	116.015	NA	4	4	NA	NA	NA	0.0282322	1:1:1:1:1:1	0.50625(0.5:0.48125:0.5375)	NA	NA	NA	NA
Unigene0016078_HN231-vs-Unigene0031088_XS336	NG	NA	0.512606	0	NA	324	72.7066	251.293	NA	27	27	NA	NA	NA	0.115031	1:1:1:1:1:1	0.488889(0.533333:0.292593:0.640741)	NA	NA	NA	NA
Unigene0069657_HN231-vs-Unigene0060941_XS336	NG	NA	0.52681	0	NA	300	68.6997	231.3	NA	26	26	NA	NA	NA	0.120639	1:1:1:1:1:1	0.591667(0.635:0.35:0.79)	NA	NA	NA	NA
Unigene0066535_HN231-vs-Unigene0052264_XS336	NG	NA	0.394267	0	NA	540	133.708	406.292	NA	41	41	NA	NA	NA	0.0976231	1:1:1:1:1:1	0.594444(0.65:0.438889:0.694444)	NA	NA	NA	NA
Unigene0070160_HN231-vs-Unigene0039819_XS336	NG	NA	1.1656	0	NA	678	169.07	508.93	NA	100	100	NA	NA	NA	0.290661	1:1:1:1:1:1	0.452767(0.494939:0.338057:0.525304)	NA	NA	NA	NA
Unigene0034646_HN231-vs-Unigene0044873_XS336	NG	NA	0.269626	0	NA	462	119.215	342.785	NA	27	27	NA	NA	NA	0.0695746	1:1:1:1:1:1	0.608333(0.640625:0.484375:0.7)	NA	NA	NA	NA
Unigene0074002_HN231-vs-Unigene0017098_XS336	NG	NA	0.413601	0	NA	288	62.9084	225.092	NA	20	20	NA	NA	NA	0.0903437	1:1:1:1:1:1	0.618056(0.598958:0.416667:0.838542)	NA	NA	NA	NA
Unigene0017177_HN231-vs-Unigene0034229_XS336	NG	NA	0.379829	0	NA	222	53.6874	168.313	NA	16	16	NA	NA	NA	0.091856	1:1:1:1:1:1	0.522523(0.608108:0.405405:0.554054)	NA	NA	NA	NA
Unigene0026592_HN231-vs-Unigene0017299_XS336	NG	NA	0.241187	0	NA	162	33.9395	128.06	NA	7	7	NA	NA	NA	0.0505294	1:1:1:1:1:1	0.570988(0.601852:0.277778:0.833333)	NA	NA	NA	NA
Unigene0052007_HN231-vs-Unigene0017331_XS336	NG	NA	0.129684	0	NA	282	67.1753	214.825	NA	8	8	NA	NA	NA	0.0308921	1:1:1:1:1:1	0.553191(0.542553:0.382979:0.734043)	NA	NA	NA	NA
Unigene0018264_HN231-vs-Unigene0047239_XS336	NG	NA	0.717523	0	NA	234	56.2916	177.708	NA	26	26	NA	NA	NA	0.172609	1:1:1:1:1:1	0.488024(0.494012:0.362275:0.607784)	NA	NA	NA	NA
Unigene0073270_HN231-vs-Unigene0017966_XS336	NG	NA	0.612198	0	NA	141	33.4576	107.542	NA	14	14	NA	NA	NA	0.145267	1:1:1:1:1:1	0.494872(0.569231:0.330769:0.584615)	NA	NA	NA	NA
Unigene0018208_HN231-vs-Unigene0054657_XS336	NG	NA	0.344905	0	NA	279	68.7217	210.278	NA	19	19	NA	NA	NA	0.0849551	1:1:1:1:1:1	0.435088(0.413158:0.344737:0.547368)	NA	NA	NA	NA
Unigene0040601_HN231-vs-Unigene0033680_XS336	NG	NA	0.538152	0	NA	591	127.592	463.408	NA	49	49	NA	NA	NA	0.116183	1:1:1:1:1:1	0.502538(0.543147:0.375635:0.588832)	NA	NA	NA	NA
Unigene0042794_HN231-vs-Unigene0021327_XS336	NG	NA	0.355543	0	NA	297	67.1032	229.897	NA	19	19	NA	NA	NA	0.0803301	1:1:1:1:1:1	0.542088(0.464646:0.333333:0.828283)	NA	NA	NA	NA
Unigene0028214_HN231-vs-Unigene0044234_XS336	NG	NA	0.192541	0	NA	234	58.8886	175.111	NA	10	10	NA	NA	NA	0.048455	1:1:1:1:1:1	0.576923(0.570513:0.589744:0.570513)	NA	NA	NA	NA
Unigene0018362_HN231-vs-Unigene0030570_XS336	NG	NA	0.663921	0	NA	417	83.9888	333.011	NA	37	37	NA	NA	NA	0.133722	1:1:1:1:1:1	0.41369(0.491071:0.202381:0.547619)	NA	NA	NA	NA
Unigene0037762_HN231-vs-Unigene0018584_XS336	NG	NA	0.428885	0	NA	366	91.8446	274.155	NA	30	30	NA	NA	NA	0.107625	1:1:1:1:1:1	0.473118(0.485887:0.399194:0.534274)	NA	NA	NA	NA
Unigene0018624_HN231-vs-Unigene0067054_XS336	NG	NA	0.402337	0	NA	180	41.749	138.251	NA	13	13	NA	NA	NA	0.0933178	1:1:1:1:1:1	0.501792(0.5:0.333333:0.672043)	NA	NA	NA	NA
Unigene0064990_HN231-vs-Unigene0018761_XS336	NG	NA	0.321141	0	NA	261	53.592	207.408	NA	14	14	NA	NA	NA	0.0659409	1:1:1:1:1:1	0.490421(0.477011:0.287356:0.706897)	NA	NA	NA	NA
Unigene0036580_HN231-vs-Unigene0021612_XS336	NG	NA	0.253837	0	NA	453	97.5184	355.482	NA	21	21	NA	NA	NA	0.0546441	1:1:1:1:1:1	0.495471(0.51087:0.293478:0.682065)	NA	NA	NA	NA
Unigene0019703_HN231-vs-Unigene0042464_XS336	NG	NA	0.255976	0	NA	171	36.8891	134.111	NA	8	8	NA	NA	NA	0.0552205	1:1:1:1:1:1	0.561404(0.552632:0.54386:0.587719)	NA	NA	NA	NA
Unigene0053600_HN231-vs-Unigene0020356_XS336	NG	NA	0.583875	0	NA	204	54.23	149.77	NA	22	22	NA	NA	NA	0.155214	1:1:1:1:1:1	0.442708(0.458333:0.317708:0.552083)	NA	NA	NA	NA
Unigene0055460_HN231-vs-Unigene0020357_XS336	NG	NA	0.270981	0	NA	324	79.1464	244.854	NA	18	18	NA	NA	NA	0.0661949	1:1:1:1:1:1	0.598765(0.518519:0.481481:0.796296)	NA	NA	NA	NA
Unigene0066670_HN231-vs-Unigene0037620_XS336	NG	NA	0.423063	0	NA	297	64.9472	232.053	NA	21	21	NA	NA	NA	0.0925145	1:1:1:1:1:1	0.37714(0.364048:0.228097:0.539275)	NA	NA	NA	NA
Unigene0069758_HN231-vs-Unigene0020594_XS336	NG	NA	0.322999	0	NA	357	83.8279	273.172	NA	22	22	NA	NA	NA	0.075844	1:1:1:1:1:1	0.526611(0.558824:0.428571:0.592437)	NA	NA	NA	NA
Unigene0055757_HN231-vs-Unigene0024566_XS336	NG	NA	0.48462	0	NA	336	84.0432	251.957	NA	30	30	NA	NA	NA	0.121217	1:1:1:1:1:1	0.574803(0.653543:0.318898:0.751969)	NA	NA	NA	NA
Unigene0021453_HN231-vs-Unigene0046951_XS336	NG	NA	0.24103	0	NA	594	140.684	453.316	NA	29	29	NA	NA	NA	0.057086	1:1:1:1:1:1	0.509259(0.542929:0.39899:0.585859)	NA	NA	NA	NA
Unigene0038973_HN231-vs-Unigene0059974_XS336	NG	NA	0.215186	0	NA	300	64.1476	235.852	NA	12	12	NA	NA	NA	0.0460123	1:1:1:1:1:1	0.533333(0.540909:0.35:0.709091)	NA	NA	NA	NA
Unigene0074699_HN231-vs-Unigene0021494_XS336	NG	NA	0.352984	0	NA	342	85.2422	256.758	NA	24	24	NA	NA	NA	0.0879799	1:1:1:1:1:1	0.587719(0.574561:0.412281:0.776316)	NA	NA	NA	NA
Unigene0027249_HN231-vs-Unigene0045723_XS336	NG	NA	0.181395	0	NA	459	117.921	341.079	NA	19	19	NA	NA	NA	0.0466017	1:1:1:1:1:1	0.592593(0.660131:0.51634:0.601307)	NA	NA	NA	NA
Unigene0021811_HN231-vs-Unigene0062250_XS336	NG	NA	0.319189	0	NA	777	180.797	596.203	NA	47	47	NA	NA	NA	0.0742709	1:1:1:1:1:1	0.54717(0.579245:0.40566:0.656604)	NA	NA	NA	NA
Unigene0022420_HN231-vs-Unigene0059096_XS336	NG	NA	0.337683	0	NA	135	29.4231	105.577	NA	8	8	NA	NA	NA	0.0735975	1:1:1:1:1:1	0.53(0.51:0.47:0.61)	NA	NA	NA	NA
Unigene0022424_HN231-vs-Unigene0059620_XS336	NG	NA	0.207065	0	NA	243	44.2137	198.786	NA	8	8	NA	NA	NA	0.0376753	1:1:1:1:1:1	0.563786(0.518519:0.432099:0.740741)	NA	NA	NA	NA
Unigene0022805_HN231-vs-Unigene0066404_XS336	NG	NA	0.56184	0	NA	255	58.167	196.833	NA	23	23	NA	NA	NA	0.128159	1:1:1:1:1:1	0.537255(0.641176:0.364706:0.605882)	NA	NA	NA	NA
Unigene0022900_HN231-vs-Unigene0026217_XS336	NG	NA	0.421446	0	NA	375	89.9453	285.055	NA	29	29	NA	NA	NA	0.101085	1:1:1:1:1:1	0.550667(0.596:0.504:0.552)	NA	NA	NA	NA
Unigene0070058_HN231-vs-Unigene0053780_XS336	NG	NA	0.244433	0	NA	258	57.527	200.473	NA	12	12	NA	NA	NA	0.0545019	1:1:1:1:1:1	0.562016(0.494186:0.372093:0.819767)	NA	NA	NA	NA
Unigene0023231_HN231-vs-Unigene0026861_XS336	NG	NA	0.277631	0	NA	201	43.0961	157.904	NA	10	10	NA	NA	NA	0.0595264	1:1:1:1:1:1	0.477477(0.513514:0.290541:0.628378)	NA	NA	NA	NA
Unigene0023232_HN231-vs-Unigene0026489_XS336	NG	NA	0.322998	0	NA	630	133.363	496.637	NA	35	35	NA	NA	NA	0.0683745	1:1:1:1:1:1	0.561905(0.535714:0.357143:0.792857)	NA	NA	NA	NA
Unigene0023341_HN231-vs-Unigene0050127_XS336	NG	NA	0.485444	0	NA	252	53.1631	198.837	NA	19	19	NA	NA	NA	0.102412	1:1:1:1:1:1	0.41358(0.362963:0.348148:0.52963)	NA	NA	NA	NA
Unigene0044236_HN231-vs-Unigene0023461_XS336	NG	NA	0.432612	0	NA	312	73.0066	238.993	NA	24	24	NA	NA	NA	0.101229	1:1:1:1:1:1	0.490268(0.474453:0.416058:0.580292)	NA	NA	NA	NA
Unigene0070315_HN231-vs-Unigene0023643_XS336	NG	NA	0.222835	0	NA	243	51.8725	191.128	NA	10	10	NA	NA	NA	0.047568	1:1:1:1:1:1	0.553498(0.580247:0.37037:0.709877)	NA	NA	NA	NA
Unigene0070012_HN231-vs-Unigene0023616_XS336	NG	NA	0.541028	0	NA	153	36.3225	116.677	NA	14	14	NA	NA	NA	0.128441	1:1:1:1:1:1	0.476526(0.450704:0.330986:0.647887)	NA	NA	NA	NA
Unigene0035056_HN231-vs-Unigene0057483_XS336	NG	NA	0.346331	0	NA	333	86.5248	246.475	NA	24	24	NA	NA	NA	0.0899888	1:1:1:1:1:1	0.618619(0.554054:0.468468:0.833333)	NA	NA	NA	NA
Unigene0076328_HN231-vs-Unigene0025076_XS336	NG	NA	0.29399	0	NA	213	49.339	163.661	NA	12	12	NA	NA	NA	0.0680995	1:1:1:1:1:1	0.626761(0.619718:0.394366:0.866197)	NA	NA	NA	NA
Unigene0025530_HN231-vs-Unigene0044961_XS336	NG	NA	0.454863	0	NA	288	64.5064	223.494	NA	22	22	NA	NA	NA	0.10188	1:1:1:1:1:1	0.542088(0.626263:0.29798:0.70202)	NA	NA	NA	NA
Unigene0029088_HN231-vs-Unigene0025694_XS336	NG	NA	0.388103	0	NA	903	207.934	695.066	NA	63	63	NA	NA	NA	0.0893687	1:1:1:1:1:1	0.597453(0.591362:0.388704:0.812292)	NA	NA	NA	NA
Unigene0041558_HN231-vs-Unigene0045754_XS336	NG	NA	0.775378	0	NA	159	35.177	123.823	NA	17	17	NA	NA	NA	0.171544	1:1:1:1:1:1	0.569182(0.509434:0.509434:0.688679)	NA	NA	NA	NA
Unigene0057212_HN231-vs-Unigene0025830_XS336	NG	NA	0.500645	0	NA	150	35.5903	114.41	NA	13	13	NA	NA	NA	0.118787	1:1:1:1:1:1	0.57(0.6:0.46:0.65)	NA	NA	NA	NA
Unigene0064619_HN231-vs-Unigene0025896_XS336	NG	NA	0.201273	0	NA	423	101.967	321.033	NA	18	18	NA	NA	NA	0.0485181	1:1:1:1:1:1	0.524648(0.616197:0.387324:0.570423)	NA	NA	NA	NA
Unigene0063145_HN231-vs-Unigene0025918_XS336	NG	NA	0.22525	0	NA	345	66.8134	278.187	NA	13	13	NA	NA	NA	0.0436224	1:1:1:1:1:1	0.507246(0.547826:0.243478:0.730435)	NA	NA	NA	NA
Unigene0026100_HN231-vs-Unigene0041843_XS336	NG	NA	0.0256217	0	NA	330	79.3998	250.6	NA	2	2	NA	NA	NA	0.00616472	1:1:1:1:1:1	0.204533(0.205638:0.160862:0.247098)	NA	NA	NA	NA
Unigene0066773_HN231-vs-Unigene0027367_XS336	NG	NA	0.538459	0	NA	264	65.0728	198.927	NA	25	25	NA	NA	NA	0.132724	1:1:1:1:1:1	0.659091(0.636364:0.545455:0.795455)	NA	NA	NA	NA
Unigene0073969_HN231-vs-Unigene0049334_XS336	NG	NA	0.191741	0	NA	549	124.119	424.881	NA	21	21	NA	NA	NA	0.043349	1:1:1:1:1:1	0.490272(0.575875:0.340467:0.554475)	NA	NA	NA	NA
Unigene0034612_HN231-vs-Unigene0056522_XS336	NG	NA	0.368023	0	NA	318	72.2021	245.798	NA	21	21	NA	NA	NA	0.0835598	1:1:1:1:1:1	0.526807(0.555944:0.381119:0.643357)	NA	NA	NA	NA
Unigene0028092_HN231-vs-Unigene0049191_XS336	NG	NA	0.480905	0	NA	231	50.7031	180.297	NA	18	18	NA	NA	NA	0.105556	1:1:1:1:1:1	0.538961(0.532468:0.38961:0.694805)	NA	NA	NA	NA
Unigene0040880_HN231-vs-Unigene0066870_XS336	NG	NA	0.14977	0	NA	213	44.1945	168.806	NA	6	6	NA	NA	NA	0.0310751	1:1:1:1:1:1	0.317746(0.327338:0.23741:0.388489)	NA	NA	NA	NA
Unigene0028572_HN231-vs-Unigene0029443_XS336	NG	NA	0.450844	0	NA	252	59.0224	192.978	NA	20	20	NA	NA	NA	0.105595	1:1:1:1:1:1	0.501126(0.466216:0.388514:0.648649)	NA	NA	NA	NA
Unigene0028730_HN231-vs-Unigene0043090_XS336	NG	NA	0.498069	0	NA	348	82.4301	265.57	NA	30	30	NA	NA	NA	0.117977	1:1:1:1:1:1	0.491919(0.506061:0.357576:0.612121)	NA	NA	NA	NA
Unigene0029181_HN231-vs-Unigene0047685_XS336	NG	NA	0.295883	0	NA	336	77.7119	258.288	NA	19	19	NA	NA	NA	0.0684335	1:1:1:1:1:1	0.574405(0.544643:0.428571:0.75)	NA	NA	NA	NA
Unigene0065955_HN231-vs-Unigene0059576_XS336	NG	NA	0.562677	0	NA	231	53.0559	177.944	NA	21	21	NA	NA	NA	0.129235	1:1:1:1:1:1	0.451149(0.383621:0.362069:0.607759)	NA	NA	NA	NA
Unigene0059585_HN231-vs-Unigene0066314_XS336	NG	NA	0.147999	0	NA	171	37.2269	133.773	NA	5	5	NA	NA	NA	0.0322196	1:1:1:1:1:1	0.432039(0.466019:0.364078:0.466019)	NA	NA	NA	NA
Unigene0029445_HN231-vs-Unigene0043118_XS336	NG	NA	0.390188	0	NA	567	131.483	435.517	NA	40	40	NA	NA	NA	0.0904818	1:1:1:1:1:1	0.539683(0.595238:0.333333:0.690476)	NA	NA	NA	NA
Unigene0069247_HN231-vs-Unigene0051265_XS336	NG	NA	0.326704	0	NA	846	203.893	642.107	NA	54	54	NA	NA	NA	0.0787382	1:1:1:1:1:1	0.634371(0.66782:0.411765:0.823529)	NA	NA	NA	NA
Unigene0030519_HN231-vs-Unigene0048370_XS336	NG	NA	0.243139	0	NA	237	52.9704	184.03	NA	11	11	NA	NA	NA	0.0543426	1:1:1:1:1:1	0.537879(0.494318:0.335227:0.784091)	NA	NA	NA	NA
Unigene0069211_HN231-vs-Unigene0030677_XS336	NG	NA	0.331316	0	NA	297	70.9433	226.057	NA	19	19	NA	NA	NA	0.0791402	1:1:1:1:1:1	0.617845(0.641414:0.393939:0.818182)	NA	NA	NA	NA
Unigene0030848_HN231-vs-Unigene0062874_XS336	NG	NA	0.191141	0	NA	444	100.754	343.246	NA	17	17	NA	NA	NA	0.0433743	1:1:1:1:1:1	0.57545(0.493243:0.439189:0.793919)	NA	NA	NA	NA
Unigene0033771_HN231-vs-Unigene0031000_XS336	NG	NA	0.368678	0	NA	246	54.9354	191.065	NA	16	16	NA	NA	NA	0.0823311	1:1:1:1:1:1	0.502033(0.530488:0.390244:0.585366)	NA	NA	NA	NA
Unigene0056731_HN231-vs-Unigene0031332_XS336	NG	NA	0.589099	0	NA	123	31.8573	91.1427	NA	13	13	NA	NA	NA	0.152578	1:1:1:1:1:1	0.626016(0.719512:0.512195:0.646341)	NA	NA	NA	NA
Unigene0054570_HN231-vs-Unigene0051706_XS336	NG	NA	0.551196	0	NA	216	43.5512	172.449	NA	17	17	NA	NA	NA	0.111135	1:1:1:1:1:1	0.428763(0.435484:0.330645:0.520161)	NA	NA	NA	NA
Unigene0056479_HN231-vs-Unigene0032843_XS336	NG	NA	0.257864	0	NA	135	36.6624	98.3376	NA	8	8	NA	NA	NA	0.0700291	1:1:1:1:1:1	0.456476(0.493631:0.404459:0.471338)	NA	NA	NA	NA
Unigene0040724_HN231-vs-Unigene0033327_XS336	NG	NA	0.327316	0	NA	1497	343.084	1153.92	NA	91	91	NA	NA	NA	0.0750147	1:1:1:1:1:1	0.58183(0.56012:0.40481:0.780561)	NA	NA	NA	NA
Unigene0034088_HN231-vs-Unigene0046501_XS336	NG	NA	0.345012	0	NA	699	166.338	532.662	NA	46	46	NA	NA	NA	0.0821012	1:1:1:1:1:1	0.582976(0.575107:0.381974:0.791845)	NA	NA	NA	NA
Unigene0034281_HN231-vs-Unigene0038854_XS336	NG	NA	0.18648	0	NA	330	66.6246	263.375	NA	11	11	NA	NA	NA	0.0376489	1:1:1:1:1:1	0.446115(0.447368:0.338346:0.552632)	NA	NA	NA	NA
Unigene0039387_HN231-vs-Unigene0034395_XS336	NG	NA	0.342755	0	NA	234	58.1569	175.843	NA	16	16	NA	NA	NA	0.0851862	1:1:1:1:1:1	0.476344(0.480645:0.374194:0.574194)	NA	NA	NA	NA
Unigene0061059_HN231-vs-Unigene0035004_XS336	NG	NA	0.149135	0	NA	240	59.1525	180.847	NA	8	8	NA	NA	NA	0.0367572	1:1:1:1:1:1	0.529167(0.53125:0.3625:0.69375)	NA	NA	NA	NA
Unigene0035314_HN231-vs-Unigene0050263_XS336	NG	NA	0.336585	0	NA	363	84.8098	278.19	NA	23	23	NA	NA	NA	0.0786383	1:1:1:1:1:1	0.416174(0.426036:0.278107:0.544379)	NA	NA	NA	NA
Unigene0036053_HN231-vs-Unigene0038244_XS336	NG	NA	0.119573	0	NA	123	27.1425	95.8575	NA	3	3	NA	NA	NA	0.0263862	1:1:1:1:1:1	0.52439(0.463415:0.365854:0.743902)	NA	NA	NA	NA
Unigene0052372_HN231-vs-Unigene0037148_XS336	NG	NA	0.267514	0	NA	171	39.999	131.001	NA	9	9	NA	NA	NA	0.0625749	1:1:1:1:1:1	0.576023(0.605263:0.333333:0.789474)	NA	NA	NA	NA
Unigene0038369_HN231-vs-Unigene0050106_XS336	NG	NA	0.404053	0	NA	351	86.4314	264.569	NA	27	27	NA	NA	NA	0.0994953	1:1:1:1:1:1	0.581197(0.653846:0.521368:0.568376)	NA	NA	NA	NA
Unigene0055148_HN231-vs-Unigene0038203_XS336	NG	NA	0.28869	0	NA	444	100.158	343.842	NA	24	24	NA	NA	NA	0.065123	1:1:1:1:1:1	0.412587(0.428904:0.308858:0.5)	NA	NA	NA	NA
Unigene0057054_HN231-vs-Unigene0048181_XS336	NG	NA	0.435523	0	NA	279	63.5653	215.435	NA	21	21	NA	NA	NA	0.0992264	1:1:1:1:1:1	0.65233(0.586022:0.462366:0.908602)	NA	NA	NA	NA
Unigene0052184_HN231-vs-Unigene0039811_XS336	NG	NA	0.334402	0	NA	390	92.6614	297.339	NA	25	25	NA	NA	NA	0.0794517	1:1:1:1:1:1	0.538272(0.559259:0.344444:0.711111)	NA	NA	NA	NA
Unigene0040131_HN231-vs-Unigene0067253_XS336	NG	NA	0.305344	0	NA	300	67.7752	232.225	NA	17	17	NA	NA	NA	0.0689824	1:1:1:1:1:1	0.516502(0.594059:0.257426:0.69802)	NA	NA	NA	NA
Unigene0070683_HN231-vs-Unigene0052309_XS336	NG	NA	0.332772	0	NA	1023	241.856	781.144	NA	65	65	NA	NA	NA	0.0786735	1:1:1:1:1:1	0.600196(0.567449:0.410557:0.822581)	NA	NA	NA	NA
Unigene0045752_HN231-vs-Unigene0051562_XS336	NG	NA	0.0593896	0	NA	204	52.5403	151.46	NA	3	3	NA	NA	NA	0.0152958	1:1:1:1:1:1	0.436387(0.5:0.335878:0.473282)	NA	NA	NA	NA
Unigene0041085_HN231-vs-Unigene0054182_XS336	NG	NA	0.279055	0	NA	177	42.9143	134.086	NA	10	10	NA	NA	NA	0.067658	1:1:1:1:1:1	0.581921(0.533898:0.576271:0.635593)	NA	NA	NA	NA
Unigene0041118_HN231-vs-Unigene0052485_XS336	NG	NA	0.347466	0	NA	372	89.8986	282.101	NA	25	25	NA	NA	NA	0.0839695	1:1:1:1:1:1	0.662634(0.620968:0.451613:0.915323)	NA	NA	NA	NA
Unigene0058617_HN231-vs-Unigene0047073_XS336	NG	NA	0.315351	0	NA	1194	279.671	914.329	NA	72	72	NA	NA	NA	0.0738647	1:1:1:1:1:1	0.571608(0.582915:0.371859:0.76005)	NA	NA	NA	NA
Unigene0053388_HN231-vs-Unigene0042777_XS336	NG	NA	0.446585	0	NA	1338	314.995	1023	NA	106	106	NA	NA	NA	0.105136	1:1:1:1:1:1	0.553438(0.599776:0.38565:0.674888)	NA	NA	NA	NA
Unigene0051833_HN231-vs-Unigene0044236_XS336	NG	NA	0.156036	0	NA	321	70.9854	250.015	NA	10	10	NA	NA	NA	0.0345056	1:1:1:1:1:1	0.595016(0.635514:0.392523:0.757009)	NA	NA	NA	NA
Unigene0046535_HN231-vs-Unigene0044563_XS336	NG	NA	0.472465	0	NA	279	68.4663	210.534	NA	24	24	NA	NA	NA	0.115942	1:1:1:1:1:1	0.589606(0.591398:0.430108:0.747312)	NA	NA	NA	NA
Unigene0063894_HN231-vs-Unigene0046122_XS336	NG	NA	0.388184	0	NA	414	102.3	311.7	NA	31	31	NA	NA	NA	0.0959214	1:1:1:1:1:1	0.554348(0.597826:0.427536:0.637681)	NA	NA	NA	NA
Unigene0062984_HN231-vs-Unigene0056773_XS336	NG	NA	0.189406	0	NA	444	101.564	342.436	NA	17	17	NA	NA	NA	0.0433263	1:1:1:1:1:1	0.55(0.5125:0.4:0.7375)	NA	NA	NA	NA
Unigene0064988_HN231-vs-Unigene0047001_XS336	NG	NA	0.508448	0	NA	267	54.1638	212.836	NA	20	20	NA	NA	NA	0.103144	1:1:1:1:1:1	0.477778(0.45:0.294444:0.688889)	NA	NA	NA	NA
Unigene0061669_HN231-vs-Unigene0047644_XS336	NG	NA	0.186023	0	NA	276	66.7687	209.231	NA	11	11	NA	NA	NA	0.0450018	1:1:1:1:1:1	0.576923(0.611111:0.393162:0.726496)	NA	NA	NA	NA
Unigene0049127_HN231-vs-Unigene0053506_XS336	NG	NA	0.214671	0	NA	168	42.8537	125.146	NA	8	8	NA	NA	NA	0.0547587	1:1:1:1:1:1	0.636905(0.714286:0.410714:0.785714)	NA	NA	NA	NA
Unigene0058012_HN231-vs-Unigene0052621_XS336	NG	NA	0.290058	0	NA	201	45.7284	155.272	NA	11	11	NA	NA	NA	0.0659893	1:1:1:1:1:1	0.569652(0.708955:0.298507:0.701493)	NA	NA	NA	NA
Unigene0052501_HN231-vs-Unigene0059523_XS336	NG	NA	0.275351	0	NA	543	125.834	417.166	NA	29	29	NA	NA	NA	0.0638093	1:1:1:1:1:1	0.530387(0.59116:0.342541:0.657459)	NA	NA	NA	NA
Unigene0051748_HN231-vs-Unigene0049331_XS336	NG	NA	0.0954463	0	NA	159	33.4737	125.526	NA	3	3	NA	NA	NA	0.020094	1:1:1:1:1:1	0.453074(0.407767:0.364078:0.587379)	NA	NA	NA	NA
Unigene0059168_HN231-vs-Unigene0056314_XS336	NG	NA	0.280753	0	NA	264	59.7801	204.22	NA	14	14	NA	NA	NA	0.0635737	1:1:1:1:1:1	0.564394(0.596591:0.375:0.721591)	NA	NA	NA	NA
Unigene0059158_HN231-vs-Unigene0057405_XS336	NG	NA	0.414644	0	NA	1074	229.183	844.817	NA	73	73	NA	NA	NA	0.0884817	1:1:1:1:1:1	0.565177(0.601955:0.268156:0.825419)	NA	NA	NA	NA
Unigene0065839_HN231-vs-Unigene0060324_XS336	NG	NA	0.196797	0	NA	633	144.429	488.571	NA	25	25	NA	NA	NA	0.0449024	1:1:1:1:1:1	0.548973(0.585308:0.336493:0.725118)	NA	NA	NA	NA
Unigene0068639_HN231-vs-Unigene0063240_XS336	NG	NA	0.477016	0	NA	381	87.8302	293.17	NA	31	31	NA	NA	NA	0.109964	1:1:1:1:1:1	0.585302(0.543307:0.409449:0.80315)	NA	NA	NA	NA
Unigene0065264_HN231-vs-Unigene0065889_XS336	NG	NA	0.370384	0	NA	609	147.112	461.888	NA	43	43	NA	NA	NA	0.0894714	1:1:1:1:1:1	0.561576(0.62069:0.418719:0.64532)	NA	NA	NA	NA
Unigene0013612_HN231-vs-Unigene0026205_XS336	NG	0.00334815	1.5651	0.00213926	6.56e-97	792	193.321	598.679	NA	129	127	2	NA	NA	0.38456	1:1:1:1:1:1	0.632463(0.632463:0.483209:0.781716)	NA	NA	NA	NA
Unigene0010802_HN231-vs-Unigene0036174_XS336	NG	0.00131584	0.595209	0.00221072	5.51e-66	987	226.363	760.637	NA	94	93	1	NA	NA	0.137522	1:1:1:1:1:1	0.521783(0.579027:0.361702:0.62462)	NA	NA	NA	NA
Unigene0042609_HN231-vs-Unigene0007549_XS336	NG	0.00174509	0.67314	0.00259246	1.18e-51	729	155.295	573.705	NA	70	69	1	NA	NA	0.144769	1:1:1:1:1:1	0.508808(0.656504:0.355691:0.514228)	NA	NA	NA	NA
Unigene0068541_HN231-vs-Unigene0032180_XS336	NG	0.00113212	0.418941	0.00270235	5.97e-59	1155	271.038	883.962	NA	88	87	1	NA	NA	0.0991773	1:1:1:1:1:1	0.595238(0.592208:0.423377:0.77013)	NA	NA	NA	NA
Unigene0037536_HN231-vs-Unigene0016660_XS336	NG	0.0010188	0.372319	0.00273635	1.07e-55	1248	265.783	982.217	NA	79	78	1	NA	NA	0.0800934	1:1:1:1:1:1	0.52788(0.47886:0.300551:0.804228)	NA	NA	NA	NA
Unigene0059888_HN231-vs-Unigene0054976_XS336	NG	0.00121773	0.433247	0.0028107	1.23e-55	1068	246.131	821.869	NA	82	81	1	NA	NA	0.100783	1:1:1:1:1:1	0.567416(0.539326:0.426966:0.735955)	NA	NA	NA	NA
Unigene0027348_HN231-vs-Unigene0049858_XS336	NG	0.00133444	0.464716	0.00287152	1.75e-54	981	230.954	750.046	NA	81	80	1	NA	NA	0.110427	1:1:1:1:1:1	0.537255(0.586765:0.395588:0.629412)	NA	NA	NA	NA
Unigene0056488_HN231-vs-Unigene0025619_XS336	NG	0.00158606	0.545571	0.00290716	6.55e-49	804	172.842	631.158	NA	68	67	1	NA	NA	0.118531	1:1:1:1:1:1	0.496296(0.492593:0.314815:0.681481)	NA	NA	NA	NA
Unigene0076440_HN231-vs-Unigene0050088_XS336	NG	0.00130293	0.4413	0.00295248	2.05e-51	987	218.832	768.168	NA	74	73	1	NA	NA	0.0988567	1:1:1:1:1:1	0.491895(0.544073:0.323708:0.607903)	NA	NA	NA	NA
Unigene0062614_HN231-vs-Unigene0043510_XS336	NG	0.00305563	1.03309	0.00295777	7.54e-41	426	98.0682	327.932	NA	56	55	1	NA	NA	0.240176	1:1:1:1:1:1	0.55298(0.506623:0.417219:0.735099)	NA	NA	NA	NA
Unigene0007552_HN231-vs-Unigene0039438_XS336	NG	0.00118896	0.396633	0.00299763	1.16e-48	1056	214.261	841.739	NA	67	66	1	NA	NA	0.081424	1:1:1:1:1:1	0.521307(0.49858:0.370739:0.694602)	NA	NA	NA	NA
Unigene0050482_HN231-vs-Unigene0032548_XS336	NG	0.00168058	0.559997	0.00300106	6e-53	801	205.302	595.698	NA	82	81	1	NA	NA	0.144781	1:1:1:1:1:1	0.622347(0.580524:0.40824:0.878277)	NA	NA	NA	NA
Unigene0050373_HN231-vs-Unigene0021895_XS336	NG	0.00136853	0.455474	0.00300463	6.12e-52	954	222.623	731.377	NA	77	76	1	NA	NA	0.107337	1:1:1:1:1:1	0.636268(0.605346:0.45283:0.850629)	NA	NA	NA	NA
Unigene0020456_HN231-vs-Unigene0039561_XS336	NG	0.00190675	0.61588	0.00309598	2.34e-47	687	161.88	525.12	NA	69	68	1	NA	NA	0.146579	1:1:1:1:1:1	0.561776(0.565637:0.374517:0.745174)	NA	NA	NA	NA
Unigene0034929_HN231-vs-Unigene0051844_XS336	NG	0.0013706	0.421427	0.00325229	4.35e-50	966	235.727	730.273	NA	77	76	1	NA	NA	0.103874	1:1:1:1:1:1	0.600204(0.582822:0.406442:0.81135)	NA	NA	NA	NA
Unigene0026125_HN231-vs-Unigene0056924_XS336	NG	0.0020877	0.63195	0.00330359	1.39e-85	1245	285.675	959.325	NA	124	122	2	NA	NA	0.146615	1:1:1:1:1:1	0.526506(0.577108:0.339759:0.662651)	NA	NA	NA	NA
Unigene0062043_HN231-vs-Unigene0021256_XS336	NG	0.00128312	0.372122	0.00344812	1.51e-45	1005	224.985	780.015	NA	67	66	1	NA	NA	0.0843012	1:1:1:1:1:1	0.479602(0.508955:0.376119:0.553731)	NA	NA	NA	NA
Unigene0066949_HN231-vs-Unigene0046151_XS336	NG	0.00108889	0.313548	0.00347279	9.63e-48	1200	280.965	919.035	NA	73	72	1	NA	NA	0.0742472	1:1:1:1:1:1	0.563333(0.575:0.3975:0.7175)	NA	NA	NA	NA
Unigene0061790_HN231-vs-Unigene0062456_XS336	NG	0.00203259	0.575342	0.00353285	8.67e-42	642	149.351	492.649	NA	61	60	1	NA	NA	0.135403	1:1:1:1:1:1	0.543614(0.525701:0.425234:0.679907)	NA	NA	NA	NA
Unigene0012092_HN231-vs-Unigene0026788_XS336	NG	0.00208214	0.574712	0.00362293	4.26e-37	603	122.058	480.942	NA	50	49	1	NA	NA	0.117993	1:1:1:1:1:1	0.592869(0.58209:0.355721:0.840796)	NA	NA	NA	NA
Unigene0050798_HN231-vs-Unigene0053146_XS336	NG	0.0014404	0.395851	0.00363873	1.62e-43	903	208.08	694.92	NA	65	64	1	NA	NA	0.092325	1:1:1:1:1:1	0.49557(0.549834:0.388704:0.548173)	NA	NA	NA	NA
Unigene0044516_HN231-vs-Unigene0008660_XS336	NG	0.00219413	0.598698	0.00366484	1.19e-77	1182	269.144	912.856	NA	113	111	2	NA	NA	0.13802	1:1:1:1:1:1	0.546531(0.586294:0.337563:0.715736)	NA	NA	NA	NA
Unigene0009368_HN231-vs-Unigene0025581_XS336	NG	0.00133657	0.356369	0.00375052	8.3e-86	1956	458.295	1497.7	NA	132	130	2	NA	NA	0.0845214	1:1:1:1:1:1	0.585634(0.567485:0.431748:0.757669)	NA	NA	NA	NA
Unigene0057903_HN231-vs-Unigene0028364_XS336	NG	0.00108058	0.28608	0.0037772	1.42e-44	1212	285.904	926.096	NA	69	68	1	NA	NA	0.0683104	1:1:1:1:1:1	0.619224(0.615099:0.361386:0.881188)	NA	NA	NA	NA
Unigene0057808_HN231-vs-Unigene0043155_XS336	NG	0.00187554	0.48601	0.00385906	9.76e-40	696	162.153	533.847	NA	59	58	1	NA	NA	0.114668	1:1:1:1:1:1	0.606322(0.637931:0.398707:0.782328)	NA	NA	NA	NA
Unigene0000572_HN231-vs-Unigene0047096_XS336	NG	0.00181799	0.470904	0.00386064	9.89e-39	708	157.275	550.725	NA	56	55	1	NA	NA	0.106021	1:1:1:1:1:1	0.564972(0.557203:0.370763:0.766949)	NA	NA	NA	NA
Unigene0065378_HN231-vs-Unigene0059991_XS336	NG	0.00216503	0.551296	0.00392716	2.28e-38	606	143.445	462.555	NA	57	56	1	NA	NA	0.132149	1:1:1:1:1:1	0.494872(0.555769:0.396154:0.532692)	NA	NA	NA	NA
Unigene0042610_HN231-vs-Unigene0059869_XS336	NG	0.00136983	0.346718	0.00395085	1.4e-39	936	205.316	730.684	NA	58	57	1	NA	NA	0.0771237	1:1:1:1:1:1	0.509081(0.517628:0.323718:0.685897)	NA	NA	NA	NA
Unigene0039915_HN231-vs-Unigene0008322_XS336	NG	0.00330027	0.814663	0.00405109	5.33e-153	1941	422.636	1518.36	NA	215	210	5	NA	NA	0.179967	1:1:1:1:1:1	0.52473(0.544049:0.33153:0.698609)	NA	NA	NA	NA
Unigene0036193_HN231-vs-Unigene0045691_XS336	NG	0.00255471	0.614441	0.00415778	2.78e-37	528	135.899	392.101	NA	58	57	1	NA	NA	0.160044	1:1:1:1:1:1	0.597538(0.650568:0.434659:0.707386)	NA	NA	NA	NA
Unigene0069957_HN231-vs-Unigene0064111_XS336	NG	0.00208812	0.501317	0.00416526	3.87e-37	630	150.432	479.568	NA	56	55	1	NA	NA	0.121295	1:1:1:1:1:1	0.576682(0.600939:0.392019:0.737089)	NA	NA	NA	NA
Unigene0062931_HN231-vs-Unigene0018953_XS336	NG	0.00258696	0.605108	0.00427521	6.6e-99	1506	344.337	1161.66	NA	146	143	3	NA	NA	0.14035	1:1:1:1:1:1	0.536784(0.571289:0.339844:0.699219)	NA	NA	NA	NA
Unigene0018213_HN231-vs-Unigene0013408_XS336	NG	0.00259955	0.604892	0.00429755	2.18e-35	513	127.651	385.349	NA	54	53	1	NA	NA	0.15247	1:1:1:1:1:1	0.6423(0.657895:0.526316:0.74269)	NA	NA	NA	NA
Unigene0044695_HN231-vs-Unigene0050435_XS336	NG	0.00347896	0.807619	0.00430768	0	369	80.8909	288.109	NA	41	40	1	NA	NA	0.17976	1:1:1:1:1:1	0.471545(0.495935:0.252033:0.666667)	NA	NA	NA	NA
Unigene0049366_HN231-vs-Unigene0045778_XS336	NG	0.00159952	0.363082	0.0044054	4.98e-36	810	184.146	625.854	NA	54	53	1	NA	NA	0.0837791	1:1:1:1:1:1	0.566111(0.551667:0.36:0.786667)	NA	NA	NA	NA
Unigene0032351_HN231-vs-Unigene0016180_XS336	NG	0.00258443	0.576544	0.00448262	7.81e-31	492	104.4	387.6	NA	43	42	1	NA	NA	0.124376	1:1:1:1:1:1	0.494919(0.539634:0.310976:0.634146)	NA	NA	NA	NA
Unigene0034625_HN231-vs-Unigene0067382_XS336	NG	0.00116648	0.259779	0.00449026	4.05e-37	1113	255.052	857.948	NA	57	56	1	NA	NA	0.0604294	1:1:1:1:1:1	0.563792(0.583558:0.38814:0.719677)	NA	NA	NA	NA
Unigene0025047_HN231-vs-Unigene0042517_XS336	NG	0.00297477	0.659115	0.00451328	3.1e-32	444	107.172	336.828	NA	48	47	1	NA	NA	0.161354	1:1:1:1:1:1	0.54955(0.628378:0.405405:0.614865)	NA	NA	NA	NA
Unigene0005506_HN231-vs-Unigene0040952_XS336	NG	0.00149427	0.33055	0.00452057	4.38e-72	1755	415.222	1339.78	NA	113	111	2	NA	NA	0.0793468	1:1:1:1:1:1	0.579772(0.624786:0.42735:0.687179)	NA	NA	NA	NA
Unigene0005050_HN231-vs-Unigene0028089_XS336	NG	0.00255355	0.5617	0.00454611	5e-119	1989	419.884	1569.12	NA	170	166	4	NA	NA	0.120591	1:1:1:1:1:1	0.474649(0.571536:0.274849:0.57756)	NA	NA	NA	NA
Unigene0068367_HN231-vs-Unigene0013322_XS336	NG	0.00141931	0.311933	0.00455004	2.6e-35	909	203.765	705.235	NA	53	52	1	NA	NA	0.0710254	1:1:1:1:1:1	0.561056(0.574257:0.343234:0.765677)	NA	NA	NA	NA
Unigene0071748_HN231-vs-Unigene0046467_XS336	NG	0.00173275	0.379774	0.00456258	1.19e-35	759	181.215	577.785	NA	55	54	1	NA	NA	0.091992	1:1:1:1:1:1	0.611331(0.620553:0.44664:0.766798)	NA	NA	NA	NA
Unigene0059774_HN231-vs-Unigene0022986_XS336	NG	0.00220834	0.479952	0.00460117	9.87e-35	603	149.504	453.496	NA	54	53	1	NA	NA	0.120657	1:1:1:1:1:1	0.607794(0.614428:0.41791:0.791045)	NA	NA	NA	NA
Unigene0037798_HN231-vs-Unigene0046279_XS336	NG	0.00259633	0.559412	0.00464116	8.84e-63	1005	233.346	771.654	NA	94	92	2	NA	NA	0.131881	1:1:1:1:1:1	0.547264(0.573134:0.379104:0.689552)	NA	NA	NA	NA
Unigene0025012_HN231-vs-Unigene0027100_XS336	NG	0.00111367	0.238203	0.0046753	1.95e-36	1173	274.4	898.6	NA	57	56	1	NA	NA	0.056576	1:1:1:1:1:1	0.558824(0.566496:0.352941:0.757033)	NA	NA	NA	NA
Unigene0010149_HN231-vs-Unigene0066299_XS336	NG	0.00188142	0.401521	0.00468573	9.56e-34	693	160.82	532.18	NA	51	50	1	NA	NA	0.0946232	1:1:1:1:1:1	0.53168(0.485537:0.404959:0.704545)	NA	NA	NA	NA
Unigene0070443_HN231-vs-Unigene0046964_XS336	NG	0.00227861	0.484533	0.00470268	6.94e-29	546	106.468	439.532	NA	39	38	1	NA	NA	0.0963168	1:1:1:1:1:1	0.510073(0.538462:0.269231:0.722527)	NA	NA	NA	NA
Unigene0044250_HN231-vs-Unigene0044466_XS336	NG	0.00300474	0.636951	0.00471738	1.83e-29	429	95.5256	333.474	NA	42	41	1	NA	NA	0.144166	1:1:1:1:1:1	0.519814(0.527972:0.258741:0.772727)	NA	NA	NA	NA
Unigene0040366_HN231-vs-Unigene0004210_XS336	NG	0.00347245	0.722354	0.00480714	6.12e-31	390	101.352	288.648	NA	48	47	1	NA	NA	0.190293	1:1:1:1:1:1	0.594872(0.6:0.503846:0.680769)	NA	NA	NA	NA
Unigene0050782_HN231-vs-Unigene0064492_XS336	NG	0.00247771	0.509899	0.00485922	5.19e-32	534	129.735	404.265	NA	49	48	1	NA	NA	0.125755	1:1:1:1:1:1	0.539326(0.536517:0.449438:0.632022)	NA	NA	NA	NA
Unigene0013697_HN231-vs-Unigene0028068_XS336	NG	0.00188294	0.387098	0.00486424	1.3e-155	3426	767.244	2658.76	NA	237	232	5	NA	NA	0.0881509	1:1:1:1:1:1	0.500523(0.439736:0.310734:0.751099)	NA	NA	NA	NA
Unigene0034600_HN231-vs-Unigene0007021_XS336	NG	0.00187297	0.382839	0.00489232	1.63e-63	1386	316.844	1069.16	NA	97	95	2	NA	NA	0.0889631	1:1:1:1:1:1	0.568543(0.540043:0.37013:0.795455)	NA	NA	NA	NA
Unigene0007036_HN231-vs-Unigene0046384_XS336	NG	0.00281484	0.574876	0.00489643	1.34e-30	468	112.073	355.927	NA	46	45	1	NA	NA	0.139808	1:1:1:1:1:1	0.594378(0.575301:0.466867:0.740964)	NA	NA	NA	NA
Unigene0059732_HN231-vs-Unigene0060273_XS336	NG	0.00306914	0.620464	0.00494653	3.3e-29	426	99.5087	326.491	NA	43	42	1	NA	NA	0.147285	1:1:1:1:1:1	0.472222(0.517361:0.385417:0.513889)	NA	NA	NA	NA
Unigene0059238_HN231-vs-Unigene0064149_XS336	NG	0.00244119	0.484414	0.00503946	1.88e-29	528	117.696	410.304	NA	43	42	1	NA	NA	0.109877	1:1:1:1:1:1	0.491477(0.565341:0.295455:0.613636)	NA	NA	NA	NA
Unigene0035223_HN231-vs-Unigene0044791_XS336	NG	0.00265525	0.526599	0.00504227	1.49e-28	483	105.721	377.279	NA	41	40	1	NA	NA	0.117338	1:1:1:1:1:1	0.55383(0.521739:0.347826:0.791925)	NA	NA	NA	NA
Unigene0067046_HN231-vs-Unigene0044228_XS336	NG	0.00193862	0.38165	0.00507956	9.1e-33	687	170.501	516.499	NA	52	51	1	NA	NA	0.0961764	1:1:1:1:1:1	0.633194(0.635983:0.399582:0.864017)	NA	NA	NA	NA
Unigene0011809_HN231-vs-Unigene0007642_XS336	NG	0.00289491	0.56844	0.00509273	4.38e-86	1362	323.698	1038.3	NA	132	129	3	NA	NA	0.137304	1:1:1:1:1:1	0.540015(0.549559:0.426211:0.644273)	NA	NA	NA	NA
Unigene0037527_HN231-vs-Unigene0021365_XS336	NG	0.0017515	0.338087	0.00518063	3.12e-64	1518	374.789	1143.21	NA	104	102	2	NA	NA	0.0847916	1:1:1:1:1:1	0.616142(0.623031:0.380906:0.844488)	NA	NA	NA	NA
Unigene0066083_HN231-vs-Unigene0016835_XS336	NG	0.00292631	0.549619	0.00532425	9.2e-54	885	200.211	684.789	NA	80	78	2	NA	NA	0.126603	1:1:1:1:1:1	0.558192(0.571186:0.420339:0.683051)	NA	NA	NA	NA
Unigene0001790_HN231-vs-Unigene0022908_XS336	NG	0.00288091	0.539176	0.00534317	1.35e-26	444	96.2202	347.78	NA	38	37	1	NA	NA	0.119103	1:1:1:1:1:1	0.513514(0.547297:0.310811:0.682432)	NA	NA	NA	NA
Unigene0008492_HN231-vs-Unigene0042313_XS336	NG	0.00276077	0.514137	0.00536973	5.43e-27	465	102.116	362.884	NA	39	38	1	NA	NA	0.115061	1:1:1:1:1:1	0.512903(0.587097:0.322581:0.629032)	NA	NA	NA	NA
Unigene0002743_HN231-vs-Unigene0023274_XS336	NG	0.00181914	0.338269	0.0053778	1.04e-30	723	172.624	550.376	NA	48	47	1	NA	NA	0.0821499	1:1:1:1:1:1	0.582667(0.56:0.452:0.736)	NA	NA	NA	NA
Unigene0028260_HN231-vs-Unigene0050819_XS336	NG	0.00626118	1.14634	0.00546191	1.55e-39	411	90.2364	320.764	NA	55	53	2	NA	NA	0.256568	1:1:1:1:1:1	0.549769(0.565972:0.305556:0.777778)	NA	NA	NA	NA
Unigene0025048_HN231-vs-Unigene0020566_XS336	NG	0.0028947	0.526528	0.00549772	1.9e-54	909	216.748	692.252	NA	84	82	2	NA	NA	0.127753	1:1:1:1:1:1	0.542888(0.568404:0.384365:0.675896)	NA	NA	NA	NA
Unigene0055711_HN231-vs-Unigene0026818_XS336	NG	0.00227803	0.413575	0.00550813	5.92e-85	1731	412.069	1318.93	NA	134	131	3	NA	NA	0.100189	1:1:1:1:1:1	0.5633(0.535562:0.363442:0.790896)	NA	NA	NA	NA
Unigene0066187_HN231-vs-Unigene0035761_XS336	NG	0.0019961	0.361714	0.00551845	1.46e-28	648	146.356	501.644	NA	43	42	1	NA	NA	0.0832412	1:1:1:1:1:1	0.536265(0.541667:0.388889:0.678241)	NA	NA	NA	NA
Unigene0076273_HN231-vs-Unigene0050065_XS336	NG	0.00280923	0.508868	0.00552054	8.97e-80	1392	322.089	1069.91	NA	122	119	3	NA	NA	0.119904	1:1:1:1:1:1	0.529887(0.56962:0.376582:0.64346)	NA	NA	NA	NA
Unigene0019237_HN231-vs-Unigene0060406_XS336	NG	0.00306984	0.54913	0.00559038	7.36e-82	1308	328.75	979.25	NA	131	128	3	NA	NA	0.140316	1:1:1:1:1:1	0.597635(0.665904:0.43135:0.695652)	NA	NA	NA	NA
Unigene0010239_HN231-vs-Unigene0025620_XS336	NG	0.00317917	0.566334	0.00561361	6.11e-49	804	173.571	630.429	NA	71	69	2	NA	NA	0.124756	1:1:1:1:1:1	0.49005(0.501866:0.317164:0.651119)	NA	NA	NA	NA
Unigene0011166_HN231-vs-Unigene0034999_XS336	NG	0.0028558	0.507582	0.00562628	1.95e-27	462	111.168	350.832	NA	42	41	1	NA	NA	0.124305	1:1:1:1:1:1	0.621212(0.600649:0.454545:0.808442)	NA	NA	NA	NA
Unigene0045626_HN231-vs-Unigene0009840_XS336	NG	0.0031936	0.564774	0.00565464	4.84e-25	402	88.2062	313.794	NA	36	35	1	NA	NA	0.126415	1:1:1:1:1:1	0.550617(0.537037:0.388889:0.725926)	NA	NA	NA	NA
Unigene0058213_HN231-vs-Unigene0056372_XS336	NG	0.00558157	0.985464	0.0056639	7.36e-23	240	60.1714	179.829	NA	34	33	1	NA	NA	0.251252	1:1:1:1:1:1	0.340849(0.312997:0.232095:0.477454)	NA	NA	NA	NA
Unigene0075015_HN231-vs-Unigene0052154_XS336	NG	0.00236902	0.411855	0.00575207	0	549	126.217	422.783	NA	41	40	1	NA	NA	0.096511	1:1:1:1:1:1	0.517378(0.5:0.343602:0.708531)	NA	NA	NA	NA
Unigene0026999_HN231-vs-Unigene0021946_XS336	NG	0.00292312	0.50817	0.00575224	1.7e-102	1791	419.93	1371.07	NA	159	155	4	NA	NA	0.121387	1:1:1:1:1:1	0.52708(0.547739:0.38861:0.644891)	NA	NA	NA	NA
Unigene0055882_HN231-vs-Unigene0044025_XS336	NG	0.00234444	0.405921	0.00577561	2.02e-27	558	130.792	427.208	NA	42	41	1	NA	NA	0.0969403	1:1:1:1:1:1	0.569892(0.577957:0.392473:0.739247)	NA	NA	NA	NA
Unigene0057629_HN231-vs-Unigene0003218_XS336	NG	0.00265907	0.459885	0.00578205	1.03e-79	1488	357.786	1130.21	NA	126	123	3	NA	NA	0.112598	1:1:1:1:1:1	0.528898(0.612903:0.440524:0.533266)	NA	NA	NA	NA
Unigene0059001_HN231-vs-Unigene0017170_XS336	NG	0.00395582	0.684051	0.00578293	1.23e-23	327	73.5408	253.459	NA	34	33	1	NA	NA	0.156906	1:1:1:1:1:1	0.437799(0.440191:0.349282:0.523923)	NA	NA	NA	NA
Unigene0012198_HN231-vs-Unigene0049277_XS336	NG	0.00270312	0.465865	0.00580236	1.78e-26	483	112.39	370.61	NA	40	39	1	NA	NA	0.110477	1:1:1:1:1:1	0.550725(0.534161:0.47205:0.645963)	NA	NA	NA	NA
Unigene0076279_HN231-vs-Unigene0044995_XS336	NG	0.00478006	0.821008	0.00582219	4.16e-23	276	66.1304	209.87	NA	34	33	1	NA	NA	0.200351	1:1:1:1:1:1	0.436348(0.437186:0.351759:0.520101)	NA	NA	NA	NA
Unigene0018429_HN231-vs-Unigene0005933_XS336	NG	0.00608902	1.03495	0.0058834	3.49e-39	426	96.2047	329.795	NA	56	54	2	NA	NA	0.238439	1:1:1:1:1:1	0.568075(0.552817:0.373239:0.778169)	NA	NA	NA	NA
Unigene0004465_HN231-vs-Unigene0012130_XS336	NG	0.00178087	0.302344	0.0058902	3.8e-28	735	172.809	562.191	NA	44	43	1	NA	NA	0.0724478	1:1:1:1:1:1	0.607879(0.58:0.430909:0.812727)	NA	NA	NA	NA
Unigene0058660_HN231-vs-Unigene0041855_XS336	NG	0.00264099	0.447567	0.00590077	1.18e-77	1491	353.059	1137.94	NA	122	119	3	NA	NA	0.107997	1:1:1:1:1:1	0.613011(0.604628:0.457746:0.77666)	NA	NA	NA	NA
Unigene0040329_HN231-vs-Unigene0009399_XS336	NG	0.00143713	0.243043	0.00591307	1.3e-27	894	197.502	696.498	NA	42	41	1	NA	NA	0.0548124	1:1:1:1:1:1	0.515101(0.545302:0.328859:0.671141)	NA	NA	NA	NA
Unigene0062070_HN231-vs-Unigene0050189_XS336	NG	0.00184029	0.311002	0.00591729	8.39e-55	1422	333.882	1088.12	NA	87	85	2	NA	NA	0.0744307	1:1:1:1:1:1	0.548523(0.496835:0.369198:0.779536)	NA	NA	NA	NA
Unigene0065984_HN231-vs-Unigene0043129_XS336	NG	0.00249604	0.421738	0.00591847	5.24e-75	1548	344.096	1203.9	NA	114	111	3	NA	NA	0.0956868	1:1:1:1:1:1	0.576873(0.567829:0.341085:0.821705)	NA	NA	NA	NA
Unigene0073659_HN231-vs-Unigene0066437_XS336	NG	0.00279754	0.472197	0.00592452	4.65e-51	936	219.752	716.248	NA	79	77	2	NA	NA	0.113002	1:1:1:1:1:1	0.566774(0.480769:0.474359:0.745192)	NA	NA	NA	NA
Unigene0041973_HN231-vs-Unigene0014582_XS336	NG	0.00208294	0.351074	0.00593306	0	627	146.243	480.757	NA	42	41	1	NA	NA	0.0834822	1:1:1:1:1:1	0.541074(0.516588:0.42654:0.680095)	NA	NA	NA	NA
Unigene0002942_HN231-vs-Unigene0037446_XS336	NG	0.00271628	0.456634	0.00594847	1.76e-25	477	108.182	368.818	NA	38	37	1	NA	NA	0.105663	1:1:1:1:1:1	0.535639(0.59434:0.36478:0.647799)	NA	NA	NA	NA
Unigene0032890_HN231-vs-Unigene0059718_XS336	NG	0.00244215	0.409083	0.00596982	1.29e-26	537	126.859	410.141	NA	41	40	1	NA	NA	0.0985053	1:1:1:1:1:1	0.542831(0.50838:0.363128:0.756983)	NA	NA	NA	NA
Unigene0020407_HN231-vs-Unigene0032192_XS336	NG	0.00687061	1.14107	0.0060212	3.4e-109	1140	262.709	877.291	NA	160	154	6	NA	NA	0.268243	1:1:1:1:1:1	0.504329(0.463203:0.37013:0.679654)	NA	NA	NA	NA
Unigene0037752_HN231-vs-Unigene0022558_XS336	NG	0.00217578	0.359752	0.00604802	6.75e-52	1197	276.457	920.543	NA	81	79	2	NA	NA	0.0847609	1:1:1:1:1:1	0.50543(0.580201:0.370927:0.565163)	NA	NA	NA	NA
Unigene0044074_HN231-vs-Unigene0060309_XS336	NG	0.00357476	0.586616	0.00609387	9.64e-46	723	162.188	560.812	NA	68	66	2	NA	NA	0.134366	1:1:1:1:1:1	0.532503(0.653527:0.323651:0.620332)	NA	NA	NA	NA
Unigene0012223_HN231-vs-Unigene0062160_XS336	NG	0.00355383	0.582439	0.00610164	1.06e-23	366	83.9465	282.053	NA	35	34	1	NA	NA	0.136328	1:1:1:1:1:1	0.523224(0.561475:0.385246:0.622951)	NA	NA	NA	NA
Unigene0060257_HN231-vs-Unigene0047497_XS336	NG	0.00513507	0.833315	0.00616222	2.03e-22	261	65.5934	195.407	NA	34	33	1	NA	NA	0.21327	1:1:1:1:1:1	0.402462(0.471591:0.264205:0.471591)	NA	NA	NA	NA
Unigene0074724_HN231-vs-Unigene0013773_XS336	NG	0.00292858	0.47385	0.0061804	6.26e-26	456	113.871	342.129	NA	41	40	1	NA	NA	0.120526	1:1:1:1:1:1	0.642544(0.628289:0.447368:0.851974)	NA	NA	NA	NA
Unigene0033837_HN231-vs-Unigene0057608_XS336	NG	0.00269023	0.432198	0.00622453	1.24e-72	1452	334.851	1117.15	NA	113	110	3	NA	NA	0.101741	1:1:1:1:1:1	0.533516(0.517367:0.392139:0.691042)	NA	NA	NA	NA
Unigene0025474_HN231-vs-Unigene0033047_XS336	NG	0.00300748	0.481831	0.00624177	2.25e-23	426	92.8283	333.172	NA	34	33	1	NA	NA	0.107346	1:1:1:1:1:1	0.426117(0.398625:0.257732:0.621993)	NA	NA	NA	NA
Unigene0004451_HN231-vs-Unigene0034572_XS336	NG	0.00230492	0.367271	0.00627581	5.58e-85	1953	432.177	1520.82	NA	129	125.5	3.5	NA	NA	0.0830679	1:1:1:1:1:1	0.594214(0.557604:0.377112:0.847926)	NA	NA	NA	NA
Unigene0052187_HN231-vs-Unigene0049318_XS336	NG	0.00177278	0.282086	0.00628454	2.79e-49	1440	310.496	1129.5	NA	75	73	2	NA	NA	0.0622147	1:1:1:1:1:1	0.563542(0.594792:0.2625:0.833333)	NA	NA	NA	NA
Unigene0018650_HN231-vs-Unigene0006924_XS336	NG	0.00235774	0.374182	0.00630104	5.46e-72	1641	366.592	1274.41	NA	111	108	3	NA	NA	0.0854216	1:1:1:1:1:1	0.611111(0.599271:0.362477:0.871585)	NA	NA	NA	NA
Unigene0014035_HN231-vs-Unigene0018793_XS336	NG	0.00184852	0.293156	0.00630561	7.03e-25	690	148.361	541.639	NA	37	36	1	NA	NA	0.0644843	1:1:1:1:1:1	0.523188(0.526087:0.378261:0.665217)	NA	NA	NA	NA
Unigene0015866_HN231-vs-Unigene0061665_XS336	NG	0.00201374	0.318413	0.0063243	6.08e-51	1299	304.488	994.512	NA	81	79	2	NA	NA	0.0761782	1:1:1:1:1:1	0.583526(0.581986:0.34873:0.819861)	NA	NA	NA	NA
Unigene0072248_HN231-vs-Unigene0019742_XS336	NG	0.00520761	0.814894	0.00639054	4.56e-19	243	50.3059	192.694	NA	26	25	1	NA	NA	0.172829	1:1:1:1:1:1	0.590535(0.641975:0.259259:0.87037)	NA	NA	NA	NA
Unigene0063390_HN231-vs-Unigene0019879_XS336	NG	0.00415434	0.649817	0.00639309	3.09e-22	315	73.6207	241.379	NA	33	32	1	NA	NA	0.155056	1:1:1:1:1:1	0.587302(0.509524:0.428571:0.82381)	NA	NA	NA	NA
Unigene0038736_HN231-vs-Unigene0023355_XS336	NG	0.00273747	0.423717	0.00646061	4.75e-46	942	210.064	731.936	NA	70	68	2	NA	NA	0.0966149	1:1:1:1:1:1	0.561571(0.555732:0.378981:0.75)	NA	NA	NA	NA
Unigene0025582_HN231-vs-Unigene0065139_XS336	NG	0.00503523	0.778736	0.00646591	7.26e-20	255	55.732	199.268	NA	28	27	1	NA	NA	0.174133	1:1:1:1:1:1	0.494118(0.441176:0.435294:0.605882)	NA	NA	NA	NA
Unigene0010009_HN231-vs-Unigene0049884_XS336	NG	0.00412908	0.638047	0.00647143	8.93e-22	315	72.1479	242.852	NA	32	31	1	NA	NA	0.149322	1:1:1:1:1:1	0.565476(0.5625:0.419643:0.714286)	NA	NA	NA	NA
Unigene0015708_HN231-vs-Unigene0036505_XS336	NG	0.00200413	0.305678	0.00655633	0	651	151.363	499.637	NA	39	38	1	NA	NA	0.072611	1:1:1:1:1:1	0.568356(0.520737:0.368664:0.815668)	NA	NA	NA	NA
Unigene0057755_HN231-vs-Unigene0053106_XS336	NG	0.00291251	0.443835	0.00656216	6.47e-46	894	205.974	688.026	NA	71	69	2	NA	NA	0.104499	1:1:1:1:1:1	0.630872(0.657718:0.392617:0.842282)	NA	NA	NA	NA
Unigene0031624_HN231-vs-Unigene0032132_XS336	NG	0.00347947	0.529123	0.00657593	2.48e-44	750	173.866	576.134	NA	68	66	2	NA	NA	0.125335	1:1:1:1:1:1	0.583333(0.558:0.444:0.748)	NA	NA	NA	NA
Unigene0012158_HN231-vs-Unigene0050078_XS336	NG	0.00234432	0.355209	0.00659984	1.81e-24	558	130.771	427.229	NA	38	37	1	NA	NA	0.0850402	1:1:1:1:1:1	0.586842(0.518421:0.460526:0.781579)	NA	NA	NA	NA
Unigene0058530_HN231-vs-Unigene0022980_XS336	NG	0.00333543	0.504975	0.00660513	5.28e-23	393	92.5213	300.479	NA	35	34	1	NA	NA	0.121433	1:1:1:1:1:1	0.610687(0.633588:0.366412:0.832061)	NA	NA	NA	NA
Unigene0017362_HN231-vs-Unigene0053268_XS336	NG	0.00329675	0.49744	0.00662744	4.99e-45	795	187.008	607.992	NA	70	68	2	NA	NA	0.119534	1:1:1:1:1:1	0.577358(0.545283:0.441509:0.745283)	NA	NA	NA	NA
Unigene0054668_HN231-vs-Unigene0065649_XS336	NG	0.00317113	0.476783	0.0066511	5.05e-88	1641	376.951	1264.05	NA	137	133	4	NA	NA	0.111964	1:1:1:1:1:1	0.614848(0.604545:0.444545:0.795455)	NA	NA	NA	NA
Unigene0052851_HN231-vs-Unigene0055676_XS336	NG	0.00273783	0.408698	0.00669889	1.84e-23	477	111.08	365.92	NA	36	35	1	NA	NA	0.0972746	1:1:1:1:1:1	0.570833(0.5375:0.390625:0.784375)	NA	NA	NA	NA
Unigene0027288_HN231-vs-Unigene0017474_XS336	NG	0.0046838	0.694372	0.00674538	3.12e-39	552	123.662	428.338	NA	58	56	2	NA	NA	0.159191	1:1:1:1:1:1	0.557065(0.459239:0.399457:0.8125)	NA	NA	NA	NA
Unigene0061793_HN231-vs-Unigene0063218_XS336	NG	0.00388742	0.576005	0.00674893	8.86e-43	675	159.185	515.815	NA	66	64	2	NA	NA	0.13881	1:1:1:1:1:1	0.454487(0.469231:0.346154:0.548077)	NA	NA	NA	NA
Unigene0071629_HN231-vs-Unigene0003524_XS336	NG	0.00341405	0.498032	0.00685508	1.36e-22	387	93.4257	293.574	NA	35	34	1	NA	NA	0.12282	1:1:1:1:1:1	0.592875(0.522901:0.389313:0.866412)	NA	NA	NA	NA
Unigene0004883_HN231-vs-Unigene0052501_XS336	NG	0.00428687	0.621424	0.00689846	1.25e-58	903	201.187	701.813	NA	88	85	3	NA	NA	0.141784	1:1:1:1:1:1	0.543743(0.519934:0.30897:0.802326)	NA	NA	NA	NA
Unigene0061855_HN231-vs-Unigene0046313_XS336	NG	0.0030928	0.445933	0.00693557	1.73e-81	1650	354.005	1295.99	NA	123	119	4	NA	NA	0.0981036	1:1:1:1:1:1	0.484242(0.545455:0.370909:0.536364)	NA	NA	NA	NA
Unigene0069143_HN231-vs-Unigene0030622_XS336	NG	0.00224605	0.323776	0.00693704	1.36e-45	1158	266.213	891.787	NA	72	70	2	NA	NA	0.0761626	1:1:1:1:1:1	0.574266(0.586788:0.362694:0.773316)	NA	NA	NA	NA
Unigene0035319_HN231-vs-Unigene0010148_XS336	NG	0.00386197	0.556084	0.00694495	9.03e-61	1008	229.194	778.806	NA	93	90	3	NA	NA	0.129423	1:1:1:1:1:1	0.547123(0.534226:0.386905:0.720238)	NA	NA	NA	NA
Unigene0015034_HN231-vs-Unigene0005426_XS336	NG	0.0042151	0.60403	0.00697829	1.32e-19	303	65.0902	237.91	NA	28	27	1	NA	NA	0.133067	1:1:1:1:1:1	0.559406(0.430693:0.445545:0.80198)	NA	NA	NA	NA
Unigene0058003_HN231-vs-Unigene0024719_XS336	NG	0.00275947	0.394571	0.00699358	1.1e-44	951	224.888	726.112	NA	71	69	2	NA	NA	0.0954134	1:1:1:1:1:1	0.55205(0.525237:0.429022:0.701893)	NA	NA	NA	NA
Unigene0051528_HN231-vs-Unigene0052449_XS336	NG	0.00697628	0.988075	0.00706047	8.63e-19	195	50.9894	144.011	NA	29	28	1	NA	NA	0.263518	1:1:1:1:1:1	0.64359(0.776923:0.461538:0.692308)	NA	NA	NA	NA
Unigene0005332_HN231-vs-Unigene0020414_XS336	NG	0.00398563	0.56446	0.00706096	2.24e-58	969	214.295	754.705	NA	88	85	3	NA	NA	0.127935	1:1:1:1:1:1	0.506708(0.55418:0.30031:0.665635)	NA	NA	NA	NA
Unigene0004082_HN231-vs-Unigene0017964_XS336	NG	0.00473345	0.667756	0.0070886	2.73e-19	273	61.0703	211.93	NA	28	27	1	NA	NA	0.153052	1:1:1:1:1:1	0.581522(0.543478:0.423913:0.777174)	NA	NA	NA	NA
Unigene0069374_HN231-vs-Unigene0056768_XS336	NG	0.00259678	0.365915	0.00709666	3.75e-43	996	224.48	771.52	NA	67	65	2	NA	NA	0.084482	1:1:1:1:1:1	0.514558(0.560241:0.343373:0.64006)	NA	NA	NA	NA
Unigene0049120_HN231-vs-Unigene0014274_XS336	NG	0.00275153	0.387699	0.00709707	5.44e-42	933	204.797	728.203	NA	64	62	2	NA	NA	0.0872488	1:1:1:1:1:1	0.512326(0.509646:0.29582:0.731511)	NA	NA	NA	NA
Unigene0038088_HN231-vs-Unigene0067245_XS336	NG	0.00203826	0.28618	0.00712231	7.8e-36	966	229.078	736.922	NA	56	54.5	1.5	NA	NA	0.0694198	1:1:1:1:1:1	0.575758(0.583578:0.390029:0.753666)	NA	NA	NA	NA
Unigene0023081_HN231-vs-Unigene0011782_XS336	NG	0.0037533	0.524583	0.00715483	3.51e-19	336	68.9008	267.099	NA	27	26	1	NA	NA	0.110556	1:1:1:1:1:1	0.543155(0.544643:0.446429:0.638393)	NA	NA	NA	NA
Unigene0000997_HN231-vs-Unigene0057489_XS336	NG	0.0064065	0.886107	0.00722994	5.15e-17	201	44.2409	156.759	NA	24	23	1	NA	NA	0.200032	1:1:1:1:1:1	0.597015(0.574627:0.447761:0.768657)	NA	NA	NA	NA
Unigene0037650_HN231-vs-Unigene0066107_XS336	NG	0.00338239	0.466521	0.00725026	1.81e-41	774	181.369	592.631	NA	65	63	2	NA	NA	0.111908	1:1:1:1:1:1	0.588501(0.563953:0.364341:0.837209)	NA	NA	NA	NA
Unigene0013004_HN231-vs-Unigene0057904_XS336	NG	0.00263378	0.362127	0.00727309	1.27e-42	987	226.302	760.698	NA	67	65	2	NA	NA	0.0850594	1:1:1:1:1:1	0.496454(0.516717:0.358663:0.613982)	NA	NA	NA	NA
Unigene0033209_HN231-vs-Unigene0023381_XS336	NG	0.0022352	0.306871	0.00728383	4.58e-23	591	142.945	448.055	NA	37	36	1	NA	NA	0.0759175	1:1:1:1:1:1	0.55753(0.63198:0.451777:0.588832)	NA	NA	NA	NA
Unigene0067265_HN231-vs-Unigene0015108_XS336	NG	0.00292648	0.397728	0.007358	1.09e-22	459	116.626	342.374	NA	37	36	1	NA	NA	0.10324	1:1:1:1:1:1	0.657292(0.709375:0.415625:0.846875)	NA	NA	NA	NA
Unigene0076372_HN231-vs-Unigene0059872_XS336	NG	0.00312093	0.423362	0.00737177	1.13e-41	840	197.83	642.17	NA	66	64	2	NA	NA	0.102093	1:1:1:1:1:1	0.521542(0.579932:0.336735:0.647959)	NA	NA	NA	NA
Unigene0037597_HN231-vs-Unigene0013320_XS336	NG	0.00422702	0.572569	0.00738255	8.52e-55	909	197.278	711.722	NA	82	79	3	NA	NA	0.127573	1:1:1:1:1:1	0.542904(0.529703:0.349835:0.749175)	NA	NA	NA	NA
Unigene0046558_HN231-vs-Unigene0036278_XS336	NG	0.0040862	0.553246	0.00738587	6.69e-39	639	148.214	490.786	NA	60	58	2	NA	NA	0.131462	1:1:1:1:1:1	0.586854(0.579812:0.438967:0.741784)	NA	NA	NA	NA
Unigene0072241_HN231-vs-Unigene0064709_XS336	NG	0.00327275	0.442221	0.00740071	3.21e-21	402	95.7797	306.22	NA	33	32	1	NA	NA	0.107856	1:1:1:1:1:1	0.522388(0.55597:0.395522:0.615672)	NA	NA	NA	NA
Unigene0000086_HN231-vs-Unigene0000501_XS336	NG	0.00349067	0.469365	0.00743701	2.47e-60	1128	266.565	861.435	NA	96	93	3	NA	NA	0.113584	1:1:1:1:1:1	0.596188(0.55984:0.408245:0.820479)	NA	NA	NA	NA
Unigene0054191_HN231-vs-Unigene0047262_XS336	NG	0.00245101	0.329249	0.00744423	1.98e-22	540	131.338	408.662	NA	36	35	1	NA	NA	0.0819341	1:1:1:1:1:1	0.602293(0.502646:0.460317:0.843915)	NA	NA	NA	NA
Unigene0002416_HN231-vs-Unigene0001816_XS336	NG	0.00284818	0.380489	0.00748558	2.93e-21	459	107.232	351.768	NA	33	32	1	NA	NA	0.0910728	1:1:1:1:1:1	0.565476(0.508929:0.372024:0.815476)	NA	NA	NA	NA
Unigene0030312_HN231-vs-Unigene0021369_XS336	NG	0.00647041	0.862359	0.00750315	1.6e-17	204	48.7826	155.217	NA	26	25	1	NA	NA	0.211139	1:1:1:1:1:1	0.536885(0.528689:0.479508:0.602459)	NA	NA	NA	NA
Unigene0065135_HN231-vs-Unigene0050416_XS336	NG	0.0029735	0.395905	0.00751064	3.49e-21	441	104.029	336.971	NA	33	32	1	NA	NA	0.0956635	1:1:1:1:1:1	0.526846(0.567114:0.395973:0.61745)	NA	NA	NA	NA
Unigene0063465_HN231-vs-Unigene0017414_XS336	NG	0.00353789	0.469672	0.00753268	5.88e-41	750	183.356	566.644	NA	66	64	2	NA	NA	0.117496	1:1:1:1:1:1	0.612(0.648:0.416:0.772)	NA	NA	NA	NA
Unigene0057719_HN231-vs-Unigene0058766_XS336	NG	0.00552455	0.729171	0.00757648	4.11e-33	462	98.6446	363.355	NA	48	46	2	NA	NA	0.160035	1:1:1:1:1:1	0.551613(0.625806:0.312903:0.716129)	NA	NA	NA	NA
Unigene0068140_HN231-vs-Unigene0050247_XS336	NG	0.00278032	0.366556	0.007585	3.92e-62	1419	337.988	1081.01	NA	101	98	3	NA	NA	0.089427	1:1:1:1:1:1	0.546864(0.496829:0.374207:0.769556)	NA	NA	NA	NA
Unigene0065969_HN231-vs-Unigene0027833_XS336	NG	0.00390705	0.514253	0.00759753	2.35e-79	1365	338.541	1026.46	NA	130	126	4	NA	NA	0.130481	1:1:1:1:1:1	0.627473(0.607692:0.386813:0.887912)	NA	NA	NA	NA
Unigene0044332_HN231-vs-Unigene0043538_XS336	NG	0.00616838	0.802251	0.00768885	2.71e-33	423	97.4307	325.569	NA	50	48	2	NA	NA	0.189532	1:1:1:1:1:1	0.508081(0.484848:0.348485:0.690909)	NA	NA	NA	NA
Unigene0010497_HN231-vs-Unigene0067455_XS336	NG	0.00298041	0.387611	0.00768918	6.19e-20	432	95.8085	336.191	NA	30	29	1	NA	NA	0.0882834	1:1:1:1:1:1	0.457176(0.46875:0.309028:0.59375)	NA	NA	NA	NA
Unigene0050779_HN231-vs-Unigene0059630_XS336	NG	0.00350253	0.455331	0.00769226	2.98e-132	2598	594.773	2003.23	NA	210	203	7	NA	NA	0.106942	1:1:1:1:1:1	0.509815(0.549654:0.398383:0.581409)	NA	NA	NA	NA
Unigene0057845_HN231-vs-Unigene0056320_XS336	NG	0.00602821	0.781334	0.00771528	4.04e-17	216	49.4458	166.554	NA	25	24	1	NA	NA	0.183508	1:1:1:1:1:1	0.543561(0.494318:0.414773:0.721591)	NA	NA	NA	NA
Unigene0054802_HN231-vs-Unigene0035610_XS336	NG	0.00388481	0.501605	0.00774475	1.12e-74	1344	311.679	1032.32	NA	118	114	4	NA	NA	0.119308	1:1:1:1:1:1	0.55878(0.516741:0.40625:0.753348)	NA	NA	NA	NA
Unigene0004156_HN231-vs-Unigene0009216_XS336	NG	0.00301728	0.389163	0.00775324	4.12e-61	1296	299.725	996.275	NA	94	91	3	NA	NA	0.0923209	1:1:1:1:1:1	0.571279(0.567086:0.361635:0.785115)	NA	NA	NA	NA
Unigene0064795_HN231-vs-Unigene0042663_XS336	NG	0.00292259	0.374827	0.00779717	5.11e-41	906	220.341	685.659	NA	67	65	2	NA	NA	0.0933706	1:1:1:1:1:1	0.578366(0.599338:0.392384:0.743377)	NA	NA	NA	NA
Unigene0054349_HN231-vs-Unigene0035845_XS336	NG	0.00423296	0.53716	0.00788025	5.87e-36	612	138.182	473.818	NA	55	53	2	NA	NA	0.124562	1:1:1:1:1:1	0.494281(0.52451:0.377451:0.580882)	NA	NA	NA	NA
Unigene0037153_HN231-vs-Unigene0049122_XS336	NG	0.00214825	0.272433	0.00788541	1.34e-21	615	148.837	466.163	NA	35	34	1	NA	NA	0.0675603	1:1:1:1:1:1	0.571953(0.5:0.447137:0.768722)	NA	NA	NA	NA
Unigene0051736_HN231-vs-Unigene0060303_XS336	NG	0.00316275	0.400353	0.0078999	1.27e-20	420	103.152	316.848	NA	33	32	1	NA	NA	0.100712	1:1:1:1:1:1	0.6(0.621429:0.45:0.728571)	NA	NA	NA	NA
Unigene0022241_HN231-vs-Unigene0049424_XS336	NG	0.00398524	0.5034	0.00791664	1.14e-35	645	141.813	503.187	NA	54	52	2	NA	NA	0.11379	1:1:1:1:1:1	0.545525(0.555556:0.349537:0.731481)	NA	NA	NA	NA
Unigene0007733_HN231-vs-Unigene0034237_XS336	NG	0.00464092	0.585958	0.00792022	8.4e-19	285	68.8579	216.142	NA	29	28	1	NA	NA	0.145091	1:1:1:1:1:1	0.458955(0.492537:0.298507:0.585821)	NA	NA	NA	NA
Unigene0068632_HN231-vs-Unigene0055761_XS336	NG	0.000955703	0.120264	0.00794671	1.71e-22	1371	323.983	1047.02	NA	37	36	1	NA	NA	0.0291496	1:1:1:1:1:1	0.550218(0.539301:0.372271:0.739083)	NA	NA	NA	NA
Unigene0061293_HN231-vs-Unigene0035987_XS336	NG	0.00283942	0.354705	0.00800502	6e-20	459	106.148	352.852	NA	31	30	1	NA	NA	0.0842115	1:1:1:1:1:1	0.569597(0.563187:0.348901:0.796703)	NA	NA	NA	NA
Unigene0073725_HN231-vs-Unigene0063960_XS336	NG	0.00385645	0.481154	0.008015	1.33e-18	336	76.0267	259.973	NA	28	27	1	NA	NA	0.111854	1:1:1:1:1:1	0.581159(0.486957:0.373913:0.882609)	NA	NA	NA	NA
Unigene0064948_HN231-vs-Unigene0018284_XS336	NG	0.00413348	0.514862	0.00802832	1.97e-71	1263	292.623	970.377	NA	113	109	4	NA	NA	0.122464	1:1:1:1:1:1	0.549571(0.590164:0.352459:0.706089)	NA	NA	NA	NA
Unigene0066990_HN231-vs-Unigene0043068_XS336	NG	0.00447064	0.55626	0.00803696	1.99e-34	576	127.302	448.698	NA	52	50	2	NA	NA	0.126422	1:1:1:1:1:1	0.559028(0.546875:0.393229:0.736979)	NA	NA	NA	NA
Unigene0054537_HN231-vs-Unigene0027082_XS336	NG	0.00389996	0.482104	0.00808946	1.63e-18	333	75.9198	257.08	NA	28	27	1	NA	NA	0.112924	1:1:1:1:1:1	0.489664(0.523256:0.271318:0.674419)	NA	NA	NA	NA
Unigene0016052_HN231-vs-Unigene0015574_XS336	NG	0.00507299	0.625511	0.00811015	1.08e-16	252	54.2103	197.79	NA	24	23	1	NA	NA	0.138542	1:1:1:1:1:1	0.457447(0.446809:0.265957:0.659574)	NA	NA	NA	NA
Unigene0061606_HN231-vs-Unigene0031800_XS336	NG	0.00405649	0.498402	0.00813899	3.19e-108	1950	466.885	1483.12	NA	176	170	6	NA	NA	0.122417	1:1:1:1:1:1	0.584103(0.52:0.389231:0.843077)	NA	NA	NA	NA
Unigene0057940_HN231-vs-Unigene0047887_XS336	NG	0.00511557	0.62689	0.00816025	1.73e-40	621	130.628	490.372	NA	58	55.5	2.5	NA	NA	0.135906	1:1:1:1:1:1	0.562802(0.536232:0.362319:0.789855)	NA	NA	NA	NA
Unigene0015096_HN231-vs-Unigene0045242_XS336	NG	0.00698448	0.852471	0.00819322	4.37e-16	189	45.1577	143.842	NA	24	23	1	NA	NA	0.208997	1:1:1:1:1:1	0.548309(0.644928:0.413043:0.586957)	NA	NA	NA	NA
Unigene0030903_HN231-vs-Unigene0012992_XS336	NG	0.00214136	0.261215	0.00819768	1.78e-40	1230	294.68	935.32	NA	67	65	2	NA	NA	0.0642097	1:1:1:1:1:1	0.564815(0.619565:0.396135:0.678744)	NA	NA	NA	NA
Unigene0069458_HN231-vs-Unigene0065008_XS336	NG	0.0120319	1.4503	0.00829613	1.36e-23	219	51.4383	167.562	NA	35	33	2	NA	NA	0.34985	1:1:1:1:1:1	0.577626(0.643836:0.465753:0.623288)	NA	NA	NA	NA
Unigene0030303_HN231-vs-Unigene0020257_XS336	NG	0.00537964	0.643955	0.00835407	5.64e-47	717	157.34	559.66	NA	71	68	3	NA	NA	0.14551	1:1:1:1:1:1	0.575314(0.579498:0.376569:0.769874)	NA	NA	NA	NA
Unigene0037938_HN231-vs-Unigene0040101_XS336	NG	0.00273012	0.321647	0.00848795	8.97e-19	474	107.049	366.951	NA	29	28	1	NA	NA	0.0747547	1:1:1:1:1:1	0.500921(0.549724:0.417127:0.535912)	NA	NA	NA	NA
Unigene0017546_HN231-vs-Unigene0035926_XS336	NG	0.00424234	0.498923	0.00850298	3.09e-122	2271	498.101	1772.9	NA	189	181.5	7.5	NA	NA	0.112741	1:1:1:1:1:1	0.543202(0.598684:0.323684:0.707237)	NA	NA	NA	NA
Unigene0042374_HN231-vs-Unigene0035184_XS336	NG	0.00725584	0.841793	0.00861951	5.53e-15	180	41.5123	138.488	NA	22	21	1	NA	NA	0.19972	1:1:1:1:1:1	0.519444(0.583333:0.358333:0.616667)	NA	NA	NA	NA
Unigene0043171_HN231-vs-Unigene0022179_XS336	NG	0.0033864	0.392783	0.00862156	8.72e-18	381	85.0338	295.966	NA	27	26	1	NA	NA	0.0902941	1:1:1:1:1:1	0.549869(0.5:0.393701:0.755906)	NA	NA	NA	NA
Unigene0003307_HN231-vs-Unigene0003881_XS336	NG	0.00408047	0.471333	0.00865731	3.09e-65	1263	280.053	982.947	NA	102	98	4	NA	NA	0.107687	1:1:1:1:1:1	0.520982(0.572447:0.314727:0.675772)	NA	NA	NA	NA
Unigene0063232_HN231-vs-Unigene0064935_XS336	NG	0.00399079	0.45883	0.00869774	1.47e-17	327	75.7556	251.244	NA	27	26	1	NA	NA	0.109363	1:1:1:1:1:1	0.478417(0.467626:0.428058:0.539568)	NA	NA	NA	NA
Unigene0020657_HN231-vs-Unigene0035600_XS336	NG	0.002382	0.271955	0.00875883	3.16e-19	552	131.519	420.481	NA	31	30	1	NA	NA	0.0666099	1:1:1:1:1:1	0.576993(0.589674:0.380435:0.76087)	NA	NA	NA	NA
Unigene0062003_HN231-vs-Unigene0066526_XS336	NG	0.00249579	0.284641	0.0087682	3.46e-19	528	126.658	401.342	NA	31	30	1	NA	NA	0.0701775	1:1:1:1:1:1	0.422886(0.441791:0.320896:0.50597)	NA	NA	NA	NA
Unigene0058008_HN231-vs-Unigene0054590_XS336	NG	0.00422974	0.47915	0.00882758	1.23e-123	2319	540.835	1778.17	NA	199	191.5	7.5	NA	NA	0.11499	1:1:1:1:1:1	0.561233(0.609961:0.378396:0.695343)	NA	NA	NA	NA
Unigene0005412_HN231-vs-Unigene0055884_XS336	NG	0.00508184	0.575321	0.00883305	3.41e-53	879	187.937	691.063	NA	79	75.5	3.5	NA	NA	0.127004	1:1:1:1:1:1	0.514221(0.544369:0.329352:0.668942)	NA	NA	NA	NA
Unigene0035007_HN231-vs-Unigene0030528_XS336	NG	0.00342022	0.386176	0.00885665	7.87e-35	765	178.909	586.091	NA	56	54	2	NA	NA	0.0929343	1:1:1:1:1:1	0.579932(0.52381:0.39966:0.816327)	NA	NA	NA	NA
Unigene0050004_HN231-vs-Unigene0003591_XS336	NG	0.0022976	0.259032	0.00886996	9.81e-20	582	146.096	435.904	NA	33	32	1	NA	NA	0.066744	1:1:1:1:1:1	0.585911(0.587629:0.381443:0.78866)	NA	NA	NA	NA
Unigene0069745_HN231-vs-Unigene0034634_XS336	NG	0.00433575	0.488345	0.00887847	2.76e-66	1215	289.769	925.231	NA	108	104	4	NA	NA	0.119769	1:1:1:1:1:1	0.549686(0.533962:0.342453:0.772642)	NA	NA	NA	NA
Unigene0027064_HN231-vs-Unigene0004321_XS336	NG	0.00402575	0.452781	0.00889116	1.38e-36	657	158.863	498.137	NA	56	54	2	NA	NA	0.112535	1:1:1:1:1:1	0.598291(0.604701:0.363248:0.826923)	NA	NA	NA	NA
Unigene0017558_HN231-vs-Unigene0064546_XS336	NG	0.00352189	0.395926	0.00889533	1.07e-33	735	165.789	569.211	NA	53	51	2	NA	NA	0.0920342	1:1:1:1:1:1	0.521088(0.546939:0.363265:0.653061)	NA	NA	NA	NA
Unigene0073906_HN231-vs-Unigene0053159_XS336	NG	0.00463824	0.519059	0.00893587	1.04e-31	558	125.467	432.533	NA	49	47	2	NA	NA	0.120307	1:1:1:1:1:1	0.517025(0.623656:0.36828:0.55914)	NA	NA	NA	NA
Unigene0004694_HN231-vs-Unigene0005443_XS336	NG	0.00476742	0.532443	0.00895386	8.44e-17	276	65.5757	210.424	NA	26	25	1	NA	NA	0.13014	1:1:1:1:1:1	0.472678(0.434426:0.348361:0.635246)	NA	NA	NA	NA
Unigene0012901_HN231-vs-Unigene0027262_XS336	NG	0.00415697	0.463354	0.00897148	1.84e-65	1260	295.092	964.908	NA	106	102	4	NA	NA	0.111701	1:1:1:1:1:1	0.549603(0.604762:0.396429:0.647619)	NA	NA	NA	NA
Unigene0044405_HN231-vs-Unigene0003606_XS336	NG	0.00351872	0.391775	0.00898148	1.46e-19	393	108.139	284.861	NA	34	33	1	NA	NA	0.110352	1:1:1:1:1:1	0.622137(0.534351:0.48855:0.843511)	NA	NA	NA	NA
Unigene0026661_HN231-vs-Unigene0027181_XS336	NG	0.00380004	0.419988	0.00904798	2.98e-18	354	90.1779	263.822	NA	30	29	1	NA	NA	0.10982	1:1:1:1:1:1	0.621469(0.54661:0.525424:0.792373)	NA	NA	NA	NA
Unigene0023407_HN231-vs-Unigene0056876_XS336	NG	0.00240604	0.26547	0.00906331	1.37e-18	546	129.712	416.288	NA	30	29	1	NA	NA	0.0649014	1:1:1:1:1:1	0.318095(0.312857:0.257143:0.384286)	NA	NA	NA	NA
Unigene0002937_HN231-vs-Unigene0018564_XS336	NG	0.00935867	1.0272	0.00911085	2.31e-134	1491	362.031	1128.97	NA	213	202.5	10.5	NA	NA	0.256502	1:1:1:1:1:1	0.457426(0.441581:0.340779:0.58992)	NA	NA	NA	NA
Unigene0061521_HN231-vs-Unigene0008469_XS336	NG	0.00455926	0.497114	0.00917145	1.29e-56	1008	237.995	770.005	NA	90	86.5	3.5	NA	NA	0.120855	1:1:1:1:1:1	0.528801(0.515581:0.364023:0.706799)	NA	NA	NA	NA
Unigene0065088_HN231-vs-Unigene0046362_XS336	NG	0.00670274	0.728265	0.00920371	7.64e-87	1176	276.837	899.163	NA	135	129	6	NA	NA	0.176563	1:1:1:1:1:1	0.530187(0.558673:0.354592:0.677296)	NA	NA	NA	NA
Unigene0065388_HN231-vs-Unigene0003849_XS336	NG	0.00378107	0.407641	0.00927549	2e-17	351	85.8574	265.143	NA	28	27	1	NA	NA	0.102568	1:1:1:1:1:1	0.573383(0.529851:0.458955:0.731343)	NA	NA	NA	NA
Unigene0021478_HN231-vs-Unigene0053052_XS336	NG	0.0125507	1.35118	0.00928868	3.12e-41	414	92.619	321.381	NA	62	58	4	NA	NA	0.312026	1:1:1:1:1:1	0.491279(0.476744:0.302326:0.694767)	NA	NA	NA	NA
Unigene0043649_HN231-vs-Unigene0015242_XS336	NG	0.00429907	0.458389	0.00937865	3.28e-17	312	78.7242	233.276	NA	28	27	1	NA	NA	0.118876	1:1:1:1:1:1	0.652381(0.642857:0.580952:0.733333)	NA	NA	NA	NA
Unigene0057963_HN231-vs-Unigene0061335_XS336	NG	0.00494311	0.526557	0.00938762	1.42e-44	786	177.093	608.907	NA	70	67	3	NA	NA	0.122467	1:1:1:1:1:1	0.558935(0.577947:0.359316:0.739544)	NA	NA	NA	NA
Unigene0053061_HN231-vs-Unigene0019202_XS336	NG	0.00382715	0.407614	0.00938916	2.74e-34	702	178.083	523.917	NA	58	56	2	NA	NA	0.10626	1:1:1:1:1:1	0.583333(0.561966:0.425214:0.762821)	NA	NA	NA	NA
Unigene0003850_HN231-vs-Unigene0026468_XS336	NG	0.00373725	0.39714	0.0094104	1.12e-46	1035	230.269	804.731	NA	74	71	3	NA	NA	0.0912626	1:1:1:1:1:1	0.538164(0.588406:0.363768:0.662319)	NA	NA	NA	NA
Unigene0058255_HN231-vs-Unigene0040237_XS336	NG	0.00414743	0.440671	0.00941163	3.77e-76	1560	351.099	1208.9	NA	122	117	5	NA	NA	0.102393	1:1:1:1:1:1	0.460531(0.418631:0.304714:0.658249)	NA	NA	NA	NA
Unigene0054453_HN231-vs-Unigene0034411_XS336	NG	0.00345255	0.365725	0.00944029	1.85e-65	1524	362.767	1161.23	NA	109	105	4	NA	NA	0.0896866	1:1:1:1:1:1	0.592338(0.589391:0.421415:0.766208)	NA	NA	NA	NA
Unigene0064938_HN231-vs-Unigene0044705_XS336	NG	0.00836232	0.883618	0.00946372	1.01e-12	153	32.748	120.252	NA	18	17	1	NA	NA	0.195701	1:1:1:1:1:1	0.508772(0.447368:0.429825:0.649123)	NA	NA	NA	NA
Unigene0067192_HN231-vs-Unigene0050956_XS336	NG	0.00443583	0.46648	0.00950915	5.36e-48	900	221.687	678.313	NA	80	77	3	NA	NA	0.118246	1:1:1:1:1:1	0.558889(0.531667:0.436667:0.708333)	NA	NA	NA	NA
Unigene0007633_HN231-vs-Unigene0040003_XS336	NG	0.00429411	0.450552	0.00953078	5.68e-32	597	129.911	467.089	NA	46	44	2	NA	NA	0.101402	1:1:1:1:1:1	0.43306(0.512295:0.272541:0.514344)	NA	NA	NA	NA
Unigene0026058_HN231-vs-Unigene0050438_XS336	NG	0.00520756	0.545971	0.00953817	3.36e-30	504	118.608	385.392	NA	48	46	2	NA	NA	0.132468	1:1:1:1:1:1	0.614087(0.639881:0.369048:0.833333)	NA	NA	NA	NA
Unigene0006888_HN231-vs-Unigene0065082_XS336	NG	0.00547923	0.574116	0.00954376	1.33e-45	729	179.475	549.525	NA	75	72	3	NA	NA	0.145474	1:1:1:1:1:1	0.493778(0.506667:0.350667:0.624)	NA	NA	NA	NA
Unigene0014342_HN231-vs-Unigene0016039_XS336	NG	0.00372182	0.389888	0.00954589	7.05e-16	345	75.6473	269.353	NA	24	23	1	NA	NA	0.0883954	1:1:1:1:1:1	0.553623(0.5:0.408696:0.752174)	NA	NA	NA	NA
Unigene0043368_HN231-vs-Unigene0056966_XS336	NG	0.00396334	0.413381	0.00958761	1.39e-61	1314	302.081	1011.92	NA	100	96	4	NA	NA	0.0980861	1:1:1:1:1:1	0.526549(0.486726:0.368363:0.724558)	NA	NA	NA	NA
Unigene0058885_HN231-vs-Unigene0051456_XS336	NG	0.00736325	0.765437	0.00961966	3.07e-13	174	37.5226	136.477	NA	19	18	1	NA	NA	0.17084	1:1:1:1:1:1	0.492537(0.507463:0.30597:0.664179)	NA	NA	NA	NA
Unigene0075484_HN231-vs-Unigene0054006_XS336	NG	0.0051328	0.533254	0.00962544	1.99e-31	522	131.014	390.986	NA	52	50	2	NA	NA	0.137684	1:1:1:1:1:1	0.527006(0.594907:0.439815:0.546296)	NA	NA	NA	NA
Unigene0069474_HN231-vs-Unigene0024089_XS336	NG	0.00250149	0.259668	0.00963342	1.04e-17	528	127.572	400.428	NA	29	28	1	NA	NA	0.0646363	1:1:1:1:1:1	0.597538(0.548295:0.409091:0.835227)	NA	NA	NA	NA
Unigene0041381_HN231-vs-Unigene0003217_XS336	NG	0.00366005	0.379205	0.0096519	7.98e-48	1077	255.337	821.663	NA	79	76	3	NA	NA	0.0926951	1:1:1:1:1:1	0.541783(0.587744:0.395543:0.642061)	NA	NA	NA	NA
Unigene0019071_HN231-vs-Unigene0001126_XS336	NG	0.00428181	0.44279	0.00967006	2.55e-15	300	65.7865	234.214	NA	23	22	1	NA	NA	0.100442	1:1:1:1:1:1	0.568333(0.605:0.32:0.78)	NA	NA	NA	NA
Unigene0057464_HN231-vs-Unigene0046222_XS336	NG	0.00487255	0.503252	0.00968212	2.75e-43	795	177.303	617.697	NA	68	65	3	NA	NA	0.116023	1:1:1:1:1:1	0.567296(0.55283:0.433962:0.715094)	NA	NA	NA	NA
Unigene0031605_HN231-vs-Unigene0053884_XS336	NG	0.00464569	0.477312	0.00973304	4.75e-45	846	198.238	647.762	NA	73	70	3	NA	NA	0.115403	1:1:1:1:1:1	0.539598(0.547872:0.390071:0.680851)	NA	NA	NA	NA
Unigene0004075_HN231-vs-Unigene0019955_XS336	NG	0.00482935	0.4958	0.00974053	5.06e-29	534	118.531	415.469	NA	45	43	2	NA	NA	0.113809	1:1:1:1:1:1	0.526217(0.595506:0.376404:0.606742)	NA	NA	NA	NA
Unigene0061030_HN231-vs-Unigene0046029_XS336	NG	0.00518949	0.532575	0.00974415	1.06e-56	999	225.542	773.458	NA	90	86	4	NA	NA	0.124256	1:1:1:1:1:1	0.538539(0.528529:0.438438:0.648649)	NA	NA	NA	NA
Unigene0011788_HN231-vs-Unigene0060885_XS336	NG	0.00318855	0.326292	0.00977207	3.7e-16	405	90.7103	314.29	NA	25	24	1	NA	NA	0.0755559	1:1:1:1:1:1	0.493976(0.5:0.379518:0.60241)	NA	NA	NA	NA
Unigene0057581_HN231-vs-Unigene0042821_XS336	NG	0.00335151	0.342327	0.00979039	6.4e-32	780	181.92	598.08	NA	52	50	2	NA	NA	0.0824108	1:1:1:1:1:1	0.573684(0.536842:0.457895:0.726316)	NA	NA	NA	NA
Unigene0042946_HN231-vs-Unigene0054490_XS336	NG	0.00516567	0.527135	0.00979953	2.15e-15	255	60.747	194.253	NA	24	23	1	NA	NA	0.129511	1:1:1:1:1:1	0.588235(0.629412:0.411765:0.723529)	NA	NA	NA	NA
Unigene0070508_HN231-vs-Unigene0043837_XS336	NG	0.00499668	0.508501	0.00982629	3.49e-31	537	135.4	401.6	NA	52	50	2	NA	NA	0.131951	1:1:1:1:1:1	0.524209(0.583799:0.402235:0.586592)	NA	NA	NA	NA
Unigene0008896_HN231-vs-Unigene0052304_XS336	NG	0.00576242	0.584703	0.00985529	7.58e-70	1137	265.971	871.029	NA	113	108	5	NA	NA	0.14119	1:1:1:1:1:1	0.524485(0.516753:0.429124:0.627577)	NA	NA	NA	NA
Unigene0035637_HN231-vs-Unigene0042582_XS336	NG	0.00355928	0.360331	0.00987779	2.48e-16	369	87.3767	281.623	NA	26	25	1	NA	NA	0.0880405	1:1:1:1:1:1	0.586721(0.642276:0.447154:0.670732)	NA	NA	NA	NA
Unigene0053771_HN231-vs-Unigene0053056_XS336	NG	0.00434479	0.439614	0.0098832	4.47e-17	315	84.1721	230.828	NA	29	28	1	NA	NA	0.120654	1:1:1:1:1:1	0.596107(0.572993:0.485401:0.729927)	NA	NA	NA	NA
Unigene0034736_HN231-vs-Unigene0063317_XS336	NG	0.00585376	0.591942	0.00988908	2.56e-65	1092	234.511	857.489	NA	101	96	5	NA	NA	0.131718	1:1:1:1:1:1	0.542276(0.55122:0.390244:0.685366)	NA	NA	NA	NA
Unigene0052085_HN231-vs-Unigene0049218_XS336	NG	0.00453862	0.458168	0.00990601	1.29e-30	582	140.003	441.997	NA	50	48	2	NA	NA	0.113662	1:1:1:1:1:1	0.550687(0.57732:0.360825:0.713918)	NA	NA	NA	NA
Unigene0021181_HN231-vs-Unigene0014310_XS336	NG	0.00412806	0.416561	0.00990985	7.28e-16	318	75.0881	242.912	NA	25	24	1	NA	NA	0.101514	1:1:1:1:1:1	0.511494(0.538793:0.413793:0.581897)	NA	NA	NA	NA
Unigene0007826_HN231-vs-Unigene0024183_XS336	NG	0.00382718	0.382139	0.0100152	3.05e-45	1023	237.132	785.868	NA	74	71	3	NA	NA	0.09152	1:1:1:1:1:1	0.587464(0.565598:0.374636:0.822157)	NA	NA	NA	NA
Unigene0055442_HN231-vs-Unigene0060510_XS336	NG	0.00840782	0.839039	0.0100208	1.44e-48	621	142.581	478.419	NA	76	72	4	NA	NA	0.19912	1:1:1:1:1:1	0.526114(0.493088:0.398618:0.686636)	NA	NA	NA	NA
Unigene0005338_HN231-vs-Unigene0000481_XS336	NG	0.00631488	0.629279	0.0100351	4.61e-68	1044	248.881	795.119	NA	111	106	5	NA	NA	0.154825	1:1:1:1:1:1	0.562037(0.547222:0.413889:0.725)	NA	NA	NA	NA
Unigene0056693_HN231-vs-Unigene0017961_XS336	NG	0.00416311	0.412036	0.0101038	3.3e-32	630	148.256	481.744	NA	49	47	2	NA	NA	0.100146	1:1:1:1:1:1	0.565873(0.597619:0.428571:0.671429)	NA	NA	NA	NA
Unigene0012578_HN231-vs-Unigene0062323_XS336	NG	0.00527418	0.519056	0.0101611	8.56e-15	249	58.7297	190.27	NA	23	22	1	NA	NA	0.126456	1:1:1:1:1:1	0.576305(0.506024:0.457831:0.76506)	NA	NA	NA	NA
Unigene0044828_HN231-vs-Unigene0002850_XS336	NG	0.0109627	1.07754	0.0101738	3.15e-20	231	47.2259	183.774	NA	29	27	2	NA	NA	0.229015	1:1:1:1:1:1	0.521645(0.525974:0.331169:0.707792)	NA	NA	NA	NA
Unigene0007703_HN231-vs-Unigene0018402_XS336	NG	0.0036337	0.356382	0.0101961	1.27e-24	546	132.197	413.803	NA	39	37.5	1.5	NA	NA	0.0890405	1:1:1:1:1:1	0.530637(0.523897:0.349265:0.71875)	NA	NA	NA	NA
Unigene0004129_HN231-vs-Unigene0066232_XS336	NG	0.00555547	0.540234	0.0102834	2.62e-15	243	62.3296	180.67	NA	25	24	1	NA	NA	0.142701	1:1:1:1:1:1	0.430618(0.479638:0.309955:0.502262)	NA	NA	NA	NA
Unigene0041771_HN231-vs-Unigene0001312_XS336	NG	0.00549176	0.533943	0.0102853	2.74e-26	465	99.4828	365.517	NA	40	38	2	NA	NA	0.118549	1:1:1:1:1:1	0.535256(0.541667:0.342949:0.721154)	NA	NA	NA	NA
Unigene0053345_HN231-vs-Unigene0028546_XS336	NG	0.00373737	0.363205	0.01029	2.9e-74	1758	416.824	1341.18	NA	125	120	5	NA	NA	0.0889675	1:1:1:1:1:1	0.555743(0.589527:0.351351:0.726351)	NA	NA	NA	NA
Unigene0014593_HN231-vs-Unigene0049046_XS336	NG	0.00414049	0.401435	0.0103142	5.24e-82	1782	409.621	1372.38	NA	133	127.333	5.66667	NA	NA	0.095465	1:1:1:1:1:1	0.488083(0.465285:0.31658:0.682383)	NA	NA	NA	NA
Unigene0038509_HN231-vs-Unigene0029162_XS336	NG	0.00514326	0.498601	0.0103154	2.57e-83	1533	362.42	1170.58	NA	138	132	6	NA	NA	0.121803	1:1:1:1:1:1	0.550228(0.565558:0.432485:0.652642)	NA	NA	NA	NA
Unigene0037496_HN231-vs-Unigene0057978_XS336	NG	0.00469722	0.455273	0.0103174	8.43e-43	837	196.323	640.677	NA	70	67	3	NA	NA	0.110382	1:1:1:1:1:1	0.613074(0.623675:0.378092:0.837456)	NA	NA	NA	NA
Unigene0015334_HN231-vs-Unigene0042105_XS336	NG	0.00465232	0.450132	0.0103355	2.85e-30	576	144.772	431.228	NA	51	49	2	NA	NA	0.116619	1:1:1:1:1:1	0.551186(0.595506:0.389513:0.668539)	NA	NA	NA	NA
Unigene0002106_HN231-vs-Unigene0014318_XS336	NG	0.0050967	0.491548	0.0103687	4.14e-28	513	119.255	393.745	NA	45	43	2	NA	NA	0.11818	1:1:1:1:1:1	0.586745(0.552632:0.365497:0.842105)	NA	NA	NA	NA
Unigene0020100_HN231-vs-Unigene0008128_XS336	NG	0.00433515	0.417947	0.0103725	7.8e-15	300	68.6601	231.34	NA	23	22	1	NA	NA	0.0989973	1:1:1:1:1:1	0.493464(0.612745:0.318627:0.54902)	NA	NA	NA	NA
Unigene0031327_HN231-vs-Unigene0042797_XS336	NG	0.00371819	0.357579	0.0103982	1.37e-15	354	84.3847	269.615	NA	25	24	1	NA	NA	0.0880696	1:1:1:1:1:1	0.61708(0.595041:0.400826:0.855372)	NA	NA	NA	NA
Unigene0070502_HN231-vs-Unigene0031349_XS336	NG	0.00486113	0.466052	0.0104304	5.26e-14	264	57.619	206.381	NA	21	20	1	NA	NA	0.105518	1:1:1:1:1:1	0.594276(0.469697:0.444444:0.868687)	NA	NA	NA	NA
Unigene0073055_HN231-vs-Unigene0042470_XS336	NG	0.00522413	0.5006	0.0104357	4.62e-25	480	95.8261	384.174	NA	37	35	2	NA	NA	0.10412	1:1:1:1:1:1	0.458136(0.440758:0.312796:0.620853)	NA	NA	NA	NA
Unigene0059641_HN231-vs-Unigene0014170_XS336	NG	0.00363674	0.348216	0.0104439	7.41e-30	720	168.723	551.277	NA	49	47	2	NA	NA	0.0843846	1:1:1:1:1:1	0.515278(0.533333:0.4125:0.6)	NA	NA	NA	NA
Unigene0065044_HN231-vs-Unigene0043269_XS336	NG	0.00596027	0.570617	0.0104453	1.92e-13	216	47.5548	168.445	NA	20	19	1	NA	NA	0.130276	1:1:1:1:1:1	0.502315(0.583333:0.375:0.548611)	NA	NA	NA	NA
Unigene0065962_HN231-vs-Unigene0037753_XS336	NG	0.00487408	0.466596	0.010446	1.99e-43	819	201.497	617.503	NA	73	70	3	NA	NA	0.118471	1:1:1:1:1:1	0.610501(0.630037:0.450549:0.750916)	NA	NA	NA	NA
Unigene0002614_HN231-vs-Unigene0001890_XS336	NG	0.00474801	0.454054	0.0104569	5.22e-14	270	58.7181	211.282	NA	21	20	1	NA	NA	0.102461	1:1:1:1:1:1	0.540741(0.488889:0.277778:0.855556)	NA	NA	NA	NA
Unigene0074111_HN231-vs-Unigene0031580_XS336	NG	0.0053176	0.508199	0.0104636	9.14e-56	996	241.112	754.888	NA	93	89	4	NA	NA	0.127055	1:1:1:1:1:1	0.511775(0.513587:0.415761:0.605978)	NA	NA	NA	NA
Unigene0024887_HN231-vs-Unigene0010497_XS336	NG	0.00344457	0.328904	0.0104729	1.4e-51	1317	298.573	1018.43	NA	83	79.5	3.5	NA	NA	0.0772286	1:1:1:1:1:1	0.563022(0.560364:0.34738:0.781321)	NA	NA	NA	NA
Unigene0042057_HN231-vs-Unigene0035722_XS336	NG	0.00841187	0.801998	0.0104886	4.94e-22	300	60.9049	239.095	NA	32	30	2	NA	NA	0.169523	1:1:1:1:1:1	0.516667(0.52:0.415:0.615)	NA	NA	NA	NA
Unigene0009330_HN231-vs-Unigene0054994_XS336	NG	0.00624972	0.593661	0.0105274	2.38e-13	207	46.3253	160.675	NA	20	19	1	NA	NA	0.137709	1:1:1:1:1:1	0.504386(0.513158:0.302632:0.697368)	NA	NA	NA	NA
Unigene0075584_HN231-vs-Unigene0047095_XS336	NG	0.0054916	0.521231	0.0105358	1.39e-39	708	159.708	548.292	NA	63	60	3	NA	NA	0.12183	1:1:1:1:1:1	0.612288(0.586864:0.368644:0.881356)	NA	NA	NA	NA
Unigene0058858_HN231-vs-Unigene0053623_XS336	NG	0.00499017	0.472131	0.0105695	2.98e-14	261	59.9385	201.062	NA	22	21	1	NA	NA	0.112269	1:1:1:1:1:1	0.582492(0.590909:0.429293:0.727273)	NA	NA	NA	NA
Unigene0042419_HN231-vs-Unigene0041815_XS336	NG	0.00470088	0.444744	0.0105699	2.91e-40	822	181.82	640.18	NA	64	61	3	NA	NA	0.102035	1:1:1:1:1:1	0.504367(0.478166:0.327511:0.707424)	NA	NA	NA	NA
Unigene0004600_HN231-vs-Unigene0060725_XS336	NG	0.00430298	0.406366	0.0105889	9.18e-28	600	133.871	466.129	NA	44	42	2	NA	NA	0.0940108	1:1:1:1:1:1	0.586634(0.618812:0.324257:0.816832)	NA	NA	NA	NA
Unigene0012636_HN231-vs-Unigene0033769_XS336	NG	0.00869151	0.820336	0.0105951	1.18e-108	1476	318.772	1157.23	NA	169	159	10	NA	NA	0.183982	1:1:1:1:1:1	0.511305(0.482558:0.327519:0.723837)	NA	NA	NA	NA
Unigene0059452_HN231-vs-Unigene0010753_XS336	NG	0.00450208	0.424695	0.0106007	2.12e-118	2475	581.311	1893.69	NA	197	188.5	8.5	NA	NA	0.103194	1:1:1:1:1:1	0.50202(0.56303:0.374545:0.568485)	NA	NA	NA	NA
Unigene0054596_HN231-vs-Unigene0017673_XS336	NG	0.00552899	0.520267	0.0106272	2.71e-28	483	119.935	363.065	NA	47	45	2	NA	NA	0.133345	1:1:1:1:1:1	0.474727(0.508197:0.377049:0.538934)	NA	NA	NA	NA
Unigene0030515_HN231-vs-Unigene0053976_XS336	NG	0.00404996	0.381002	0.0106298	7.84e-58	1305	314.667	990.333	NA	98	94	4	NA	NA	0.0949424	1:1:1:1:1:1	0.590421(0.570115:0.393103:0.808046)	NA	NA	NA	NA
Unigene0012723_HN231-vs-Unigene0034387_XS336	NG	0.00791551	0.74062	0.0106877	9.7e-34	483	101.994	381.006	NA	51	48	3	NA	NA	0.162638	1:1:1:1:1:1	0.534161(0.515528:0.413043:0.673913)	NA	NA	NA	NA
Unigene0025091_HN231-vs-Unigene0031730_XS336	NG	0.00519099	0.484571	0.0107125	2.34e-45	819	206.855	612.145	NA	77	73.8333	3.16667	NA	NA	0.126268	1:1:1:1:1:1	0.478218(0.452475:0.334653:0.647525)	NA	NA	NA	NA
Unigene0035873_HN231-vs-Unigene0018717_XS336	NG	0.00536342	0.500361	0.0107191	1.38e-27	492	117.769	374.231	NA	45	43	2	NA	NA	0.12385	1:1:1:1:1:1	0.548323(0.538462:0.393491:0.713018)	NA	NA	NA	NA
Unigene0042753_HN231-vs-Unigene0046949_XS336	NG	0.00487679	0.454837	0.0107221	3.68e-75	1476	344.537	1131.46	NA	123	117.5	5.5	NA	NA	0.109909	1:1:1:1:1:1	0.580623(0.621951:0.417683:0.702236)	NA	NA	NA	NA
Unigene0039841_HN231-vs-Unigene0036089_XS336	NG	0.00574296	0.532436	0.0107862	4.7e-122	2103	529.856	1573.14	NA	211	202	9	NA	NA	0.138445	1:1:1:1:1:1	0.569579(0.606796:0.441054:0.660888)	NA	NA	NA	NA
Unigene0021625_HN231-vs-Unigene0043263_XS336	NG	0.00608486	0.5629	0.0108098	3.13e-13	213	47.9902	165.01	NA	20	19	1	NA	NA	0.131539	1:1:1:1:1:1	0.492958(0.626761:0.352113:0.5)	NA	NA	NA	NA
Unigene0064574_HN231-vs-Unigene0002089_XS336	NG	0.00443408	0.409689	0.010823	2.8e-42	894	215.42	678.58	NA	71	68	3	NA	NA	0.102085	1:1:1:1:1:1	0.617057(0.632107:0.408027:0.811037)	NA	NA	NA	NA
Unigene0023172_HN231-vs-Unigene0040298_XS336	NG	0.00523789	0.483076	0.0108428	1.42e-53	1005	238.664	766.336	NA	89	85	4	NA	NA	0.118713	1:1:1:1:1:1	0.593532(0.608955:0.353731:0.81791)	NA	NA	NA	NA
Unigene0035937_HN231-vs-Unigene0034364_XS336	NG	0.0058966	0.543272	0.0108538	1.37e-13	222	51.7431	170.257	NA	21	20	1	NA	NA	0.131146	1:1:1:1:1:1	0.628378(0.547297:0.5:0.837838)	NA	NA	NA	NA
Unigene0023604_HN231-vs-Unigene0012895_XS336	NG	0.00548353	0.504672	0.0108655	1.72e-36	636	147.915	488.085	NA	57	54.3333	2.66667	NA	NA	0.12158	1:1:1:1:1:1	0.499214(0.57783:0.398585:0.521226)	NA	NA	NA	NA
Unigene0067559_HN231-vs-Unigene0049256_XS336	NG	0.00501726	0.460081	0.0109052	1.75e-27	525	125.041	399.959	NA	45	43	2	NA	NA	0.113401	1:1:1:1:1:1	0.561798(0.570225:0.382022:0.733146)	NA	NA	NA	NA
Unigene0051541_HN231-vs-Unigene0050428_XS336	NG	0.00623956	0.570442	0.0109381	2.39e-25	417	95.1292	321.871	NA	40	38	2	NA	NA	0.13495	1:1:1:1:1:1	0.613909(0.622302:0.377698:0.841727)	NA	NA	NA	NA
Unigene0019644_HN231-vs-Unigene0049811_XS336	NG	0.00437945	0.399781	0.0109546	1.85e-14	300	70.9937	229.006	NA	23	22	1	NA	NA	0.0979494	1:1:1:1:1:1	0.615(0.645:0.35:0.85)	NA	NA	NA	NA
Unigene0030627_HN231-vs-Unigene0022636_XS336	NG	0.00518998	0.472171	0.0109917	5.71e-26	498	111.307	386.693	NA	41	39	2	NA	NA	0.109564	1:1:1:1:1:1	0.509804(0.526471:0.379412:0.623529)	NA	NA	NA	NA
Unigene0037252_HN231-vs-Unigene0028936_XS336	NG	0.00802858	0.730356	0.0109927	1.18e-70	987	235.663	751.337	NA	116	110	6	NA	NA	0.180496	1:1:1:1:1:1	0.482928(0.497396:0.365451:0.585938)	NA	NA	NA	NA
Unigene0051097_HN231-vs-Unigene0026312_XS336	NG	0.00467569	0.425205	0.0109963	5.48e-13	270	55.4604	214.54	NA	19	18	1	NA	NA	0.0910561	1:1:1:1:1:1	0.607407(0.572222:0.388889:0.861111)	NA	NA	NA	NA
Unigene0056337_HN231-vs-Unigene0050404_XS336	NG	0.0154808	1.4067	0.0110051	4.38e-62	597	140.146	456.854	NA	96	89	7	NA	NA	0.34207	1:1:1:1:1:1	0.569514(0.520101:0.449749:0.738693)	NA	NA	NA	NA
Unigene0072933_HN231-vs-Unigene0035965_XS336	NG	0.00481902	0.437801	0.0110073	4.28e-27	543	126.643	416.357	NA	44	42	2	NA	NA	0.105802	1:1:1:1:1:1	0.575092(0.587912:0.387363:0.75)	NA	NA	NA	NA
Unigene0067912_HN231-vs-Unigene0029500_XS336	NG	0.00655393	0.595096	0.0110132	3.58e-25	399	92.5041	306.496	NA	40	38	2	NA	NA	0.143001	1:1:1:1:1:1	0.552696(0.573529:0.389706:0.694853)	NA	NA	NA	NA
Unigene0002976_HN231-vs-Unigene0001213_XS336	NG	0.00410626	0.372493	0.0110237	4.37e-41	954	221.406	732.594	NA	68	65	3	NA	NA	0.0896019	1:1:1:1:1:1	0.510499(0.481627:0.345144:0.704724)	NA	NA	NA	NA
Unigene0024113_HN231-vs-Unigene0049346_XS336	NG	0.00418616	0.379404	0.0110335	4.86e-13	300	60.4503	239.55	NA	19	18	1	NA	NA	0.0797929	1:1:1:1:1:1	0.586667(0.535:0.425:0.8)	NA	NA	NA	NA
Unigene0021667_HN231-vs-Unigene0001754_XS336	NG	0.00397808	0.35996	0.0110515	2.65e-27	651	146.911	504.089	NA	44	42	2	NA	NA	0.0843123	1:1:1:1:1:1	0.548048(0.558559:0.351351:0.734234)	NA	NA	NA	NA
Unigene0042688_HN231-vs-Unigene0050339_XS336	NG	0.00608181	0.54955	0.0110669	2.07e-39	657	161.723	495.277	NA	66	63	3	NA	NA	0.139859	1:1:1:1:1:1	0.503374(0.55668:0.406883:0.546559)	NA	NA	NA	NA
Unigene0003751_HN231-vs-Unigene0034861_XS336	NG	0.0059903	0.537816	0.0111382	5.55e-124	2226	494.09	1731.91	NA	200	189.667	10.3333	NA	NA	0.124036	1:1:1:1:1:1	0.528743(0.574866:0.375:0.636364)	NA	NA	NA	NA
Unigene0065974_HN231-vs-Unigene0043955_XS336	NG	0.00585539	0.525118	0.0111506	1.2e-36	660	145.649	514.351	NA	58	55	3	NA	NA	0.120447	1:1:1:1:1:1	0.54963(0.571111:0.411111:0.666667)	NA	NA	NA	NA
Unigene0057453_HN231-vs-Unigene0058382_XS336	NG	0.00542548	0.484734	0.0111927	3.03e-24	468	98.034	369.966	NA	37	35	2	NA	NA	0.105828	1:1:1:1:1:1	0.572549(0.561765:0.320588:0.835294)	NA	NA	NA	NA
Unigene0075373_HN231-vs-Unigene0010710_XS336	NG	0.00552519	0.493106	0.0112049	5.56e-26	474	110.686	363.314	NA	42	40	2	NA	NA	0.119383	1:1:1:1:1:1	0.435507(0.506522:0.304348:0.495652)	NA	NA	NA	NA
Unigene0020498_HN231-vs-Unigene0048934_XS336	NG	0.00693524	0.616783	0.0112442	1.07e-95	1518	359.13	1158.87	NA	159	151	8	NA	NA	0.151214	1:1:1:1:1:1	0.527668(0.563241:0.362648:0.657115)	NA	NA	NA	NA
Unigene0042200_HN231-vs-Unigene0036990_XS336	NG	0.00329698	0.292257	0.0112811	2.98e-42	1197	285.074	911.926	NA	72	69	3	NA	NA	0.0721147	1:1:1:1:1:1	0.591073(0.532397:0.419006:0.821814)	NA	NA	NA	NA
Unigene0046581_HN231-vs-Unigene0053723_XS336	NG	0.00406644	0.357901	0.0113619	2.97e-36	822	205.543	616.457	NA	61	58.5	2.5	NA	NA	0.0925436	1:1:1:1:1:1	0.597826(0.543478:0.413043:0.836957)	NA	NA	NA	NA
Unigene0074117_HN231-vs-Unigene0008165_XS336	NG	0.00405186	0.356203	0.0113751	3.14e-26	636	141.065	494.935	NA	42	40	2	NA	NA	0.0821592	1:1:1:1:1:1	0.562107(0.46934:0.419811:0.79717)	NA	NA	NA	NA
Unigene0028154_HN231-vs-Unigene0007868_XS336	NG	0.00298531	0.262407	0.0113766	2.02e-14	435	99.3593	335.641	NA	23	22	1	NA	NA	0.0622405	1:1:1:1:1:1	0.644828(0.593103:0.489655:0.851724)	NA	NA	NA	NA
Unigene0050875_HN231-vs-Unigene0006250_XS336	NG	0.00812839	0.713603	0.0113906	5.07e-32	471	99.9195	371.08	NA	49	46	3	NA	NA	0.15779	1:1:1:1:1:1	0.572187(0.579618:0.39172:0.745223)	NA	NA	NA	NA
Unigene0020965_HN231-vs-Unigene0029212_XS336	NG	0.00324092	0.284258	0.0114013	7.11e-30	834	215.557	618.443	NA	53	51	2	NA	NA	0.0758731	1:1:1:1:1:1	0.622302(0.615108:0.431655:0.820144)	NA	NA	NA	NA
Unigene0048899_HN231-vs-Unigene0001438_XS336	NG	0.00716036	0.627632	0.0114085	6.9e-59	918	216.372	701.628	NA	97	92	5	NA	NA	0.153405	1:1:1:1:1:1	0.602606(0.618893:0.338762:0.850163)	NA	NA	NA	NA
Unigene0061184_HN231-vs-Unigene0023698_XS336	NG	0.00483255	0.422853	0.0114284	7.12e-62	1335	297.012	1037.99	NA	101	96	5	NA	NA	0.097834	1:1:1:1:1:1	0.53633(0.542697:0.351685:0.714607)	NA	NA	NA	NA
Unigene0065899_HN231-vs-Unigene0060697_XS336	NG	0.0059983	0.524371	0.011439	1.7e-14	231	63.6186	167.381	NA	25	24	1	NA	NA	0.148761	1:1:1:1:1:1	0.559259(0.638889:0.444444:0.594444)	NA	NA	NA	NA
Unigene0041403_HN231-vs-Unigene0033941_XS336	NG	0.00408031	0.356472	0.0114464	1.76e-26	636	144.507	491.493	NA	43	41	2	NA	NA	0.0841477	1:1:1:1:1:1	0.406166(0.403485:0.288204:0.52681)	NA	NA	NA	NA
Unigene0039923_HN231-vs-Unigene0052293_XS336	NG	0.00822646	0.718601	0.0114479	6.99e-12	159	36.7731	122.227	NA	18	17	1	NA	NA	0.17252	1:1:1:1:1:1	0.454545(0.460227:0.380682:0.522727)	NA	NA	NA	NA
Unigene0076037_HN231-vs-Unigene0050646_XS336	NG	0.00509564	0.445015	0.0114505	7.56e-26	513	119.173	393.827	NA	42	40	2	NA	NA	0.107292	1:1:1:1:1:1	0.582852(0.523121:0.407514:0.817919)	NA	NA	NA	NA
Unigene0032564_HN231-vs-Unigene0046741_XS336	NG	0.00605977	0.527948	0.011478	9.23e-95	1716	390.478	1325.52	NA	156	148	8	NA	NA	0.124816	1:1:1:1:1:1	0.539336(0.541958:0.437063:0.638986)	NA	NA	NA	NA
Unigene0023913_HN231-vs-Unigene0007731_XS336	NG	0.00344534	0.299738	0.0114945	3.28e-28	768	186.171	581.829	NA	48	46	2	NA	NA	0.0752698	1:1:1:1:1:1	0.473118(0.48827:0.309384:0.621701)	NA	NA	NA	NA
Unigene0002870_HN231-vs-Unigene0012717_XS336	NG	0.00553456	0.480806	0.011511	2.99e-36	699	154.949	544.051	NA	58	55	3	NA	NA	0.110889	1:1:1:1:1:1	0.576538(0.55794:0.403433:0.76824)	NA	NA	NA	NA
Unigene0002327_HN231-vs-Unigene0012884_XS336	NG	0.00386101	0.334936	0.0115276	3.42e-13	330	70.3335	259.666	NA	20	19	1	NA	NA	0.0744237	1:1:1:1:1:1	0.584848(0.468182:0.354545:0.931818)	NA	NA	NA	NA
Unigene0062053_HN231-vs-Unigene0028878_XS336	NG	0.00733005	0.635066	0.0115422	8.79e-37	549	137.723	411.277	NA	62	59	3	NA	NA	0.164805	1:1:1:1:1:1	0.554226(0.586124:0.45933:0.617225)	NA	NA	NA	NA
Unigene0040119_HN231-vs-Unigene0014860_XS336	NG	0.00479327	0.414974	0.0115508	6.99e-38	813	185.12	627.88	NA	62	59	3	NA	NA	0.0981912	1:1:1:1:1:1	0.540441(0.511029:0.406863:0.703431)	NA	NA	NA	NA
Unigene0020902_HN231-vs-Unigene0049768_XS336	NG	0.00424842	0.367744	0.0115527	8.9e-39	918	209.853	708.147	NA	64	61	3	NA	NA	0.0873428	1:1:1:1:1:1	0.542201(0.533654:0.323718:0.769231)	NA	NA	NA	NA
Unigene0017985_HN231-vs-Unigene0015588_XS336	NG	0.00442095	0.382143	0.0115688	9.1e-14	297	70.137	226.863	NA	22	21	1	NA	NA	0.0936206	1:1:1:1:1:1	0.553221(0.567227:0.327731:0.764706)	NA	NA	NA	NA
Unigene0067318_HN231-vs-Unigene0067281_XS336	NG	0.00849915	0.73393	0.0115803	1.2e-72	1059	230.713	828.287	NA	115	108	7	NA	NA	0.166541	1:1:1:1:1:1	0.531019(0.525:0.358333:0.709722)	NA	NA	NA	NA
Unigene0066823_HN231-vs-Unigene0030686_XS336	NG	0.00527515	0.454252	0.0116128	5.98e-25	492	111.529	380.471	NA	40	38	2	NA	NA	0.107052	1:1:1:1:1:1	0.534517(0.476331:0.381657:0.745562)	NA	NA	NA	NA
Unigene0055557_HN231-vs-Unigene0043057_XS336	NG	0.0054759	0.471457	0.0116149	1.93e-29	498	131.428	366.572	NA	48	46	2	NA	NA	0.128454	1:1:1:1:1:1	0.542484(0.537255:0.433333:0.656863)	NA	NA	NA	NA
Unigene0064825_HN231-vs-Unigene0055469_XS336	NG	0.00478506	0.411582	0.011626	2.12e-39	831	202.047	628.953	NA	67	64	3	NA	NA	0.103693	1:1:1:1:1:1	0.618532(0.615523:0.447653:0.792419)	NA	NA	NA	NA
Unigene0034145_HN231-vs-Unigene0029995_XS336	NG	0.0191342	1.64134	0.0116577	1.32e-72	693	163.68	529.32	NA	119	109	10	NA	NA	0.402284	1:1:1:1:1:1	0.565452(0.550607:0.408907:0.736842)	NA	NA	NA	NA
Unigene0006319_HN231-vs-Unigene0038362_XS336	NG	0.00527792	0.452509	0.0116637	2.92e-13	249	58.864	190.136	NA	21	20	1	NA	NA	0.111004	1:1:1:1:1:1	0.600402(0.572289:0.506024:0.722892)	NA	NA	NA	NA
Unigene0012250_HN231-vs-Unigene0034422_XS336	NG	0.00514689	0.440434	0.0116859	2.87e-13	255	60.0406	194.959	NA	21	20	1	NA	NA	0.107637	1:1:1:1:1:1	0.584314(0.564706:0.494118:0.694118)	NA	NA	NA	NA
Unigene0018799_HN231-vs-Unigene0029375_XS336	NG	0.00561025	0.480058	0.0116866	8.77e-25	465	107.175	357.825	NA	40	38	2	NA	NA	0.114963	1:1:1:1:1:1	0.435391(0.414815:0.288889:0.602469)	NA	NA	NA	NA
Unigene0041637_HN231-vs-Unigene0057918_XS336	NG	0.00372472	0.318124	0.0117084	4.13e-14	354	84.8559	269.144	NA	23	22	1	NA	NA	0.079088	1:1:1:1:1:1	0.561198(0.558594:0.355469:0.769531)	NA	NA	NA	NA
Unigene0035330_HN231-vs-Unigene0038507_XS336	NG	0.00630247	0.538124	0.0117119	1.13e-11	201	41.6644	159.336	NA	17	16	1	NA	NA	0.116541	1:1:1:1:1:1	0.57173(0.531646:0.379747:0.803797)	NA	NA	NA	NA
Unigene0065068_HN231-vs-Unigene0026071_XS336	NG	0.00480845	0.410139	0.011724	3.83e-69	1581	329.194	1251.81	NA	110	104	6	NA	NA	0.0892059	1:1:1:1:1:1	0.571474(0.592979:0.268501:0.852941)	NA	NA	NA	NA
Unigene0013794_HN231-vs-Unigene0009651_XS336	NG	0.00568943	0.483579	0.0117653	4.07e-35	678	148.704	529.296	NA	56	53	3	NA	NA	0.110504	1:1:1:1:1:1	0.542035(0.542035:0.39823:0.685841)	NA	NA	NA	NA
Unigene0051199_HN231-vs-Unigene0047224_XS336	NG	0.00515367	0.437745	0.0117732	6.91e-13	252	57.2961	194.704	NA	20	19	1	NA	NA	0.10351	1:1:1:1:1:1	0.595238(0.666667:0.380952:0.738095)	NA	NA	NA	NA
Unigene0074538_HN231-vs-Unigene0009706_XS336	NG	0.00357063	0.302952	0.0117861	3.02e-42	1107	264.81	842.19	NA	69	66	3	NA	NA	0.075187	1:1:1:1:1:1	0.613369(0.563686:0.406504:0.869919)	NA	NA	NA	NA
Unigene0021065_HN231-vs-Unigene0065486_XS336	NG	0.00567281	0.480232	0.0118126	3.43e-50	939	231.212	707.788	NA	86	82	4	NA	NA	0.122525	1:1:1:1:1:1	0.573482(0.557508:0.370607:0.792332)	NA	NA	NA	NA
Unigene0057887_HN231-vs-Unigene0007706_XS336	NG	0.0134482	1.13778	0.0118197	2.17e-102	1125	262.178	862.822	NA	165	153.5	11.5	NA	NA	0.275471	1:1:1:1:1:1	0.512121(0.514141:0.340404:0.681818)	NA	NA	NA	NA
Unigene0058635_HN231-vs-Unigene0028199_XS336	NG	0.00662399	0.5591	0.0118476	1.35e-22	387	83.7318	303.268	NA	35	33	2	NA	NA	0.126158	1:1:1:1:1:1	0.42015(0.405145:0.313505:0.541801)	NA	NA	NA	NA
Unigene0061641_HN231-vs-Unigene0049501_XS336	NG	0.00490656	0.413581	0.0118636	5.12e-87	1878	446.666	1431.33	NA	149	142	7	NA	NA	0.102106	1:1:1:1:1:1	0.554233(0.619841:0.363492:0.679365)	NA	NA	NA	NA
Unigene0075498_HN231-vs-Unigene0064222_XS336	NG	0.0045851	0.386386	0.0118666	2.95e-13	285	66.2348	218.765	NA	21	20	1	NA	NA	0.0933168	1:1:1:1:1:1	0.585965(0.610526:0.421053:0.726316)	NA	NA	NA	NA
Unigene0004388_HN231-vs-Unigene0049793_XS336	NG	0.00570894	0.480756	0.0118749	4.62e-47	909	205.675	703.325	NA	77	73	4	NA	NA	0.113195	1:1:1:1:1:1	0.482057(0.482057:0.354067:0.610048)	NA	NA	NA	NA
Unigene0037485_HN231-vs-Unigene0050329_XS336	NG	0.00466276	0.392587	0.011877	1.22e-49	1119	258.47	860.53	NA	83	79	4	NA	NA	0.0942666	1:1:1:1:1:1	0.550084(0.515152:0.324495:0.810606)	NA	NA	NA	NA
Unigene0063303_HN231-vs-Unigene0004453_XS336	NG	0.00736491	0.619663	0.0118853	4.26e-24	363	90.1064	272.894	NA	40	38	2	NA	NA	0.159354	1:1:1:1:1:1	0.481338(0.517375:0.388031:0.53861)	NA	NA	NA	NA
Unigene0040306_HN231-vs-Unigene0064487_XS336	NG	0.00511852	0.428745	0.0119384	1.12e-96	2046	477.708	1568.29	NA	164	156	8	NA	NA	0.104028	1:1:1:1:1:1	0.549173(0.568085:0.395745:0.683688)	NA	NA	NA	NA
Unigene0058666_HN231-vs-Unigene0053491_XS336	NG	0.00579834	0.484492	0.0119679	7.53e-70	1347	308.216	1038.78	NA	116	110	6	NA	NA	0.115332	1:1:1:1:1:1	0.557906(0.54343:0.344098:0.786192)	NA	NA	NA	NA
Unigene0055642_HN231-vs-Unigene0032158_XS336	NG	0.00530387	0.442996	0.0119727	6.39e-25	495	116.582	378.418	NA	41	39	2	NA	NA	0.108388	1:1:1:1:1:1	0.557576(0.572727:0.487879:0.612121)	NA	NA	NA	NA
Unigene0060728_HN231-vs-Unigene0050149_XS336	NG	0.00865935	0.722221	0.0119899	7.52e-21	297	64.6999	232.3	NA	32	30	2	NA	NA	0.164105	1:1:1:1:1:1	0.535256(0.490385:0.413462:0.701923)	NA	NA	NA	NA
Unigene0058550_HN231-vs-Unigene0046997_XS336	NG	0.00650026	0.541115	0.0120127	6.81e-26	405	95.9847	309.015	NA	39	37	2	NA	NA	0.133204	1:1:1:1:1:1	0.526995(0.538732:0.373239:0.669014)	NA	NA	NA	NA
Unigene0019695_HN231-vs-Unigene0005001_XS336	NG	0.00546039	0.453541	0.0120395	6.26e-95	1920	449.563	1470.44	NA	161	153	8	NA	NA	0.110377	1:1:1:1:1:1	0.52622(0.562305:0.379283:0.637072)	NA	NA	NA	NA
Unigene0002129_HN231-vs-Unigene0049649_XS336	NG	0.00840747	0.697726	0.0120498	6.93e-54	783	184.951	598.049	NA	89	84	5	NA	NA	0.17123	1:1:1:1:1:1	0.574074(0.591954:0.421456:0.708812)	NA	NA	NA	NA
Unigene0069310_HN231-vs-Unigene0009188_XS336	NG	0.00423228	0.350188	0.0120857	1.64e-13	312	75.0533	236.947	NA	22	21	1	NA	NA	0.0874538	1:1:1:1:1:1	0.570513(0.548077:0.548077:0.615385)	NA	NA	NA	NA
Unigene0052083_HN231-vs-Unigene0048299_XS336	NG	0.00428596	0.354596	0.0120869	4.48e-25	606	138.026	467.974	NA	41	39	2	NA	NA	0.0840743	1:1:1:1:1:1	0.549261(0.514778:0.391626:0.741379)	NA	NA	NA	NA
Unigene0044702_HN231-vs-Unigene0064748_XS336	NG	0.00360366	0.298105	0.0120885	6.65e-26	723	166.675	556.325	NA	43	41	2	NA	NA	0.0714957	1:1:1:1:1:1	0.565007(0.578838:0.390041:0.726141)	NA	NA	NA	NA
Unigene0003477_HN231-vs-Unigene0009079_XS336	NG	0.00601027	0.495733	0.012124	1.42e-272	5274	1181.29	4092.71	NA	453	428.5	24.5	NA	NA	0.1157	1:1:1:1:1:1	0.521047(0.574516:0.375427:0.613197)	NA	NA	NA	NA
Unigene0020533_HN231-vs-Unigene0039391_XS336	NG	0.00703942	0.579992	0.0121371	1.13e-102	1698	413.477	1284.52	NA	176	167	9	NA	NA	0.146558	1:1:1:1:1:1	0.580928(0.618846:0.388795:0.735144)	NA	NA	NA	NA
Unigene0058993_HN231-vs-Unigene0020266_XS336	NG	0.0074376	0.611333	0.0121662	5.7e-11	171	35.8802	135.12	NA	16	15	1	NA	NA	0.134151	1:1:1:1:1:1	0.581871(0.5:0.54386:0.701754)	NA	NA	NA	NA
Unigene0044708_HN231-vs-Unigene0047635_XS336	NG	0.00554066	0.454829	0.0121819	6.74e-34	693	149.546	543.454	NA	54	51	3	NA	NA	0.102495	1:1:1:1:1:1	0.498557(0.47619:0.376623:0.642857)	NA	NA	NA	NA
Unigene0033304_HN231-vs-Unigene0027067_XS336	NG	0.00678261	0.55609	0.012197	5.67e-32	564	119.689	444.311	NA	50	47	3	NA	NA	0.123354	1:1:1:1:1:1	0.57483(0.545918:0.372449:0.806122)	NA	NA	NA	NA
Unigene0020058_HN231-vs-Unigene0058322_XS336	NG	0.00783388	0.639996	0.0122405	1.73e-20	324	67.3629	256.637	NA	31	29	2	NA	NA	0.139267	1:1:1:1:1:1	0.465839(0.450311:0.298137:0.649068)	NA	NA	NA	NA
Unigene0038890_HN231-vs-Unigene0003542_XS336	NG	0.00778229	0.63542	0.0122475	1.27e-21	333	74.6706	258.329	NA	34	32	2	NA	NA	0.148521	1:1:1:1:1:1	0.531532(0.463964:0.346847:0.783784)	NA	NA	NA	NA
Unigene0014584_HN231-vs-Unigene0067333_XS336	NG	0.00604905	0.492202	0.0122898	2.4e-35	672	146.388	525.612	NA	56	52.8333	3.16667	NA	NA	0.111952	1:1:1:1:1:1	0.547233(0.441296:0.497976:0.702429)	NA	NA	NA	NA
Unigene0014953_HN231-vs-Unigene0028684_XS336	NG	0.00605914	0.492789	0.0122956	1.73e-30	543	128.731	414.269	NA	49	46.5	2.5	NA	NA	0.12145	1:1:1:1:1:1	0.55709(0.48895:0.447514:0.734807)	NA	NA	NA	NA
Unigene0025428_HN231-vs-Unigene0002166_XS336	NG	0.00252199	0.204965	0.0123045	1.59e-14	531	133.821	397.179	NA	25	24	1	NA	NA	0.0535411	1:1:1:1:1:1	0.531206(0.52766:0.402128:0.66383)	NA	NA	NA	NA
Unigene0043367_HN231-vs-Unigene0037038_XS336	NG	0.0044787	0.361735	0.0123812	5.64e-50	1185	289.214	895.786	NA	87	83	4	NA	NA	0.0916715	1:1:1:1:1:1	0.410256(0.417917:0.312852:0.5)	NA	NA	NA	NA
Unigene0004882_HN231-vs-Unigene0024397_XS336	NG	0.00426542	0.343843	0.0124051	4.03e-36	912	206.667	705.333	NA	60	57	3	NA	NA	0.0812165	1:1:1:1:1:1	0.574013(0.53125:0.3125:0.878289)	NA	NA	NA	NA
Unigene0001156_HN231-vs-Unigene0062521_XS336	NG	0.00625577	0.501583	0.0124721	9.82e-12	207	46.48	160.52	NA	18	17	1	NA	NA	0.117477	1:1:1:1:1:1	0.57971(0.5:0.521739:0.717391)	NA	NA	NA	NA
Unigene0068501_HN231-vs-Unigene0032136_XS336	NG	0.00545139	0.436776	0.012481	2.43e-70	1452	347.359	1104.64	NA	121	115	6	NA	NA	0.108636	1:1:1:1:1:1	0.572314(0.55062:0.39876:0.767562)	NA	NA	NA	NA
Unigene0065318_HN231-vs-Unigene0023957_XS336	NG	0.00256297	0.20512	0.012495	3.03e-27	1038	256.322	781.678	NA	48	46	2	NA	NA	0.052582	1:1:1:1:1:1	0.604585(0.593123:0.419771:0.80086)	NA	NA	NA	NA
Unigene0074114_HN231-vs-Unigene0001693_XS336	NG	0.00258799	0.20621	0.0125503	3.66e-13	498	110.932	387.068	NA	21	20	1	NA	NA	0.0479458	1:1:1:1:1:1	0.581349(0.568452:0.392857:0.782738)	NA	NA	NA	NA
Unigene0025114_HN231-vs-Unigene0016984_XS336	NG	0.00595595	0.473782	0.0125711	1.25e-60	1119	276.166	842.834	NA	102	97	5	NA	NA	0.121414	1:1:1:1:1:1	0.486933(0.475592:0.346154:0.639053)	NA	NA	NA	NA
Unigene0071318_HN231-vs-Unigene0001784_XS336	NG	0.00700159	0.556305	0.0125859	1.41e-63	1113	252.045	860.955	NA	105	99	6	NA	NA	0.131395	1:1:1:1:1:1	0.463877(0.456009:0.312232:0.623391)	NA	NA	NA	NA
Unigene0040899_HN231-vs-Unigene0009201_XS336	NG	0.00490404	0.389497	0.0125907	1.73e-51	1179	258.385	920.615	NA	83	78.5	4.5	NA	NA	0.0891898	1:1:1:1:1:1	0.575218(0.532067:0.371734:0.821853)	NA	NA	NA	NA
Unigene0062599_HN231-vs-Unigene0046731_XS336	NG	0.00672904	0.533826	0.0126053	3.65e-27	474	100.807	373.193	NA	41	38.5	2.5	NA	NA	0.118828	1:1:1:1:1:1	0.531646(0.512658:0.370253:0.712025)	NA	NA	NA	NA
Unigene0003213_HN231-vs-Unigene0013682_XS336	NG	0.0111522	0.883742	0.0126193	3.66e-186	2382	560.206	1821.79	NA	311	290.833	20.1667	NA	NA	0.216371	1:1:1:1:1:1	0.576196(0.592569:0.420025:0.715995)	NA	NA	NA	NA
Unigene0036648_HN231-vs-Unigene0052905_XS336	NG	0.00566639	0.448597	0.0126314	5.05e-59	1176	290.267	885.733	NA	103	98	5	NA	NA	0.114993	1:1:1:1:1:1	0.53744(0.532609:0.359601:0.720109)	NA	NA	NA	NA
Unigene0067595_HN231-vs-Unigene0033297_XS336	NG	0.00700486	0.552885	0.0126696	1.68e-23	384	97.1484	286.852	NA	40	38	2	NA	NA	0.145107	1:1:1:1:1:1	0.58105(0.633562:0.376712:0.732877)	NA	NA	NA	NA
Unigene0062472_HN231-vs-Unigene0049079_XS336	NG	0.00541637	0.427216	0.0126783	1.44e-38	822	173.475	648.525	NA	60	56.5	3.5	NA	NA	0.094433	1:1:1:1:1:1	0.513986(0.533217:0.335664:0.673077)	NA	NA	NA	NA
Unigene0059666_HN231-vs-Unigene0002242_XS336	NG	0.00454345	0.358135	0.0126864	7.5e-13	291	70.2354	220.765	NA	21	20	1	NA	NA	0.0898857	1:1:1:1:1:1	0.603093(0.582474:0.396907:0.829897)	NA	NA	NA	NA
Unigene0056833_HN231-vs-Unigene0013054_XS336	NG	0.0047994	0.378135	0.0126923	1.9e-58	1365	319.866	1045.13	NA	100	95	5	NA	NA	0.0922846	1:1:1:1:1:1	0.566535(0.539526:0.348814:0.811265)	NA	NA	NA	NA
Unigene0026261_HN231-vs-Unigene0019670_XS336	NG	0.00657438	0.517062	0.0127149	2.79e-52	978	214.134	763.866	NA	85	80	5	NA	NA	0.118346	1:1:1:1:1:1	0.536299(0.52454:0.368098:0.716258)	NA	NA	NA	NA
Unigene0011928_HN231-vs-Unigene0021353_XS336	NG	0.00567713	0.446339	0.0127193	8.22e-147	3018	719.431	2298.57	NA	255	242	13	NA	NA	0.110722	1:1:1:1:1:1	0.496687(0.562624:0.361332:0.566103)	NA	NA	NA	NA
Unigene0070101_HN231-vs-Unigene0065534_XS336	NG	0.0081927	0.641773	0.0127657	1.71e-68	1047	249.269	797.731	NA	114	107.5	6.5	NA	NA	0.159035	1:1:1:1:1:1	0.561127(0.544413:0.352436:0.786533)	NA	NA	NA	NA
Unigene0049482_HN231-vs-Unigene0064467_XS336	NG	0.00383924	0.300101	0.0127932	6.88e-13	342	80.8645	261.136	NA	21	20	1	NA	NA	0.073889	1:1:1:1:1:1	0.502469(0.514815:0.344444:0.648148)	NA	NA	NA	NA
Unigene0010704_HN231-vs-Unigene0009653_XS336	NG	0.00512075	0.400159	0.0127968	2.79e-59	1299	319.243	979.757	NA	104	99	5	NA	NA	0.102206	1:1:1:1:1:1	0.584296(0.624711:0.504619:0.623557)	NA	NA	NA	NA
Unigene0043038_HN231-vs-Unigene0060730_XS336	NG	0.00639843	0.498817	0.0128272	3.1e-41	798	170.176	627.824	NA	66	62	4	NA	NA	0.111408	1:1:1:1:1:1	0.471284(0.491554:0.344595:0.577703)	NA	NA	NA	NA
Unigene0008119_HN231-vs-Unigene0016825_XS336	NG	0.00607216	0.472904	0.0128402	2.54e-60	1176	266.555	909.445	NA	99	93.5	5.5	NA	NA	0.111886	1:1:1:1:1:1	0.487245(0.494898:0.355867:0.610969)	NA	NA	NA	NA
Unigene0054305_HN231-vs-Unigene0036356_XS336	NG	0.00528348	0.41109	0.0128524	1.96e-69	1503	363.38	1139.62	NA	121	115	6	NA	NA	0.103395	1:1:1:1:1:1	0.567302(0.558095:0.390476:0.753333)	NA	NA	NA	NA
Unigene0012848_HN231-vs-Unigene0047563_XS336	NG	0.00544879	0.422641	0.0128922	1.07e-23	486	117.611	368.389	NA	40	38	2	NA	NA	0.106408	1:1:1:1:1:1	0.529835(0.574074:0.41358:0.601852)	NA	NA	NA	NA
Unigene0044719_HN231-vs-Unigene0049784_XS336	NG	0.00303608	0.235487	0.0128928	6.16e-13	429	98.9604	330.04	NA	21	20	1	NA	NA	0.0566571	1:1:1:1:1:1	0.587413(0.597902:0.405594:0.758741)	NA	NA	NA	NA
Unigene0052756_HN231-vs-Unigene0055725_XS336	NG	0.00722208	0.560121	0.0128938	1.24e-52	906	210.34	695.66	NA	88	83	5	NA	NA	0.135585	1:1:1:1:1:1	0.55574(0.556291:0.362583:0.748344)	NA	NA	NA	NA
Unigene0052761_HN231-vs-Unigene0008417_XS336	NG	0.0105498	0.814527	0.012952	9.72e-52	681	155.987	525.013	NA	83	77.5	5.5	NA	NA	0.194705	1:1:1:1:1:1	0.582966(0.539648:0.46696:0.742291)	NA	NA	NA	NA
Unigene0076286_HN231-vs-Unigene0006263_XS336	NG	0.00447445	0.345444	0.0129528	1.35e-35	882	209.524	672.476	NA	61	58	3	NA	NA	0.0854738	1:1:1:1:1:1	0.425562(0.480337:0.303371:0.492978)	NA	NA	NA	NA
Unigene0002472_HN231-vs-Unigene0000357_XS336	NG	0.00685836	0.529318	0.012957	6.05e-75	1344	318.673	1025.33	NA	128	121	7	NA	NA	0.130738	1:1:1:1:1:1	0.560806(0.542857:0.421978:0.717582)	NA	NA	NA	NA
Unigene0042230_HN231-vs-Unigene0062857_XS336	NG	0.0049339	0.38061	0.0129632	2.34e-12	267	63.6534	203.347	NA	20	19	1	NA	NA	0.0944958	1:1:1:1:1:1	0.412234(0.409574:0.348404:0.478723)	NA	NA	NA	NA
Unigene0069084_HN231-vs-Unigene0026463_XS336	NG	0.00511544	0.392988	0.0130168	5.48e-12	255	58.8462	196.154	NA	19	18	1	NA	NA	0.0946244	1:1:1:1:1:1	0.576471(0.652941:0.411765:0.664706)	NA	NA	NA	NA
Unigene0010672_HN231-vs-Unigene0050190_XS336	NG	0.00614117	0.471602	0.0130219	4.74e-50	960	224.236	735.764	NA	83	78.5	4.5	NA	NA	0.114863	1:1:1:1:1:1	0.585151(0.58567:0.327103:0.842679)	NA	NA	NA	NA
Unigene0044053_HN231-vs-Unigene0021743_XS336	NG	0.00487148	0.373994	0.0130256	1.18e-66	1599	363.338	1235.66	NA	113	107	6	NA	NA	0.0887466	1:1:1:1:1:1	0.611313(0.588929:0.3902:0.854809)	NA	NA	NA	NA
Unigene0066868_HN231-vs-Unigene0031856_XS336	NG	0.00541666	0.414809	0.0130582	1.53e-21	471	100.434	370.566	NA	34	32	2	NA	NA	0.0927136	1:1:1:1:1:1	0.570064(0.665605:0.33758:0.707006)	NA	NA	NA	NA
Unigene0067045_HN231-vs-Unigene0036101_XS336	NG	0.0058223	0.445399	0.0130721	2.46e-34	684	166.737	517.263	NA	59	56	3	NA	NA	0.112977	1:1:1:1:1:1	0.576613(0.602823:0.370968:0.756048)	NA	NA	NA	NA
Unigene0055811_HN231-vs-Unigene0027857_XS336	NG	0.00524046	0.400772	0.0130759	1.09e-56	1257	299.548	957.452	NA	98	93	5	NA	NA	0.0994971	1:1:1:1:1:1	0.596112(0.562635:0.363931:0.861771)	NA	NA	NA	NA
Unigene0015470_HN231-vs-Unigene0035814_XS336	NG	0.00560839	0.428676	0.013083	1.71e-73	1605	352.198	1252.8	NA	122	115	7	NA	NA	0.0984457	1:1:1:1:1:1	0.595639(0.652336:0.293458:0.841121)	NA	NA	NA	NA
Unigene0021866_HN231-vs-Unigene0031813_XS336	NG	0.00439304	0.335739	0.0130847	9.07e-24	597	140.4	456.6	NA	40	38	2	NA	NA	0.0823178	1:1:1:1:1:1	0.6375(0.65:0.37:0.8925)	NA	NA	NA	NA
Unigene0029136_HN231-vs-Unigene0031662_XS336	NG	0.00764042	0.58235	0.01312	4.37e-91	1542	358.044	1183.96	NA	154	145	9	NA	NA	0.141085	1:1:1:1:1:1	0.492635(0.467803:0.375631:0.63447)	NA	NA	NA	NA
Unigene0012393_HN231-vs-Unigene0017156_XS336	NG	0.00572023	0.4354	0.0131379	2.75e-34	696	169.543	526.457	NA	59	56	3	NA	NA	0.110388	1:1:1:1:1:1	0.535201(0.596983:0.418103:0.590517)	NA	NA	NA	NA
Unigene0015072_HN231-vs-Unigene0046272_XS336	NG	0.00643497	0.489689	0.0131409	2.32e-10	195	38.9314	156.069	NA	15	14	1	NA	NA	0.102916	1:1:1:1:1:1	0.538462(0.507692:0.4:0.707692)	NA	NA	NA	NA
Unigene0066319_HN231-vs-Unigene0031643_XS336	NG	0.00370933	0.280479	0.013225	5.36e-13	360	89.7426	270.257	NA	22	21	1	NA	NA	0.0727038	1:1:1:1:1:1	0.618852(0.72541:0.590164:0.540984)	NA	NA	NA	NA
Unigene0050942_HN231-vs-Unigene0050334_XS336	NG	0.00462986	0.350072	0.0132254	2.37e-53	1380	296.716	1083.28	NA	88	83	5	NA	NA	0.078904	1:1:1:1:1:1	0.545652(0.53913:0.336957:0.76087)	NA	NA	NA	NA
Unigene0014263_HN231-vs-Unigene0007759_XS336	NG	0.00870518	0.656872	0.0132525	1.65e-56	840	204.519	635.481	NA	95	89.5	5.5	NA	NA	0.166517	1:1:1:1:1:1	0.569048(0.580357:0.364286:0.7625)	NA	NA	NA	NA
Unigene0016866_HN231-vs-Unigene0007224_XS336	NG	0.0057039	0.430095	0.013262	1.03e-55	1161	281.07	879.93	NA	97	92	5	NA	NA	0.108446	1:1:1:1:1:1	0.571735(0.596649:0.431701:0.686856)	NA	NA	NA	NA
Unigene0059785_HN231-vs-Unigene0012204_XS336	NG	0.00551676	0.414097	0.0133224	1.14e-22	477	113.134	363.866	NA	38	36	2	NA	NA	0.102423	1:1:1:1:1:1	0.567568(0.583784:0.408108:0.710811)	NA	NA	NA	NA
Unigene0010584_HN231-vs-Unigene0024543_XS336	NG	0.00540476	0.405132	0.0133407	1.73e-11	240	54.3103	185.69	NA	18	17	1	NA	NA	0.0958603	1:1:1:1:1:1	0.602083(0.60625:0.35:0.85)	NA	NA	NA	NA
Unigene0038505_HN231-vs-Unigene0022797_XS336	NG	0.00578959	0.433797	0.0133463	1.92e-11	225	51.6086	173.391	NA	18	17	1	NA	NA	0.103962	1:1:1:1:1:1	0.573333(0.666667:0.426667:0.626667)	NA	NA	NA	NA
Unigene0052357_HN231-vs-Unigene0026127_XS336	NG	0.00424172	0.317259	0.0133699	7.93e-34	918	208.738	709.262	NA	57	54	3	NA	NA	0.0754168	1:1:1:1:1:1	0.548475(0.589869:0.346405:0.70915)	NA	NA	NA	NA
Unigene0020165_HN231-vs-Unigene0045818_XS336	NG	0.0026892	0.20091	0.0133851	9.76e-13	486	113.475	372.525	NA	21	20	1	NA	NA	0.0489713	1:1:1:1:1:1	0.596708(0.561728:0.450617:0.777778)	NA	NA	NA	NA
Unigene0051394_HN231-vs-Unigene0034268_XS336	NG	0.00641324	0.479007	0.0133886	1.96e-64	1239	299.429	939.571	NA	112	106	6	NA	NA	0.120625	1:1:1:1:1:1	0.590554(0.537471:0.398126:0.836066)	NA	NA	NA	NA
Unigene0016850_HN231-vs-Unigene0046149_XS336	NG	0.00528274	0.39251	0.0134589	6.28e-23	501	121.074	379.926	NA	39	37	2	NA	NA	0.0988615	1:1:1:1:1:1	0.388228(0.428571:0.331349:0.404762)	NA	NA	NA	NA
Unigene0022126_HN231-vs-Unigene0003779_XS336	NG	0.00802214	0.595608	0.0134688	1.7e-79	1314	311.417	1002.58	NA	136	128	8	NA	NA	0.14728	1:1:1:1:1:1	0.483871(0.482922:0.317837:0.650854)	NA	NA	NA	NA
Unigene0026237_HN231-vs-Unigene0066960_XS336	NG	0.00943797	0.700568	0.0134719	1.64e-64	966	219.639	746.361	NA	107	100	7	NA	NA	0.16658	1:1:1:1:1:1	0.595756(0.559006:0.427019:0.801242)	NA	NA	NA	NA
Unigene0074860_HN231-vs-Unigene0065644_XS336	NG	0.00460436	0.341295	0.0134908	9.97e-23	567	131.294	435.706	NA	38	36	2	NA	NA	0.0825685	1:1:1:1:1:1	0.595855(0.580311:0.396373:0.810881)	NA	NA	NA	NA
Unigene0043817_HN231-vs-Unigene0057867_XS336	NG	0.0043409	0.320783	0.0135322	7.38e-12	300	68.9655	231.034	NA	19	18	1	NA	NA	0.0770862	1:1:1:1:1:1	0.55(0.64:0.355:0.655)	NA	NA	NA	NA
Unigene0027192_HN231-vs-Unigene0060853_XS336	NG	0.00523955	0.386495	0.0135566	3.35e-21	489	105.953	383.047	NA	34	32	2	NA	NA	0.0878472	1:1:1:1:1:1	0.498978(0.509202:0.337423:0.650307)	NA	NA	NA	NA
Unigene0061975_HN231-vs-Unigene0059603_XS336	NG	0.00771682	0.56797	0.0135867	8.46e-46	822	170.726	651.274	NA	73	68	5	NA	NA	0.124079	1:1:1:1:1:1	0.574209(0.560219:0.344891:0.817518)	NA	NA	NA	NA
Unigene0075230_HN231-vs-Unigene0051380_XS336	NG	0.00616101	0.452963	0.0136016	7.24e-52	1059	244.107	814.893	NA	88	83	5	NA	NA	0.109152	1:1:1:1:1:1	0.530556(0.529167:0.341667:0.720833)	NA	NA	NA	NA
Unigene0055065_HN231-vs-Unigene0067791_XS336	NG	0.0061164	0.449285	0.0136136	1.05e-62	1269	284.025	984.975	NA	102	96	6	NA	NA	0.105305	1:1:1:1:1:1	0.506698(0.518913:0.325059:0.676123)	NA	NA	NA	NA
Unigene0075749_HN231-vs-Unigene0015423_XS336	NG	0.00462854	0.339855	0.0136191	1.8e-44	1134	267.127	866.873	NA	77	73	4	NA	NA	0.0835951	1:1:1:1:1:1	0.460051(0.476336:0.305344:0.598473)	NA	NA	NA	NA
Unigene0020243_HN231-vs-Unigene0052519_XS336	NG	0.00469577	0.343564	0.0136678	4.42e-24	576	148.75	427.25	NA	43	41	2	NA	NA	0.0922075	1:1:1:1:1:1	0.633987(0.661765:0.477941:0.762255)	NA	NA	NA	NA
Unigene0046331_HN231-vs-Unigene0024703_XS336	NG	0.00754043	0.550729	0.0136917	2.87e-36	669	135.855	533.145	NA	57	53	4	NA	NA	0.117847	1:1:1:1:1:1	0.536622(0.524664:0.347534:0.737668)	NA	NA	NA	NA
Unigene0021554_HN231-vs-Unigene0008635_XS336	NG	0.00585806	0.426771	0.0137265	1.31e-20	438	95.2547	342.745	NA	33	31	2	NA	NA	0.0973966	1:1:1:1:1:1	0.512557(0.530822:0.339041:0.667808)	NA	NA	NA	NA
Unigene0016830_HN231-vs-Unigene0010870_XS336	NG	0.00890015	0.645247	0.0137934	1.33e-10	150	36.9743	113.026	NA	17	16	1	NA	NA	0.165757	1:1:1:1:1:1	0.455729(0.539062:0.390625:0.4375)	NA	NA	NA	NA
Unigene0036139_HN231-vs-Unigene0029932_XS336	NG	0.00647857	0.468635	0.0138243	2.02e-20	399	88.9545	310.045	NA	33	31	2	NA	NA	0.109514	1:1:1:1:1:1	0.586466(0.552632:0.338346:0.868421)	NA	NA	NA	NA
Unigene0014308_HN231-vs-Unigene0012353_XS336	NG	0.00597613	0.430202	0.0138915	6.44e-18	336	84	252	NA	29	27.5	1.5	NA	NA	0.112032	1:1:1:1:1:1	0.353801(0.357456:0.322368:0.381579)	NA	NA	NA	NA
Unigene0036899_HN231-vs-Unigene0044704_XS336	NG	0.00660452	0.475412	0.0138922	1.01e-09	189	36.9209	152.079	NA	14	13	1	NA	NA	0.0981854	1:1:1:1:1:1	0.513228(0.595238:0.285714:0.65873)	NA	NA	NA	NA
Unigene0063665_HN231-vs-Unigene0027297_XS336	NG	0.00935053	0.673057	0.0138926	2.14e-18	276	60.7722	215.228	NA	29	27	2	NA	NA	0.155492	1:1:1:1:1:1	0.457143(0.504762:0.342857:0.52381)	NA	NA	NA	NA
Unigene0064946_HN231-vs-Unigene0060548_XS336	NG	0.00682918	0.49148	0.0138951	1.51e-41	777	188.607	588.393	NA	72	68	4	NA	NA	0.124472	1:1:1:1:1:1	0.626126(0.623552:0.428571:0.826255)	NA	NA	NA	NA
Unigene0017675_HN231-vs-Unigene0025696_XS336	NG	0.0160897	1.15424	0.0139397	7.1e-57	618	146.846	471.154	NA	94	86.5	7.5	NA	NA	0.286532	1:1:1:1:1:1	0.593042(0.575243:0.410194:0.793689)	NA	NA	NA	NA
Unigene0014733_HN231-vs-Unigene0049803_XS336	NG	0.00688642	0.49311	0.0139653	5.08e-31	576	138.357	437.643	NA	53	50	3	NA	NA	0.123679	1:1:1:1:1:1	0.560449(0.619171:0.419689:0.642487)	NA	NA	NA	NA
Unigene0047747_HN231-vs-Unigene0021349_XS336	NG	0.00852428	0.610172	0.0139703	2.07e-77	1248	304.16	943.84	NA	135	127	8	NA	NA	0.155157	1:1:1:1:1:1	0.597946(0.521327:0.441943:0.830569)	NA	NA	NA	NA
Unigene0034226_HN231-vs-Unigene0050475_XS336	NG	0.00567088	0.404324	0.0140256	1.62e-10	225	47.9931	177.007	NA	16	15	1	NA	NA	0.0907047	1:1:1:1:1:1	0.531111(0.566667:0.36:0.666667)	NA	NA	NA	NA
Unigene0023244_HN231-vs-Unigene0044868_XS336	NG	0.00556707	0.396492	0.0140408	7.12e-69	1557	355.033	1201.97	NA	116	109.333	6.66667	NA	NA	0.0947073	1:1:1:1:1:1	0.560694(0.542389:0.409441:0.73025)	NA	NA	NA	NA
Unigene0023594_HN231-vs-Unigene0047226_XS336	NG	0.010099	0.716855	0.014088	7.71e-50	714	165.719	548.281	NA	82	76.5	5.5	NA	NA	0.174137	1:1:1:1:1:1	0.572243(0.536122:0.387833:0.792776)	NA	NA	NA	NA
Unigene0065034_HN231-vs-Unigene0037548_XS336	NG	0.0055367	0.392917	0.0140913	9.7e-22	477	114.439	362.561	NA	37	35	2	NA	NA	0.0984745	1:1:1:1:1:1	0.642558(0.625786:0.490566:0.811321)	NA	NA	NA	NA
Unigene0004684_HN231-vs-Unigene0039625_XS336	NG	0.0077108	0.54701	0.0140963	2.58e-33	543	151.932	391.068	NA	62	59	3	NA	NA	0.158607	1:1:1:1:1:1	0.632988(0.634715:0.492228:0.772021)	NA	NA	NA	NA
Unigene0022142_HN231-vs-Unigene0063388_XS336	NG	0.00588746	0.417439	0.0141038	1.11e-20	441	99.96	341.04	NA	34	32	2	NA	NA	0.0991726	1:1:1:1:1:1	0.541943(0.572848:0.31457:0.738411)	NA	NA	NA	NA
Unigene0003878_HN231-vs-Unigene0063507_XS336	NG	0.00959066	0.679817	0.0141077	9.78e-28	411	96.1915	314.809	NA	46	43	3	NA	NA	0.166452	1:1:1:1:1:1	0.593381(0.585106:0.468085:0.72695)	NA	NA	NA	NA
Unigene0073804_HN231-vs-Unigene0064710_XS336	NG	0.00464546	0.329053	0.0141176	6.2e-11	276	60.0685	215.931	NA	17	16	1	NA	NA	0.0752494	1:1:1:1:1:1	0.468085(0.510638:0.329787:0.56383)	NA	NA	NA	NA
Unigene0059610_HN231-vs-Unigene0036220_XS336	NG	0.00662659	0.468745	0.0141369	3.24e-42	810	203.7	606.3	NA	75	71	4	NA	NA	0.122841	1:1:1:1:1:1	0.588889(0.642593:0.435185:0.688889)	NA	NA	NA	NA
Unigene0031546_HN231-vs-Unigene0028880_XS336	NG	0.0148719	1.04923	0.014174	1.07e-20	222	52.225	169.775	NA	32	29.5	2.5	NA	NA	0.258203	1:1:1:1:1:1	0.570833(0.525:0.39375:0.79375)	NA	NA	NA	NA
Unigene0042553_HN231-vs-Unigene0028368_XS336	NG	0.00690302	0.486735	0.0141823	1.22e-42	786	203.873	582.127	NA	77	73	4	NA	NA	0.131362	1:1:1:1:1:1	0.590724(0.623853:0.425076:0.723242)	NA	NA	NA	NA
Unigene0059227_HN231-vs-Unigene0031901_XS336	NG	0.00720727	0.507437	0.0142033	2.34e-29	543	124.75	418.25	NA	49	46	3	NA	NA	0.122131	1:1:1:1:1:1	0.516156(0.494898:0.428571:0.625)	NA	NA	NA	NA
Unigene0036514_HN231-vs-Unigene0031564_XS336	NG	0.00661443	0.465317	0.0142149	1.05e-10	198	46.1478	151.852	NA	17	16	1	NA	NA	0.113524	1:1:1:1:1:1	0.586667(0.553333:0.4:0.806667)	NA	NA	NA	NA
Unigene0051973_HN231-vs-Unigene0059501_XS336	NG	0.00814878	0.570974	0.0142717	7.89e-60	993	252.686	740.314	NA	107	101	6	NA	NA	0.151369	1:1:1:1:1:1	0.604885(0.600575:0.456897:0.757184)	NA	NA	NA	NA
Unigene0021432_HN231-vs-Unigene0053379_XS336	NG	0.00641747	0.447989	0.0143251	4.87e-19	396	83.0156	312.984	NA	30	28	2	NA	NA	0.0989864	1:1:1:1:1:1	0.57702(0.522727:0.363636:0.844697)	NA	NA	NA	NA
Unigene0058410_HN231-vs-Unigene0052259_XS336	NG	0.00998337	0.695768	0.0143487	2.05e-32	507	103.661	403.339	NA	51	47	4	NA	NA	0.150199	1:1:1:1:1:1	0.548733(0.54386:0.318713:0.783626)	NA	NA	NA	NA
Unigene0038141_HN231-vs-Unigene0028168_XS336	NG	0.0047674	0.332153	0.014353	5.31e-22	555	134.149	420.851	NA	38	36	2	NA	NA	0.0839001	1:1:1:1:1:1	0.597293(0.573604:0.428934:0.78934)	NA	NA	NA	NA
Unigene0049386_HN231-vs-Unigene0040366_XS336	NG	0.00588383	0.409549	0.0143666	6.21e-23	468	126.75	341.25	NA	42	40	2	NA	NA	0.11521	1:1:1:1:1:1	0.539526(0.579051:0.387352:0.652174)	NA	NA	NA	NA
Unigene0033315_HN231-vs-Unigene0061362_XS336	NG	0.00376098	0.261612	0.0143762	6.35e-11	339	72.4448	266.555	NA	17	16	1	NA	NA	0.0588641	1:1:1:1:1:1	0.553097(0.539823:0.327434:0.792035)	NA	NA	NA	NA
Unigene0038569_HN231-vs-Unigene0059753_XS336	NG	0.00589496	0.410027	0.014377	3.78e-42	906	224.784	681.216	NA	75	71	4	NA	NA	0.106163	1:1:1:1:1:1	0.578947(0.649671:0.427632:0.659539)	NA	NA	NA	NA
Unigene0033470_HN231-vs-Unigene0046795_XS336	NG	0.00595608	0.413463	0.0144054	8.01e-31	663	157.31	505.69	NA	53	50	3	NA	NA	0.102646	1:1:1:1:1:1	0.600601(0.542793:0.441441:0.817568)	NA	NA	NA	NA
Unigene0061244_HN231-vs-Unigene0060178_XS336	NG	0.00532219	0.369262	0.0144131	4.71e-41	984	229.76	754.24	NA	71	67	4	NA	NA	0.0903007	1:1:1:1:1:1	0.590955(0.585366:0.458841:0.728659)	NA	NA	NA	NA
Unigene0074269_HN231-vs-Unigene0014030_XS336	NG	0.00602067	0.417077	0.0144354	8.7e-125	2730	645.473	2084.53	NA	219	206.5	12.5	NA	NA	0.10321	1:1:1:1:1:1	0.566235(0.596652:0.428726:0.673326)	NA	NA	NA	NA
Unigene0072907_HN231-vs-Unigene0020245_XS336	NG	0.00604028	0.418384	0.0144371	2.38e-10	213	46.7771	166.223	NA	16	15	1	NA	NA	0.0965956	1:1:1:1:1:1	0.5(0.527027:0.398649:0.574324)	NA	NA	NA	NA
Unigene0057732_HN231-vs-Unigene0031391_XS336	NG	0.00522102	0.361342	0.014449	1.73e-59	1488	334.796	1153.2	NA	102	96	6	NA	NA	0.0853472	1:1:1:1:1:1	0.559786(0.518036:0.398798:0.762525)	NA	NA	NA	NA
Unigene0063528_HN231-vs-Unigene0046373_XS336	NG	0.00393589	0.272294	0.0144545	4.05e-21	654	144.521	509.479	NA	35	33	2	NA	NA	0.0632376	1:1:1:1:1:1	0.493884(0.428899:0.344037:0.708716)	NA	NA	NA	NA
Unigene0070622_HN231-vs-Unigene0059928_XS336	NG	0.00543339	0.37575	0.0144601	1.13e-11	249	64.2854	184.715	NA	20	19	1	NA	NA	0.10104	1:1:1:1:1:1	0.559259(0.644444:0.477778:0.555556)	NA	NA	NA	NA
Unigene0072696_HN231-vs-Unigene0020983_XS336	NG	0.0065784	0.454768	0.0144654	2.95e-21	408	102.639	305.361	NA	37	35	2	NA	NA	0.119328	1:1:1:1:1:1	0.59952(0.622302:0.467626:0.708633)	NA	NA	NA	NA
Unigene0022738_HN231-vs-Unigene0062418_XS336	NG	0.006478	0.447651	0.0144711	2.54e-20	405	94.9273	310.073	NA	34	32	2	NA	NA	0.109884	1:1:1:1:1:1	0.533333(0.562963:0.411111:0.625926)	NA	NA	NA	NA
Unigene0029435_HN231-vs-Unigene0002450_XS336	NG	0.00496547	0.342638	0.0144919	5.12e-53	1404	292.68	1111.32	NA	86	80.5	5.5	NA	NA	0.0753574	1:1:1:1:1:1	0.534884(0.531712:0.303383:0.769556)	NA	NA	NA	NA
Unigene0025156_HN231-vs-Unigene0046361_XS336	NG	0.00645142	0.444316	0.0145199	7.09e-26	507	117.819	389.181	NA	42	39.5	2.5	NA	NA	0.108204	1:1:1:1:1:1	0.561699(0.53125:0.413462:0.740385)	NA	NA	NA	NA
Unigene0074621_HN231-vs-Unigene0066412_XS336	NG	0.00802399	0.551735	0.0145432	6.51e-44	798	171.529	626.471	NA	72	67	5	NA	NA	0.124894	1:1:1:1:1:1	0.508772(0.550752:0.31015:0.665414)	NA	NA	NA	NA
Unigene0069108_HN231-vs-Unigene0023751_XS336	NG	0.00563908	0.38702	0.0145705	4.53e-40	927	214.994	712.006	NA	69	65	4	NA	NA	0.0940905	1:1:1:1:1:1	0.485279(0.466877:0.37224:0.616719)	NA	NA	NA	NA
Unigene0029257_HN231-vs-Unigene0017042_XS336	NG	0.00767336	0.526417	0.0145766	8.35e-10	168	37.0112	130.989	NA	15	14	1	NA	NA	0.121955	1:1:1:1:1:1	0.468889(0.453333:0.36:0.593333)	NA	NA	NA	NA
Unigene0058176_HN231-vs-Unigene0021542_XS336	NG	0.00762123	0.522314	0.0145913	1.1e-37	687	159.479	527.521	NA	64	60	4	NA	NA	0.127101	1:1:1:1:1:1	0.531295(0.567686:0.382096:0.644105)	NA	NA	NA	NA
Unigene0058722_HN231-vs-Unigene0063161_XS336	NG	0.00493059	0.33773	0.0145992	3.26e-31	798	187.552	610.448	NA	54	51	3	NA	NA	0.0831473	1:1:1:1:1:1	0.550827(0.567376:0.429078:0.656028)	NA	NA	NA	NA
Unigene0073989_HN231-vs-Unigene0052530_XS336	NG	0.00528738	0.362	0.014606	5e-11	249	59.2028	189.797	NA	18	17	1	NA	NA	0.0901003	1:1:1:1:1:1	0.538153(0.493976:0.409639:0.710843)	NA	NA	NA	NA
Unigene0054727_HN231-vs-Unigene0036835_XS336	NG	0.00821589	0.562257	0.0146123	2.19e-80	1425	323.551	1101.45	NA	137	128	9	NA	NA	0.134013	1:1:1:1:1:1	0.480892(0.461146:0.293631:0.687898)	NA	NA	NA	NA
Unigene0058406_HN231-vs-Unigene0028108_XS336	NG	0.00737976	0.504831	0.0146183	2.14e-19	354	81.6528	272.347	NA	32	30	2	NA	NA	0.122121	1:1:1:1:1:1	0.498588(0.449153:0.389831:0.65678)	NA	NA	NA	NA
Unigene0013372_HN231-vs-Unigene0063472_XS336	NG	0.00558872	0.382231	0.0146213	7e-56	1290	302.204	987.796	NA	96	90.5	5.5	NA	NA	0.0938234	1:1:1:1:1:1	0.591473(0.566279:0.40814:0.8)	NA	NA	NA	NA
Unigene0059229_HN231-vs-Unigene0046530_XS336	NG	0.00745917	0.509822	0.0146309	1.16e-36	693	154.076	538.924	NA	61	57	4	NA	NA	0.119151	1:1:1:1:1:1	0.512925(0.497959:0.379592:0.661224)	NA	NA	NA	NA
Unigene0043366_HN231-vs-Unigene0066812_XS336	NG	0.00809715	0.552989	0.0146425	3.38e-46	810	189.16	620.84	NA	79	74	5	NA	NA	0.135346	1:1:1:1:1:1	0.599291(0.586879:0.420213:0.79078)	NA	NA	NA	NA
Unigene0005103_HN231-vs-Unigene0002503_XS336	NG	0.00753434	0.51443	0.014646	1.38e-62	1197	263.246	933.754	NA	105	98	7	NA	NA	0.119012	1:1:1:1:1:1	0.556941(0.532419:0.340399:0.798005)	NA	NA	NA	NA
Unigene0025475_HN231-vs-Unigene0052804_XS336	NG	0.00459565	0.313065	0.0146795	2.24e-22	585	148.471	436.529	NA	40	38	2	NA	NA	0.0828843	1:1:1:1:1:1	0.579487(0.658974:0.461538:0.617949)	NA	NA	NA	NA
Unigene0060228_HN231-vs-Unigene0059020_XS336	NG	0.00495761	0.337307	0.0146976	6.5e-12	276	73.6226	202.377	NA	21	20	1	NA	NA	0.0936113	1:1:1:1:1:1	0.572104(0.599291:0.368794:0.748227)	NA	NA	NA	NA
Unigene0034016_HN231-vs-Unigene0035250_XS336	NG	0.00553097	0.376034	0.0147087	3.62e-50	1188	280.662	907.338	NA	88	83	5	NA	NA	0.0930616	1:1:1:1:1:1	0.567332(0.594763:0.359102:0.74813)	NA	NA	NA	NA
Unigene0050794_HN231-vs-Unigene0026694_XS336	NG	0.00451349	0.30639	0.0147312	1.39e-59	1719	385.648	1333.35	NA	103	97	6	NA	NA	0.0722377	1:1:1:1:1:1	0.604274(0.538462:0.378632:0.895726)	NA	NA	NA	NA
Unigene0049985_HN231-vs-Unigene0011319_XS336	NG	0.00710072	0.481927	0.014734	6.03e-32	582	157.504	424.496	NA	59	56	3	NA	NA	0.135601	1:1:1:1:1:1	0.507763(0.521918:0.427397:0.573973)	NA	NA	NA	NA
Unigene0008146_HN231-vs-Unigene0063836_XS336	NG	0.00805331	0.546324	0.0147409	3.36e-19	327	77.3193	249.681	NA	32	30	2	NA	NA	0.135328	1:1:1:1:1:1	0.631498(0.665138:0.53211:0.697248)	NA	NA	NA	NA
Unigene0010028_HN231-vs-Unigene0031153_XS336	NG	0.00826117	0.559266	0.0147715	2.81e-54	951	220.703	730.297	NA	93	87	6	NA	NA	0.136136	1:1:1:1:1:1	0.586225(0.608833:0.392744:0.757098)	NA	NA	NA	NA
Unigene0073531_HN231-vs-Unigene0027698_XS336	NG	0.00495549	0.335288	0.0147798	8.97e-136	3663	828.505	2834.49	NA	238	224	14	NA	NA	0.0796708	1:1:1:1:1:1	0.558559(0.534808:0.38534:0.755528)	NA	NA	NA	NA
Unigene0061757_HN231-vs-Unigene0042914_XS336	NG	0.00626388	0.423773	0.0147812	9.16e-65	1371	328.964	1042.04	NA	113	106.5	6.5	NA	NA	0.106443	1:1:1:1:1:1	0.57953(0.565353:0.393154:0.780083)	NA	NA	NA	NA
Unigene0065257_HN231-vs-Unigene0047729_XS336	NG	0.0100203	0.677488	0.0147903	2.1e-77	1200	270.69	929.31	NA	130	120.75	9.25	NA	NA	0.160584	1:1:1:1:1:1	0.531509(0.552239:0.429104:0.613184)	NA	NA	NA	NA
Unigene0068050_HN231-vs-Unigene0056280_XS336	NG	0.00893727	0.60349	0.0148093	2.83e-90	1485	359.41	1125.59	NA	159	149	10	NA	NA	0.152835	1:1:1:1:1:1	0.544108(0.594949:0.408081:0.629293)	NA	NA	NA	NA
Unigene0023005_HN231-vs-Unigene0051422_XS336	NG	0.00816634	0.550912	0.0148233	1.89e-18	318	71.7565	246.244	NA	30	28	2	NA	NA	0.130636	1:1:1:1:1:1	0.529052(0.559633:0.444954:0.582569)	NA	NA	NA	NA
Unigene0034700_HN231-vs-Unigene0008775_XS336	NG	0.00655964	0.442489	0.0148244	7.83e-10	195	41.885	153.115	NA	15	14	1	NA	NA	0.100195	1:1:1:1:1:1	0.617949(0.561538:0.484615:0.807692)	NA	NA	NA	NA
Unigene0018692_HN231-vs-Unigene0050815_XS336	NG	0.00838441	0.564764	0.0148459	2.1e-19	318	78.1263	239.874	NA	33	31	2	NA	NA	0.145076	1:1:1:1:1:1	0.603774(0.712264:0.377358:0.721698)	NA	NA	NA	NA
Unigene0072882_HN231-vs-Unigene0055585_XS336	NG	0.00653191	0.439555	0.0148603	1.87e-64	1386	309.664	1076.34	NA	110	103	7	NA	NA	0.103279	1:1:1:1:1:1	0.552916(0.597192:0.404968:0.656587)	NA	NA	NA	NA
Unigene0027876_HN231-vs-Unigene0046052_XS336	NG	0.00806792	0.542671	0.0148671	7.78e-92	1680	371.537	1308.46	NA	154	143.5	10.5	NA	NA	0.126297	1:1:1:1:1:1	0.558126(0.552491:0.33274:0.789146)	NA	NA	NA	NA
Unigene0076232_HN231-vs-Unigene0050443_XS336	NG	0.00484045	0.32488	0.0148992	3.18e-31	819	197.221	621.779	NA	55	52	3	NA	NA	0.0819081	1:1:1:1:1:1	0.566425(0.61413:0.391304:0.693841)	NA	NA	NA	NA
Unigene0009210_HN231-vs-Unigene0053101_XS336	NG	0.0064143	0.429846	0.0149223	2.36e-20	414	100.862	313.138	NA	35	33	2	NA	NA	0.109574	1:1:1:1:1:1	0.320197(0.350985:0.198276:0.41133)	NA	NA	NA	NA
Unigene0048180_HN231-vs-Unigene0042115_XS336	NG	0.00457188	0.306265	0.0149279	3.33e-41	1152	274.417	877.583	NA	73	69	4	NA	NA	0.076438	1:1:1:1:1:1	0.529915(0.534799:0.334249:0.720696)	NA	NA	NA	NA
Unigene0055371_HN231-vs-Unigene0047534_XS336	NG	0.00716852	0.480095	0.0149315	3.19e-55	1092	251.001	840.999	NA	95	89	6	NA	NA	0.115873	1:1:1:1:1:1	0.513736(0.526099:0.385989:0.629121)	NA	NA	NA	NA
Unigene0050926_HN231-vs-Unigene0058798_XS336	NG	0.0064858	0.433995	0.0149444	4.45e-48	1014	239.748	774.252	NA	84	79	5	NA	NA	0.107565	1:1:1:1:1:1	0.571499(0.591716:0.400888:0.721893)	NA	NA	NA	NA
Unigene0044670_HN231-vs-Unigene0031704_XS336	NG	0.00604176	0.404068	0.0149523	2.12e-20	438	105.635	332.365	NA	35	33	2	NA	NA	0.102036	1:1:1:1:1:1	0.432889(0.450667:0.328:0.52)	NA	NA	NA	NA
Unigene0005877_HN231-vs-Unigene0003900_XS336	NG	0.00559752	0.374183	0.0149593	3.11e-35	816	188.387	627.613	NA	59	55.5	3.5	NA	NA	0.0906916	1:1:1:1:1:1	0.607702(0.586643:0.368231:0.868231)	NA	NA	NA	NA
Unigene0001362_HN231-vs-Unigene0057815_XS336	NG	0.00805803	0.536843	0.01501	1.11e-19	333	83.4647	249.535	NA	34	32	2	NA	NA	0.140595	1:1:1:1:1:1	0.557971(0.665217:0.469565:0.53913)	NA	NA	NA	NA
Unigene0020912_HN231-vs-Unigene0022321_XS336	NG	0.00944113	0.628754	0.0150156	3.43e-55	858	218.475	639.525	NA	99	93	6	NA	NA	0.167138	1:1:1:1:1:1	0.5169(0.578671:0.421329:0.550699)	NA	NA	NA	NA
Unigene0053781_HN231-vs-Unigene0042422_XS336	NG	0.00819175	0.54553	0.0150161	1.2e-26	474	105.774	368.226	NA	44	41	3	NA	NA	0.1281	1:1:1:1:1:1	0.515723(0.59434:0.352201:0.600629)	NA	NA	NA	NA
Unigene0015219_HN231-vs-Unigene0038021_XS336	NG	0.0087496	0.581619	0.0150435	1.56e-19	309	79.0822	229.918	NA	34	32	2	NA	NA	0.155364	1:1:1:1:1:1	0.443673(0.423611:0.321759:0.585648)	NA	NA	NA	NA
Unigene0066221_HN231-vs-Unigene0020889_XS336	NG	0.0047032	0.311843	0.015082	3.19e-20	552	125.423	426.577	NA	34	32	2	NA	NA	0.0744903	1:1:1:1:1:1	0.434211(0.412281:0.274123:0.616228)	NA	NA	NA	NA
Unigene0041801_HN231-vs-Unigene0035432_XS336	NG	0.00534143	0.354158	0.0150821	3.78e-37	957	205.467	751.533	NA	62	58	4	NA	NA	0.0802321	1:1:1:1:1:1	0.508359(0.501567:0.321317:0.702194)	NA	NA	NA	NA
Unigene0032183_HN231-vs-Unigene0010317_XS336	NG	0.00692982	0.458919	0.0151003	5.35e-35	672	164.6	507.4	NA	60	56.5	3.5	NA	NA	0.11764	1:1:1:1:1:1	0.39441(0.387164:0.386128:0.409938)	NA	NA	NA	NA
Unigene0027617_HN231-vs-Unigene0059558_XS336	NG	0.00443762	0.29353	0.0151181	8.76e-31	888	209.959	678.041	NA	54	51	3	NA	NA	0.0727908	1:1:1:1:1:1	0.550221(0.538079:0.428808:0.683775)	NA	NA	NA	NA
Unigene0027283_HN231-vs-Unigene0056730_XS336	NG	0.00817372	0.540532	0.0151216	1.33e-77	1374	328.405	1045.59	NA	135	126.5	8.5	NA	NA	0.135415	1:1:1:1:1:1	0.580058(0.621179:0.436681:0.682314)	NA	NA	NA	NA
Unigene0057768_HN231-vs-Unigene0013781_XS336	NG	0.00778119	0.514454	0.0151251	2.9e-68	1263	294.128	968.872	NA	117	109.5	7.5	NA	NA	0.125775	1:1:1:1:1:1	0.531061(0.509091:0.426136:0.657955)	NA	NA	NA	NA
Unigene0037483_HN231-vs-Unigene0020993_XS336	NG	0.0095397	0.629807	0.015147	6.48e-50	816	183.041	632.959	NA	84	78	6	NA	NA	0.148675	1:1:1:1:1:1	0.484358(0.572816:0.372168:0.508091)	NA	NA	NA	NA
Unigene0061803_HN231-vs-Unigene0022595_XS336	NG	0.073293	4.83352	0.0151635	1.46e-36	357	88.4739	268.526	NA	85	66.25	18.75	NA	NA	1.253	1:1:1:1:1:1	0.602778(0.683333:0.433333:0.691667)	NA	NA	NA	NA
Unigene0037603_HN231-vs-Unigene0031529_XS336	NG	0.00752412	0.496054	0.0151679	5.79e-44	858	190.132	667.868	NA	74	69	5	NA	NA	0.115782	1:1:1:1:1:1	0.522552(0.526403:0.407591:0.633663)	NA	NA	NA	NA
Unigene0031502_HN231-vs-Unigene0037792_XS336	NG	0.00843254	0.555123	0.0151904	6.25e-76	1326	312.322	1013.68	NA	131	122.5	8.5	NA	NA	0.137198	1:1:1:1:1:1	0.602187(0.593891:0.414027:0.798643)	NA	NA	NA	NA
Unigene0057843_HN231-vs-Unigene0044991_XS336	NG	0.00794746	0.523002	0.0151958	1.28e-18	330	77.0114	252.989	NA	31	29	2	NA	NA	0.128145	1:1:1:1:1:1	0.589239(0.543307:0.468504:0.755906)	NA	NA	NA	NA
Unigene0071364_HN231-vs-Unigene0047709_XS336	NG	0.00608239	0.399989	0.0152064	8.68e-58	1284	293.54	990.46	NA	97	91	6	NA	NA	0.0961348	1:1:1:1:1:1	0.556464(0.51285:0.338785:0.817757)	NA	NA	NA	NA
Unigene0023242_HN231-vs-Unigene0060864_XS336	NG	0.0067311	0.441877	0.015233	1.98e-37	795	173.201	621.799	NA	62	57.8333	4.16667	NA	NA	0.101533	1:1:1:1:1:1	0.520295(0.575646:0.402214:0.583026)	NA	NA	NA	NA
Unigene0014426_HN231-vs-Unigene0020445_XS336	NG	0.0101236	0.664216	0.0152415	6.29e-28	405	106.659	298.341	NA	50	47	3	NA	NA	0.182382	1:1:1:1:1:1	0.638272(0.622222:0.585185:0.707407)	NA	NA	NA	NA
Unigene0036894_HN231-vs-Unigene0054128_XS336	NG	0.00628908	0.411909	0.0152681	3.46e-19	414	94.6531	319.347	NA	32	30	2	NA	NA	0.0990263	1:1:1:1:1:1	0.536232(0.543478:0.376812:0.688406)	NA	NA	NA	NA
Unigene0074542_HN231-vs-Unigene0057517_XS336	NG	0.00706247	0.462018	0.0152862	2.72e-17	357	72.4776	284.522	NA	27	25	2	NA	NA	0.0994268	1:1:1:1:1:1	0.508403(0.634454:0.289916:0.60084)	NA	NA	NA	NA
Unigene0034031_HN231-vs-Unigene0032860_XS336	NG	0.00504685	0.329972	0.0152948	3.63e-10	255	56.1894	198.811	NA	16	15	1	NA	NA	0.0766442	1:1:1:1:1:1	0.432836(0.44403:0.384328:0.470149)	NA	NA	NA	NA
Unigene0018006_HN231-vs-Unigene0027150_XS336	NG	0.00624039	0.407905	0.0152987	7.69e-19	414	92.1723	321.828	NA	31	29	2	NA	NA	0.0956663	1:1:1:1:1:1	0.570048(0.565217:0.427536:0.717391)	NA	NA	NA	NA
Unigene0013925_HN231-vs-Unigene0036975_XS336	NG	0.00624686	0.408043	0.0153093	6.32e-38	840	197.008	642.992	NA	66	62	4	NA	NA	0.100481	1:1:1:1:1:1	0.5846(0.533435:0.425532:0.794833)	NA	NA	NA	NA
Unigene0038669_HN231-vs-Unigene0052167_XS336	NG	0.00595332	0.388539	0.0153223	5.17e-11	228	59.3589	168.641	NA	19	18	1	NA	NA	0.105558	1:1:1:1:1:1	0.653509(0.671053:0.572368:0.717105)	NA	NA	NA	NA
Unigene0061750_HN231-vs-Unigene0035052_XS336	NG	0.00743049	0.484697	0.0153302	3.45e-29	543	137.255	405.745	NA	52	49	3	NA	NA	0.12807	1:1:1:1:1:1	0.533445(0.555184:0.352843:0.692308)	NA	NA	NA	NA
Unigene0051817_HN231-vs-Unigene0047104_XS336	NG	0.00613616	0.400227	0.0153317	3.08e-28	636	145.092	490.908	NA	48	45	3	NA	NA	0.0960408	1:1:1:1:1:1	0.601721(0.56338:0.392019:0.849765)	NA	NA	NA	NA
Unigene0034818_HN231-vs-Unigene0018159_XS336	NG	0.00534639	0.348088	0.0153593	7.96e-49	1233	294.453	938.547	NA	87	82	5	NA	NA	0.0871965	1:1:1:1:1:1	0.593458(0.580607:0.406542:0.793224)	NA	NA	NA	NA
Unigene0033332_HN231-vs-Unigene0046604_XS336	NG	0.00686433	0.446884	0.0153604	5.48e-53	1005	273.258	731.742	NA	97	92	5	NA	NA	0.126505	1:1:1:1:1:1	0.659204(0.668657:0.491045:0.81791)	NA	NA	NA	NA
Unigene0004039_HN231-vs-Unigene0058908_XS336	NG	0.00655909	0.426931	0.0153634	5.76e-70	1566	340.978	1225.02	NA	119	111	8	NA	NA	0.0980902	1:1:1:1:1:1	0.598997(0.593985:0.345865:0.857143)	NA	NA	NA	NA
Unigene0072780_HN231-vs-Unigene0019542_XS336	NG	0.00937414	0.610029	0.0153667	6e-23	351	82.6388	268.361	NA	37	34.5	2.5	NA	NA	0.150791	1:1:1:1:1:1	0.578431(0.596639:0.462185:0.676471)	NA	NA	NA	NA
Unigene0053170_HN231-vs-Unigene0019486_XS336	NG	0.00942369	0.611504	0.0154107	8.81e-40	630	149.474	480.526	NA	67	62.5	4.5	NA	NA	0.152273	1:1:1:1:1:1	0.573113(0.563679:0.382075:0.773585)	NA	NA	NA	NA
Unigene0008701_HN231-vs-Unigene0016395_XS336	NG	0.00769475	0.498343	0.0154407	8.89e-63	1242	262.301	979.699	NA	103	95.5	7.5	NA	NA	0.111316	1:1:1:1:1:1	0.552885(0.548077:0.370192:0.740385)	NA	NA	NA	NA
Unigene0046193_HN231-vs-Unigene0050755_XS336	NG	0.0127619	0.825506	0.0154595	1.15e-16	210	51.9465	158.054	NA	28	26	2	NA	NA	0.213806	1:1:1:1:1:1	0.557143(0.535714:0.4:0.735714)	NA	NA	NA	NA
Unigene0011896_HN231-vs-Unigene0052893_XS336	NG	0.0122412	0.789381	0.0155074	8.66e-33	438	108.561	329.439	NA	57	53	4	NA	NA	0.20486	1:1:1:1:1:1	0.611479(0.645695:0.5:0.688742)	NA	NA	NA	NA
Unigene0031798_HN231-vs-Unigene0001962_XS336	NG	0.00530545	0.342088	0.015509	2.47e-21	513	134.695	378.305	NA	39	37	2	NA	NA	0.093732	1:1:1:1:1:1	0.556513(0.643678:0.485632:0.54023)	NA	NA	NA	NA
Unigene0073190_HN231-vs-Unigene0043530_XS336	NG	0.00892822	0.575575	0.0155118	1.33e-18	300	74.6552	225.345	NA	32	30	2	NA	NA	0.149939	1:1:1:1:1:1	0.58805(0.589623:0.419811:0.754717)	NA	NA	NA	NA
Unigene0068071_HN231-vs-Unigene0057773_XS336	NG	0.00796741	0.513588	0.0155132	3.56e-29	513	134.463	378.537	NA	53	50	3	NA	NA	0.140496	1:1:1:1:1:1	0.435648(0.454167:0.327778:0.525)	NA	NA	NA	NA
Unigene0015847_HN231-vs-Unigene0063540_XS336	NG	0.00909192	0.586029	0.0155145	3.42e-19	300	78.6885	221.311	NA	34	32	2	NA	NA	0.16042	1:1:1:1:1:1	0.663333(0.72:0.49:0.78)	NA	NA	NA	NA
Unigene0022153_HN231-vs-Unigene0032536_XS336	NG	0.00901512	0.581016	0.0155161	5.49e-92	1596	368.479	1227.52	NA	160	149	11	NA	NA	0.141077	1:1:1:1:1:1	0.486216(0.555451:0.379699:0.523496)	NA	NA	NA	NA
Unigene0031090_HN231-vs-Unigene0002328_XS336	NG	0.00559024	0.360032	0.015527	2.95e-11	246	66.4493	179.551	NA	20	19	1	NA	NA	0.101332	1:1:1:1:1:1	0.590196(0.664706:0.476471:0.629412)	NA	NA	NA	NA
Unigene0034035_HN231-vs-Unigene0054224_XS336	NG	0.00971938	0.624941	0.0155525	1.61e-25	405	94.3339	310.666	NA	43	40	3	NA	NA	0.153019	1:1:1:1:1:1	0.564103(0.58042:0.374126:0.737762)	NA	NA	NA	NA
Unigene0036003_HN231-vs-Unigene0033958_XS336	NG	0.00739954	0.475288	0.0155685	6.03e-36	708	164.755	543.245	NA	62	58	4	NA	NA	0.116279	1:1:1:1:1:1	0.518357(0.471014:0.336232:0.747826)	NA	NA	NA	NA
Unigene0001564_HN231-vs-Unigene0029061_XS336	NG	0.00493499	0.316929	0.0155713	8.65e-43	1176	261.141	914.859	NA	72	67.5	4.5	NA	NA	0.0742161	1:1:1:1:1:1	0.602466(0.57398:0.321429:0.91199)	NA	NA	NA	NA
Unigene0002426_HN231-vs-Unigene0024216_XS336	NG	0.00716168	0.459778	0.0155764	8.69e-119	2457	562.954	1894.05	NA	207	193.5	13.5	NA	NA	0.110866	1:1:1:1:1:1	0.481908(0.482156:0.291822:0.671747)	NA	NA	NA	NA
Unigene0040834_HN231-vs-Unigene0002403_XS336	NG	0.0165085	1.05982	0.0155767	9.15e-116	1437	303.987	1133.01	NA	191	172.5	18.5	NA	NA	0.237214	1:1:1:1:1:1	0.541754(0.528184:0.349687:0.74739)	NA	NA	NA	NA
Unigene0063329_HN231-vs-Unigene0035242_XS336	NG	0.00594054	0.380833	0.0155988	2.24e-27	651	143.993	507.007	NA	46	43	3	NA	NA	0.0888619	1:1:1:1:1:1	0.515361(0.440092:0.343318:0.762673)	NA	NA	NA	NA
Unigene0015464_HN231-vs-Unigene0035929_XS336	NG	0.00929658	0.595807	0.0156034	1.88e-74	1266	291.89	974.11	NA	129	120	9	NA	NA	0.144523	1:1:1:1:1:1	0.569196(0.542411:0.371652:0.793527)	NA	NA	NA	NA
Unigene0025877_HN231-vs-Unigene0034308_XS336	NG	0.00483901	0.310036	0.0156079	3.68e-40	1101	271.715	829.285	NA	73	69	4	NA	NA	0.0801584	1:1:1:1:1:1	0.573115(0.535422:0.385559:0.798365)	NA	NA	NA	NA
Unigene0024443_HN231-vs-Unigene0033240_XS336	NG	0.00614157	0.393468	0.0156088	7.08e-53	1185	285.792	899.208	NA	93	87.5	5.5	NA	NA	0.0995549	1:1:1:1:1:1	0.621859(0.605528:0.442211:0.817839)	NA	NA	NA	NA
Unigene0049096_HN231-vs-Unigene0054075_XS336	NG	0.00497807	0.318845	0.0156128	1.04e-10	267	65.4514	201.549	NA	18	17	1	NA	NA	0.0819182	1:1:1:1:1:1	0.61985(0.640449:0.550562:0.668539)	NA	NA	NA	NA
Unigene0038095_HN231-vs-Unigene0015838_XS336	NG	0.00858325	0.54898	0.0156349	1.92e-47	888	184.956	703.044	NA	78	72	6	NA	NA	0.121139	1:1:1:1:1:1	0.512698(0.557143:0.249206:0.731746)	NA	NA	NA	NA
Unigene0020731_HN231-vs-Unigene0049286_XS336	NG	0.00695927	0.445046	0.0156372	6.57e-30	588	154.917	433.083	NA	55	52	3	NA	NA	0.12238	1:1:1:1:1:1	0.612245(0.67602:0.451531:0.709184)	NA	NA	NA	NA
Unigene0074620_HN231-vs-Unigene0028268_XS336	NG	0.0100107	0.639467	0.0156547	1.1e-24	390	88.3149	301.685	NA	41	38	3	NA	NA	0.15255	1:1:1:1:1:1	0.610256(0.673077:0.434615:0.723077)	NA	NA	NA	NA
Unigene0070385_HN231-vs-Unigene0044067_XS336	NG	0.0101493	0.647123	0.0156837	7.49e-40	639	143.013	495.987	NA	67	62	5	NA	NA	0.152709	1:1:1:1:1:1	0.451303(0.462963:0.314815:0.576132)	NA	NA	NA	NA
Unigene0041025_HN231-vs-Unigene0033175_XS336	NG	0.00700547	0.446421	0.0156925	1.03e-27	564	133.76	430.24	NA	48	45	3	NA	NA	0.111219	1:1:1:1:1:1	0.45977(0.476601:0.326355:0.576355)	NA	NA	NA	NA
Unigene0061926_HN231-vs-Unigene0036365_XS336	NG	0.00808631	0.513259	0.0157548	1.9e-09	162	37.6663	124.334	NA	15	14	1	NA	NA	0.125543	1:1:1:1:1:1	0.520576(0.487654:0.493827:0.580247)	NA	NA	NA	NA
Unigene0071397_HN231-vs-Unigene0029077_XS336	NG	0.00691421	0.437966	0.0157871	3.51e-35	750	168.81	581.19	NA	60	56	4	NA	NA	0.103935	1:1:1:1:1:1	0.572(0.57:0.392:0.754)	NA	NA	NA	NA
Unigene0076464_HN231-vs-Unigene0065018_XS336	NG	0.00551823	0.348931	0.0158147	1.47e-36	939	211.46	727.54	NA	63	59	4	NA	NA	0.0828538	1:1:1:1:1:1	0.535144(0.573482:0.389776:0.642173)	NA	NA	NA	NA
Unigene0027232_HN231-vs-Unigene0018754_XS336	NG	0.00581275	0.367466	0.0158184	7.11e-20	459	113.594	345.406	NA	35	33	2	NA	NA	0.0953149	1:1:1:1:1:1	0.603486(0.568627:0.454248:0.787582)	NA	NA	NA	NA
Unigene0041119_HN231-vs-Unigene0060338_XS336	NG	0.00689265	0.434919	0.0158481	3.41e-68	1434	340.877	1093.12	NA	120	112.5	7.5	NA	NA	0.108639	1:1:1:1:1:1	0.522383(0.498967:0.389463:0.678719)	NA	NA	NA	NA
Unigene0035327_HN231-vs-Unigene0047683_XS336	NG	0.00486029	0.30656	0.0158543	5.17e-29	810	190.75	619.25	NA	51	48	3	NA	NA	0.0759087	1:1:1:1:1:1	0.624231(0.581181:0.45203:0.839483)	NA	NA	NA	NA
Unigene0043665_HN231-vs-Unigene0029824_XS336	NG	0.0063435	0.399832	0.0158654	2.03e-69	1560	372.681	1187.32	NA	123	115.5	7.5	NA	NA	0.100347	1:1:1:1:1:1	0.460806(0.448352:0.33022:0.603846)	NA	NA	NA	NA
Unigene0053673_HN231-vs-Unigene0046123_XS336	NG	0.0168684	1.06185	0.0158858	7.39e-168	1998	469.23	1528.77	NA	292	266.5	25.5	NA	NA	0.262282	1:1:1:1:1:1	0.593594(0.590841:0.394895:0.795045)	NA	NA	NA	NA
Unigene0035147_HN231-vs-Unigene0040692_XS336	NG	0.00698199	0.439322	0.0158926	1.68e-09	186	42.1066	143.893	NA	15	14	1	NA	NA	0.104855	1:1:1:1:1:1	0.415771(0.403226:0.327957:0.516129)	NA	NA	NA	NA
Unigene0006493_HN231-vs-Unigene0067140_XS336	NG	0.00746169	0.469316	0.0158991	1.47e-35	705	166.257	538.743	NA	62	58	4	NA	NA	0.116379	1:1:1:1:1:1	0.577778(0.6:0.427083:0.70625)	NA	NA	NA	NA
Unigene0062289_HN231-vs-Unigene0044103_XS336	NG	0.00678885	0.426908	0.0159024	6.25e-27	576	132.096	443.904	NA	46	43	3	NA	NA	0.103136	1:1:1:1:1:1	0.603419(0.55641:0.392308:0.861538)	NA	NA	NA	NA
Unigene0032826_HN231-vs-Unigene0066967_XS336	NG	0.00573921	0.360546	0.0159181	1.28e-49	1161	286.463	874.537	NA	87	82	5	NA	NA	0.0932835	1:1:1:1:1:1	0.577519(0.600775:0.48708:0.644703)	NA	NA	NA	NA
Unigene0054231_HN231-vs-Unigene0022096_XS336	NG	0.0102978	0.646913	0.0159184	1.94e-24	381	87.6713	293.329	NA	41	38	3	NA	NA	0.156788	1:1:1:1:1:1	0.611549(0.606299:0.425197:0.80315)	NA	NA	NA	NA
Unigene0002901_HN231-vs-Unigene0034786_XS336	NG	0.00758696	0.476566	0.01592	2.21e-27	525	127.581	397.419	NA	48	45	3	NA	NA	0.121555	1:1:1:1:1:1	0.615238(0.608571:0.445714:0.791429)	NA	NA	NA	NA
Unigene0015434_HN231-vs-Unigene0032045_XS336	NG	0.00685481	0.429983	0.015942	1.32e-81	1791	398.768	1392.23	NA	140	130.5	9.5	NA	NA	0.101065	1:1:1:1:1:1	0.542714(0.528476:0.365997:0.733668)	NA	NA	NA	NA
Unigene0010715_HN231-vs-Unigene0034594_XS336	NG	0.00823102	0.515644	0.0159626	4.74e-16	306	61.6811	244.319	NA	25	23	2	NA	NA	0.110511	1:1:1:1:1:1	0.485294(0.5:0.294118:0.661765)	NA	NA	NA	NA
Unigene0021396_HN231-vs-Unigene0064182_XS336	NG	0.00850497	0.531279	0.0160085	8.87e-44	783	191.769	591.231	NA	78	73	5	NA	NA	0.136541	1:1:1:1:1:1	0.523431(0.558355:0.331565:0.680371)	NA	NA	NA	NA
Unigene0052006_HN231-vs-Unigene0058934_XS336	NG	0.00723622	0.451885	0.0160134	1.97e-46	930	235.693	694.307	NA	85	80	5	NA	NA	0.119925	1:1:1:1:1:1	0.541935(0.58871:0.408065:0.629032)	NA	NA	NA	NA
Unigene0012939_HN231-vs-Unigene0024689_XS336	NG	0.00766355	0.478355	0.0160206	7.63e-17	333	70.6889	262.311	NA	27	25	2	NA	NA	0.107581	1:1:1:1:1:1	0.584084(0.662162:0.310811:0.779279)	NA	NA	NA	NA
Unigene0006426_HN231-vs-Unigene0058077_XS336	NG	0.00880431	0.548913	0.0160395	6.65e-20	303	74.5026	228.497	NA	31	29	2	NA	NA	0.141608	1:1:1:1:1:1	0.527778(0.541667:0.395833:0.645833)	NA	NA	NA	NA
Unigene0018873_HN231-vs-Unigene0029677_XS336	NG	0.00582391	0.362785	0.0160533	3.42e-10	228	55.6265	172.373	NA	17	16	1	NA	NA	0.0929138	1:1:1:1:1:1	0.432292(0.455729:0.307292:0.533854)	NA	NA	NA	NA
Unigene0067546_HN231-vs-Unigene0064022_XS336	NG	0.0091379	0.567881	0.0160912	2.72e-17	288	67.7953	220.205	NA	29	27	2	NA	NA	0.140666	1:1:1:1:1:1	0.643791(0.617647:0.470588:0.843137)	NA	NA	NA	NA
Unigene0026296_HN231-vs-Unigene0056076_XS336	NG	0.00376858	0.23385	0.0161154	1.09e-28	1032	233.943	798.057	NA	50	47	3	NA	NA	0.0559254	1:1:1:1:1:1	0.54845(0.534884:0.34157:0.768895)	NA	NA	NA	NA
Unigene0035435_HN231-vs-Unigene0032565_XS336	NG	0.00836109	0.518483	0.0161261	4.63e-25	465	104.192	360.808	NA	42	39	3	NA	NA	0.122663	1:1:1:1:1:1	0.551789(0.471751:0.420904:0.762712)	NA	NA	NA	NA
Unigene0061303_HN231-vs-Unigene0017260_XS336	NG	0.00413623	0.256133	0.0161487	2.55e-27	825	218.916	606.084	NA	50	47.5	2.5	NA	NA	0.0710043	1:1:1:1:1:1	0.607879(0.694545:0.487273:0.641818)	NA	NA	NA	NA
Unigene0057974_HN231-vs-Unigene0055503_XS336	NG	0.00966317	0.598297	0.0161511	1.64e-42	693	172.231	520.769	NA	76	71	5	NA	NA	0.155956	1:1:1:1:1:1	0.52583(0.559041:0.370849:0.647601)	NA	NA	NA	NA
Unigene0038433_HN231-vs-Unigene0050708_XS336	NG	0.00745139	0.460622	0.0161768	2.63e-52	1062	252.775	809.225	NA	93	87	6	NA	NA	0.115314	1:1:1:1:1:1	0.552222(0.586667:0.361111:0.708889)	NA	NA	NA	NA
Unigene0038595_HN231-vs-Unigene0011623_XS336	NG	0.0044878	0.277375	0.0161795	1.51e-19	585	138.012	446.988	NA	34	32	2	NA	NA	0.0688671	1:1:1:1:1:1	0.602564(0.584615:0.476923:0.746154)	NA	NA	NA	NA
Unigene0060063_HN231-vs-Unigene0044483_XS336	NG	0.00819884	0.506696	0.016181	4.81e-18	324	78.7274	245.273	NA	31	29	2	NA	NA	0.129327	1:1:1:1:1:1	0.623457(0.675926:0.375:0.819444)	NA	NA	NA	NA
Unigene0038692_HN231-vs-Unigene0009731_XS336	NG	0.00538007	0.331762	0.0162166	5.7e-27	720	160.384	559.616	NA	46	43	3	NA	NA	0.0780836	1:1:1:1:1:1	0.577734(0.567194:0.363636:0.802372)	NA	NA	NA	NA
Unigene0072371_HN231-vs-Unigene0065205_XS336	NG	0.00619961	0.382007	0.016229	7.81e-37	855	207.128	647.872	NA	66	62	4	NA	NA	0.0972407	1:1:1:1:1:1	0.539773(0.5625:0.40767:0.649148)	NA	NA	NA	NA
Unigene0006050_HN231-vs-Unigene0032359_XS336	NG	0.0084037	0.517322	0.0162446	2.42e-33	570	151.179	418.821	NA	60	56.5	3.5	NA	NA	0.143382	1:1:1:1:1:1	0.615385(0.649038:0.504808:0.692308)	NA	NA	NA	NA
Unigene0008704_HN231-vs-Unigene0050293_XS336	NG	0.0137349	0.844833	0.0162575	5.4e-34	468	100.619	367.381	NA	56	51	5	NA	NA	0.192419	1:1:1:1:1:1	0.511752(0.544872:0.246795:0.74359)	NA	NA	NA	NA
Unigene0023637_HN231-vs-Unigene0059129_XS336	NG	0.00501085	0.308144	0.0162614	5.53e-26	759	158.297	600.703	NA	43	40	3	NA	NA	0.0682323	1:1:1:1:1:1	0.557312(0.494071:0.335968:0.841897)	NA	NA	NA	NA
Unigene0053101_HN231-vs-Unigene0025678_XS336	NG	0.00717567	0.441209	0.0162637	3.45e-27	555	134.917	420.083	NA	48	45	3	NA	NA	0.112686	1:1:1:1:1:1	0.356339(0.357362:0.236196:0.47546)	NA	NA	NA	NA
Unigene0041672_HN231-vs-Unigene0027780_XS336	NG	0.00650709	0.399619	0.0162832	4e-44	957	236.718	720.282	NA	78	73.3333	4.66667	NA	NA	0.103745	1:1:1:1:1:1	0.579104(0.58806:0.420896:0.728358)	NA	NA	NA	NA
Unigene0035828_HN231-vs-Unigene0016809_XS336	NG	0.0100354	0.615422	0.0163066	2.83e-84	1425	321.534	1103.47	NA	146	135	11	NA	NA	0.146634	1:1:1:1:1:1	0.475248(0.523102:0.34901:0.55363)	NA	NA	NA	NA
Unigene0000778_HN231-vs-Unigene0063173_XS336	NG	0.0060675	0.371778	0.0163202	3.99e-80	2007	434.94	1572.06	NA	137	127.5	9.5	NA	NA	0.0853213	1:1:1:1:1:1	0.595665(0.624066:0.281016:0.881913)	NA	NA	NA	NA
Unigene0057817_HN231-vs-Unigene0060322_XS336	NG	0.00741847	0.454303	0.0163293	9.36e-59	1230	281.735	948.265	NA	103	96	7	NA	NA	0.109779	1:1:1:1:1:1	0.541063(0.536232:0.363527:0.72343)	NA	NA	NA	NA
Unigene0048266_HN231-vs-Unigene0047867_XS336	NG	0.00642091	0.39297	0.0163394	1.2e-25	600	130.774	469.226	NA	43	40	3	NA	NA	0.0906717	1:1:1:1:1:1	0.544167(0.5525:0.33:0.75)	NA	NA	NA	NA
Unigene0052178_HN231-vs-Unigene0032930_XS336	NG	0.00855951	0.523268	0.0163578	1.09e-41	768	180.515	587.485	NA	73	68	5	NA	NA	0.129539	1:1:1:1:1:1	0.593308(0.596525:0.445946:0.737452)	NA	NA	NA	NA
Unigene0040394_HN231-vs-Unigene0049535_XS336	NG	0.00618074	0.377802	0.0163597	9.17e-10	213	50.5394	162.461	NA	16	15	1	NA	NA	0.0943568	1:1:1:1:1:1	0.361404(0.363158:0.292105:0.428947)	NA	NA	NA	NA
Unigene0066046_HN231-vs-Unigene0009497_XS336	NG	0.0112273	0.68562	0.0163754	8.85e-37	534	130.185	403.815	NA	63	58.5	4.5	NA	NA	0.175639	1:1:1:1:1:1	0.579588(0.595506:0.460674:0.682584)	NA	NA	NA	NA
Unigene0062847_HN231-vs-Unigene0035069_XS336	NG	0.00652744	0.397501	0.0164212	5.21e-14	294	63.1995	230.8	NA	21	19.5	1.5	NA	NA	0.0905727	1:1:1:1:1:1	0.52551(0.5:0.346939:0.729592)	NA	NA	NA	NA
Unigene0059394_HN231-vs-Unigene0055454_XS336	NG	0.00721112	0.438429	0.0164477	4.7e-17	357	78.3153	278.685	NA	28	26	2	NA	NA	0.101808	1:1:1:1:1:1	0.43871(0.458065:0.329032:0.529032)	NA	NA	NA	NA
Unigene0059767_HN231-vs-Unigene0059337_XS336	NG	0.00821707	0.49946	0.0164519	3.28e-18	327	82.2685	244.732	NA	32	30	2	NA	NA	0.131807	1:1:1:1:1:1	0.613095(0.665179:0.433036:0.741071)	NA	NA	NA	NA
Unigene0003660_HN231-vs-Unigene0052383_XS336	NG	0.00437251	0.265176	0.0164891	1.58e-28	903	214.893	688.107	NA	51	48	3	NA	NA	0.0664379	1:1:1:1:1:1	0.510394(0.53871:0.307527:0.684946)	NA	NA	NA	NA
Unigene0037706_HN231-vs-Unigene0050680_XS336	NG	0.0108645	0.658705	0.0164937	1.02e-28	426	101.511	324.489	NA	48	44.5	3.5	NA	NA	0.165238	1:1:1:1:1:1	0.571875(0.584375:0.446875:0.684375)	NA	NA	NA	NA
Unigene0045829_HN231-vs-Unigene0038676_XS336	NG	0.00736839	0.446658	0.0164967	2.45e-25	528	118.852	409.148	NA	43	40	3	NA	NA	0.106252	1:1:1:1:1:1	0.581439(0.565341:0.488636:0.690341)	NA	NA	NA	NA
Unigene0023334_HN231-vs-Unigene0052493_XS336	NG	0.00795626	0.481602	0.0165204	4.11e-34	663	157.58	505.42	NA	60	56	4	NA	NA	0.120531	1:1:1:1:1:1	0.573906(0.590498:0.382353:0.748869)	NA	NA	NA	NA
Unigene0029966_HN231-vs-Unigene0049802_XS336	NG	0.00870661	0.526975	0.0165219	6.04e-63	1191	266.814	924.186	NA	109	101	8	NA	NA	0.124812	1:1:1:1:1:1	0.488693(0.552764:0.35804:0.555276)	NA	NA	NA	NA
Unigene0059560_HN231-vs-Unigene0034613_XS336	NG	0.00706997	0.427906	0.0165223	2.22e-25	549	122.667	426.333	NA	43	40	3	NA	NA	0.101101	1:1:1:1:1:1	0.535519(0.469945:0.355191:0.781421)	NA	NA	NA	NA
Unigene0063210_HN231-vs-Unigene0060416_XS336	NG	0.00853413	0.516243	0.0165312	1.56e-08	150	32.1555	117.845	NA	13	12	1	NA	NA	0.117372	1:1:1:1:1:1	0.415771(0.392473:0.247312:0.607527)	NA	NA	NA	NA
Unigene0014837_HN231-vs-Unigene0015422_XS336	NG	0.00872006	0.527421	0.0165334	9.12e-87	1590	378.867	1211.13	NA	154	143.5	10.5	NA	NA	0.132317	1:1:1:1:1:1	0.448242(0.433594:0.302246:0.608887)	NA	NA	NA	NA
Unigene0074660_HN231-vs-Unigene0019017_XS336	NG	0.00496428	0.300063	0.0165441	7.12e-36	1047	238.574	808.426	NA	63	59	4	NA	NA	0.0722069	1:1:1:1:1:1	0.543111(0.553333:0.385333:0.690667)	NA	NA	NA	NA
Unigene0052091_HN231-vs-Unigene0029085_XS336	NG	0.00766825	0.463013	0.0165616	2.12e-42	858	202.622	655.378	NA	75	70	5	NA	NA	0.115201	1:1:1:1:1:1	0.572261(0.676573:0.402098:0.638112)	NA	NA	NA	NA
Unigene0042729_HN231-vs-Unigene0017387_XS336	NG	0.00756708	0.456708	0.0165687	6.07e-48	960	229.494	730.506	NA	84	78.5	5.5	NA	NA	0.114937	1:1:1:1:1:1	0.637681(0.582298:0.46118:0.869565)	NA	NA	NA	NA
Unigene0011069_HN231-vs-Unigene0050381_XS336	NG	0.00818028	0.493558	0.0165741	2e-77	1425	380.238	1044.76	NA	146	137.5	8.5	NA	NA	0.137695	1:1:1:1:1:1	0.570877(0.574737:0.509474:0.628421)	NA	NA	NA	NA
Unigene0004966_HN231-vs-Unigene0030699_XS336	NG	0.0094942	0.572129	0.0165945	7.24e-244	4401	991.478	3409.52	NA	429	396.833	32.1667	NA	NA	0.136247	1:1:1:1:1:1	0.564531(0.566803:0.330266:0.796524)	NA	NA	NA	NA
Unigene0066139_HN231-vs-Unigene0014690_XS336	NG	0.00992617	0.598043	0.0165978	5.45e-26	411	106.764	304.236	NA	47	44	3	NA	NA	0.1627	1:1:1:1:1:1	0.537602(0.652439:0.435976:0.52439)	NA	NA	NA	NA
Unigene0027586_HN231-vs-Unigene0042379_XS336	NG	0.00519095	0.312518	0.0166101	9.06e-10	252	58.6897	193.31	NA	16	15	1	NA	NA	0.0767661	1:1:1:1:1:1	0.577381(0.613095:0.452381:0.666667)	NA	NA	NA	NA
Unigene0021315_HN231-vs-Unigene0064769_XS336	NG	0.00702152	0.422598	0.0166151	2.05e-52	1134	275.478	858.522	NA	95	89	6	NA	NA	0.107976	1:1:1:1:1:1	0.584656(0.600529:0.416667:0.736772)	NA	NA	NA	NA
Unigene0003527_HN231-vs-Unigene0016599_XS336	NG	0.00312657	0.187392	0.0166847	3.3e-10	417	96.493	320.507	NA	17	16	1	NA	NA	0.0457652	1:1:1:1:1:1	0.543165(0.44964:0.381295:0.798561)	NA	NA	NA	NA
Unigene0066850_HN231-vs-Unigene0014545_XS336	NG	0.00968291	0.58009	0.0166921	1.23e-22	396	84.1714	311.829	NA	37	34	3	NA	NA	0.130925	1:1:1:1:1:1	0.509479(0.492891:0.303318:0.732227)	NA	NA	NA	NA
Unigene0045303_HN231-vs-Unigene0023262_XS336	NG	0.0182235	1.09146	0.0166964	1.05e-44	525	117.681	407.319	NA	75	67.6667	7.33333	NA	NA	0.258795	1:1:1:1:1:1	0.59619(0.631429:0.371429:0.785714)	NA	NA	NA	NA
Unigene0021441_HN231-vs-Unigene0060287_XS336	NG	0.00742902	0.444904	0.016698	1.65e-25	528	122.175	405.825	NA	44	41	3	NA	NA	0.108657	1:1:1:1:1:1	0.431556(0.421333:0.294667:0.578667)	NA	NA	NA	NA
Unigene0013859_HN231-vs-Unigene0001416_XS336	NG	0.00704604	0.421619	0.0167119	3.61e-34	744	173.634	570.366	NA	60	56	4	NA	NA	0.103799	1:1:1:1:1:1	0.515843(0.530418:0.387833:0.629278)	NA	NA	NA	NA
Unigene0074199_HN231-vs-Unigene0045894_XS336	NG	0.00867793	0.519225	0.0167132	9.03e-73	1404	302.923	1101.08	NA	123	113.5	9.5	NA	NA	0.118832	1:1:1:1:1:1	0.514245(0.615385:0.313034:0.614316)	NA	NA	NA	NA
Unigene0059562_HN231-vs-Unigene0044085_XS336	NG	0.00818092	0.489337	0.0167184	5.19e-25	480	111.289	368.711	NA	43	40	3	NA	NA	0.119738	1:1:1:1:1:1	0.451237(0.475983:0.358079:0.519651)	NA	NA	NA	NA
Unigene0071891_HN231-vs-Unigene0019043_XS336	NG	0.00744382	0.445134	0.0167226	8.28e-119	2556	575.89	1980.11	NA	208	193.333	14.6667	NA	NA	0.106059	1:1:1:1:1:1	0.568501(0.604215:0.373536:0.727752)	NA	NA	NA	NA
Unigene0047019_HN231-vs-Unigene0044692_XS336	NG	0.01143	0.683053	0.0167337	1.41e-39	588	147.213	440.787	NA	71	66	5	NA	NA	0.179579	1:1:1:1:1:1	0.618721(0.648402:0.436073:0.771689)	NA	NA	NA	NA
Unigene0050957_HN231-vs-Unigene0024496_XS336	NG	0.0101914	0.608642	0.0167445	9.69e-64	1047	256.678	790.322	NA	115	107	8	NA	NA	0.156905	1:1:1:1:1:1	0.596953(0.588643:0.409972:0.792244)	NA	NA	NA	NA
Unigene0003607_HN231-vs-Unigene0018092_XS336	NG	0.00945763	0.563877	0.0167725	2.15e-21	348	81.9931	266.007	NA	35	32.5	2.5	NA	NA	0.140086	1:1:1:1:1:1	0.547425(0.556911:0.52439:0.560976)	NA	NA	NA	NA
Unigene0040147_HN231-vs-Unigene0039063_XS336	NG	0.00738165	0.440025	0.0167755	8.58e-44	906	225.306	680.694	NA	80	75	5	NA	NA	0.114972	1:1:1:1:1:1	0.598786(0.640728:0.442053:0.713576)	NA	NA	NA	NA
Unigene0025060_HN231-vs-Unigene0010052_XS336	NG	0.00970953	0.57857	0.0167819	4.27e-76	1296	311.233	984.767	NA	135	125.5	9.5	NA	NA	0.146321	1:1:1:1:1:1	0.552855(0.538194:0.392361:0.728009)	NA	NA	NA	NA
Unigene0034824_HN231-vs-Unigene0060359_XS336	NG	0.00994174	0.59225	0.0167864	2.86e-24	399	95.2374	303.763	NA	42	39	3	NA	NA	0.148933	1:1:1:1:1:1	0.593985(0.642857:0.413534:0.725564)	NA	NA	NA	NA
Unigene0072950_HN231-vs-Unigene0043211_XS336	NG	0.00800255	0.476316	0.0168009	5.34e-57	1146	266.604	879.396	NA	101	94	7	NA	NA	0.11695	1:1:1:1:1:1	0.54565(0.542636:0.417313:0.677003)	NA	NA	NA	NA
Unigene0006815_HN231-vs-Unigene0011878_XS336	NG	0.00757503	0.450435	0.0168171	8.32e-18	351	85.6392	265.361	NA	31	29	2	NA	NA	0.115627	1:1:1:1:1:1	0.520833(0.5625:0.455882:0.544118)	NA	NA	NA	NA
Unigene0061028_HN231-vs-Unigene0014084_XS336	NG	0.0073054	0.433515	0.0168515	1.51e-08	174	36.4471	137.553	NA	13	12	1	NA	NA	0.096582	1:1:1:1:1:1	0.566092(0.525862:0.431034:0.741379)	NA	NA	NA	NA
Unigene0032892_HN231-vs-Unigene0044788_XS336	NG	0.0132404	0.785382	0.0168586	5.47e-97	1449	306.078	1142.92	NA	164	149	15	NA	NA	0.176343	1:1:1:1:1:1	0.561156(0.533266:0.396169:0.754032)	NA	NA	NA	NA
Unigene0024130_HN231-vs-Unigene0048231_XS336	NG	0.0102534	0.608102	0.0168613	3.85e-23	381	86.4088	294.591	NA	39	36	3	NA	NA	0.145842	1:1:1:1:1:1	0.576115(0.527559:0.377953:0.822835)	NA	NA	NA	NA
Unigene0072116_HN231-vs-Unigene0014564_XS336	NG	0.0090069	0.533515	0.0168822	2.59e-46	864	193.836	670.164	NA	80	74	6	NA	NA	0.126679	1:1:1:1:1:1	0.571181(0.539931:0.416667:0.756944)	NA	NA	NA	NA
Unigene0061709_HN231-vs-Unigene0049576_XS336	NG	0.00718326	0.425419	0.0168851	1.65e-17	366	86.2394	279.761	NA	30	28	2	NA	NA	0.105731	1:1:1:1:1:1	0.613757(0.630952:0.392857:0.81746)	NA	NA	NA	NA
Unigene0035671_HN231-vs-Unigene0061146_XS336	NG	0.0131615	0.777803	0.0169214	5.38e-16	207	53.7044	153.296	NA	28	26	2	NA	NA	0.211541	1:1:1:1:1:1	0.68599(0.637681:0.550725:0.869565)	NA	NA	NA	NA
Unigene0063452_HN231-vs-Unigene0061084_XS336	NG	0.0114888	0.67886	0.0169236	8.61e-34	510	115.306	394.694	NA	56	51.5	4.5	NA	NA	0.162375	1:1:1:1:1:1	0.547491(0.513441:0.395161:0.733871)	NA	NA	NA	NA
Unigene0065836_HN231-vs-Unigene0055614_XS336	NG	0.00523502	0.309148	0.0169337	5.1e-09	243	51.3114	191.689	NA	14	13	1	NA	NA	0.0694087	1:1:1:1:1:1	0.52549(0.505882:0.394118:0.676471)	NA	NA	NA	NA
Unigene0050986_HN231-vs-Unigene0059939_XS336	NG	0.00815984	0.481847	0.0169345	9.14e-42	813	196.904	616.096	NA	75	70	5	NA	NA	0.122884	1:1:1:1:1:1	0.506366(0.626736:0.442708:0.449653)	NA	NA	NA	NA
Unigene0065398_HN231-vs-Unigene0052379_XS336	NG	0.00917529	0.540836	0.016965	2.24e-44	837	179.061	657.939	NA	75	69	6	NA	NA	0.122915	1:1:1:1:1:1	0.519841(0.491497:0.353741:0.714286)	NA	NA	NA	NA
Unigene0031966_HN231-vs-Unigene0056939_XS336	NG	0.00528764	0.311616	0.0169684	2.25e-26	738	168.636	569.364	NA	46	43	3	NA	NA	0.0752851	1:1:1:1:1:1	0.573848(0.536585:0.390244:0.794715)	NA	NA	NA	NA
Unigene0044315_HN231-vs-Unigene0032325_XS336	NG	0.01593	0.937486	0.0169922	6.67e-21	252	61.6687	190.331	NA	36	33	3	NA	NA	0.241451	1:1:1:1:1:1	0.593254(0.511905:0.470238:0.797619)	NA	NA	NA	NA
Unigene0065225_HN231-vs-Unigene0034958_XS336	NG	0.00962191	0.566048	0.0169984	1.46e-124	2202	528.439	1673.56	NA	226	210	16	NA	NA	0.143154	1:1:1:1:1:1	0.554269(0.569482:0.436649:0.656676)	NA	NA	NA	NA
Unigene0018919_HN231-vs-Unigene0031992_XS336	NG	0.00600319	0.352801	0.0170158	7.2e-41	996	243.394	752.606	NA	73	68.5	4.5	NA	NA	0.0907508	1:1:1:1:1:1	0.524781(0.476676:0.390671:0.706997)	NA	NA	NA	NA
Unigene0068693_HN231-vs-Unigene0046769_XS336	NG	0.00978878	0.575165	0.0170191	3.63e-38	666	151.871	514.129	NA	66	61	5	NA	NA	0.138714	1:1:1:1:1:1	0.602102(0.572072:0.326577:0.907658)	NA	NA	NA	NA
Unigene0075094_HN231-vs-Unigene0045651_XS336	NG	0.00798958	0.469374	0.0170218	3.43e-100	2103	467.199	1635.8	NA	176	163	13	NA	NA	0.11049	1:1:1:1:1:1	0.596491(0.596017:0.338549:0.854908)	NA	NA	NA	NA
Unigene0050221_HN231-vs-Unigene0037556_XS336	NG	0.0112008	0.657694	0.0170303	6.7e-65	1047	237.467	809.533	NA	113	104	9	NA	NA	0.15783	1:1:1:1:1:1	0.486546(0.466227:0.375618:0.617792)	NA	NA	NA	NA
Unigene0059206_HN231-vs-Unigene0053633_XS336	NG	0.0086063	0.505338	0.0170308	1.43e-45	897	195.829	701.171	NA	78	72	6	NA	NA	0.11705	1:1:1:1:1:1	0.518395(0.618729:0.307692:0.628763)	NA	NA	NA	NA
Unigene0031029_HN231-vs-Unigene0043189_XS336	NG	0.00829205	0.486152	0.0170565	5.95e-17	318	75.4693	242.531	NA	29	27	2	NA	NA	0.1217	1:1:1:1:1:1	0.545597(0.537736:0.471698:0.627358)	NA	NA	NA	NA
Unigene0031478_HN231-vs-Unigene0009607_XS336	NG	0.00891441	0.521557	0.0170919	1.55e-22	429	90.4623	338.538	NA	37	34	3	NA	NA	0.117014	1:1:1:1:1:1	0.491342(0.483766:0.353896:0.636364)	NA	NA	NA	NA
Unigene0062985_HN231-vs-Unigene0046189_XS336	NG	0.00605594	0.354298	0.0170928	1.09e-57	1497	336.437	1160.56	NA	102	95	7	NA	NA	0.0843202	1:1:1:1:1:1	0.537673(0.540687:0.348101:0.724231)	NA	NA	NA	NA
Unigene0069816_HN231-vs-Unigene0047483_XS336	NG	0.00477231	0.279113	0.0170981	2.64e-27	828	197.372	630.628	NA	49	46	3	NA	NA	0.0701675	1:1:1:1:1:1	0.577295(0.550725:0.434783:0.746377)	NA	NA	NA	NA
Unigene0017636_HN231-vs-Unigene0053216_XS336	NG	0.00603815	0.353037	0.0171035	8.37e-26	648	149.156	498.844	NA	45	42	3	NA	NA	0.0859101	1:1:1:1:1:1	0.528549(0.518519:0.391204:0.675926)	NA	NA	NA	NA
Unigene0024788_HN231-vs-Unigene0068265_XS336	NG	0.0105447	0.614786	0.0171518	4.81e-45	747	173.983	573.017	NA	79	73	6	NA	NA	0.151278	1:1:1:1:1:1	0.562918(0.648594:0.391566:0.648594)	NA	NA	NA	NA
Unigene0057245_HN231-vs-Unigene0044559_XS336	NG	0.00764043	0.445338	0.0171565	6.33e-33	687	160.798	526.202	NA	58	54	4	NA	NA	0.110087	1:1:1:1:1:1	0.567852(0.596838:0.407115:0.699605)	NA	NA	NA	NA
Unigene0026371_HN231-vs-Unigene0009578_XS336	NG	0.0114043	0.664039	0.0171741	4.58e-59	927	220.162	706.838	NA	105	97	8	NA	NA	0.166405	1:1:1:1:1:1	0.535906(0.466238:0.432476:0.709003)	NA	NA	NA	NA
Unigene0040595_HN231-vs-Unigene0042093_XS336	NG	0.00596975	0.347456	0.0171813	2e-43	1107	266.106	840.894	NA	79	74	5	NA	NA	0.0880577	1:1:1:1:1:1	0.547411(0.482495:0.358862:0.800875)	NA	NA	NA	NA
Unigene0019358_HN231-vs-Unigene0066840_XS336	NG	0.0136441	0.792394	0.0172189	3.27e-35	510	103.218	406.782	NA	56	50.5	5.5	NA	NA	0.171255	1:1:1:1:1:1	0.476562(0.494792:0.283854:0.651042)	NA	NA	NA	NA
Unigene0058875_HN231-vs-Unigene0041389_XS336	NG	0.00857155	0.497692	0.0172226	1.02e-55	1077	255.67	821.33	NA	100	93	7	NA	NA	0.124684	1:1:1:1:1:1	0.545318(0.548315:0.346067:0.741573)	NA	NA	NA	NA
Unigene0041444_HN231-vs-Unigene0023486_XS336	NG	0.00708306	0.411182	0.0172261	4.94e-17	369	85.3008	283.699	NA	29	27	2	NA	NA	0.100498	1:1:1:1:1:1	0.617886(0.666667:0.353659:0.833333)	NA	NA	NA	NA
Unigene0076573_HN231-vs-Unigene0004030_XS336	NG	0.00728597	0.42252	0.0172441	1.03e-40	897	207.411	689.589	NA	72	67	5	NA	NA	0.103299	1:1:1:1:1:1	0.534286(0.53:0.391429:0.681429)	NA	NA	NA	NA
Unigene0057295_HN231-vs-Unigene0057295_XS336	NG	0.00849993	0.492911	0.0172443	1.1e-64	1251	304.473	946.527	NA	118	110	8	NA	NA	0.126398	1:1:1:1:1:1	0.489035(0.453947:0.385965:0.627193)	NA	NA	NA	NA
Unigene0003922_HN231-vs-Unigene0057538_XS336	NG	0.0142703	0.826994	0.0172556	2.21e-158	2292	488.015	1803.99	NA	270	244.5	25.5	NA	NA	0.187316	1:1:1:1:1:1	0.547832(0.542092:0.285714:0.815689)	NA	NA	NA	NA
Unigene0012530_HN231-vs-Unigene0028342_XS336	NG	0.00831691	0.481846	0.0172605	2.32e-57	1122	275.666	846.334	NA	105	98	7	NA	NA	0.124659	1:1:1:1:1:1	0.546226(0.611959:0.412214:0.614504)	NA	NA	NA	NA
Unigene0014853_HN231-vs-Unigene0046978_XS336	NG	0.0105738	0.61162	0.0172882	1.61e-67	1125	267.825	857.175	NA	121	112	9	NA	NA	0.153663	1:1:1:1:1:1	0.6(0.573333:0.402667:0.824)	NA	NA	NA	NA
Unigene0040464_HN231-vs-Unigene0039529_XS336	NG	0.00882545	0.510167	0.0172992	1.66e-54	1041	243.163	797.837	NA	97	90	7	NA	NA	0.125932	1:1:1:1:1:1	0.616234(0.586455:0.400576:0.861671)	NA	NA	NA	NA
Unigene0068760_HN231-vs-Unigene0037389_XS336	NG	0.00675103	0.389533	0.0173311	8.42e-97	2322	536.481	1785.52	NA	175	163	12	NA	NA	0.09519	1:1:1:1:1:1	0.5941(0.574289:0.372093:0.835917)	NA	NA	NA	NA
Unigene0021725_HN231-vs-Unigene0066610_XS336	NG	0.00490035	0.282731	0.0173322	1.79e-26	801	186.797	614.203	NA	47	44	3	NA	NA	0.0696917	1:1:1:1:1:1	0.595506(0.514981:0.370787:0.900749)	NA	NA	NA	NA
Unigene0032244_HN231-vs-Unigene0017149_XS336	NG	0.00932714	0.538082	0.0173341	2.29e-23	420	96.354	323.646	NA	40	37	3	NA	NA	0.130631	1:1:1:1:1:1	0.509456(0.585106:0.368794:0.574468)	NA	NA	NA	NA
Unigene0058511_HN231-vs-Unigene0020803_XS336	NG	0.00672467	0.38785	0.0173383	1.77e-08	189	39.6263	149.374	NA	13	12	1	NA	NA	0.0866324	1:1:1:1:1:1	0.477431(0.489583:0.401042:0.541667)	NA	NA	NA	NA
Unigene0012935_HN231-vs-Unigene0021757_XS336	NG	0.00615983	0.354775	0.0173627	1.33e-24	627	137.971	489.029	NA	42	39	3	NA	NA	0.0828724	1:1:1:1:1:1	0.546825(0.516667:0.383333:0.740476)	NA	NA	NA	NA
Unigene0007450_HN231-vs-Unigene0031956_XS336	NG	0.00861326	0.494223	0.0174279	9.55e-23	447	96.6958	350.304	NA	38	35	3	NA	NA	0.113661	1:1:1:1:1:1	0.56051(0.535032:0.420382:0.726115)	NA	NA	NA	NA
Unigene0025278_HN231-vs-Unigene0027183_XS336	NG	0.00839711	0.481564	0.0174372	5.67e-73	1524	326.435	1197.57	NA	126	116	10	NA	NA	0.109747	1:1:1:1:1:1	0.541667(0.535433:0.287402:0.802165)	NA	NA	NA	NA
Unigene0047952_HN231-vs-Unigene0054343_XS336	NG	0.00638405	0.366061	0.0174398	4.98e-10	216	58.6919	157.308	NA	18	17	1	NA	NA	0.104116	1:1:1:1:1:1	0.453795(0.475248:0.366337:0.519802)	NA	NA	NA	NA
Unigene0030056_HN231-vs-Unigene0035007_XS336	NG	0.00824328	0.472004	0.0174644	4.36e-64	1287	311.169	975.831	NA	117	109	8	NA	NA	0.120371	1:1:1:1:1:1	0.525162(0.525974:0.344968:0.704545)	NA	NA	NA	NA
Unigene0030710_HN231-vs-Unigene0013192_XS336	NG	0.00936556	0.535942	0.017475	6.24e-09	144	36.5578	107.442	NA	15	14	1	NA	NA	0.143049	1:1:1:1:1:1	0.572917(0.614583:0.395833:0.708333)	NA	NA	NA	NA
Unigene0053672_HN231-vs-Unigene0057086_XS336	NG	0.00773684	0.442717	0.0174758	2.05e-115	2523	574.206	1948.79	NA	207	192	15	NA	NA	0.106733	1:1:1:1:1:1	0.601578(0.592308:0.384615:0.827811)	NA	NA	NA	NA
Unigene0004376_HN231-vs-Unigene0060016_XS336	NG	0.0166797	0.954012	0.0174838	6.48e-53	648	163.023	484.977	NA	96	88	8	NA	NA	0.252493	1:1:1:1:1:1	0.415205(0.451754:0.310526:0.483333)	NA	NA	NA	NA
Unigene0064515_HN231-vs-Unigene0017522_XS336	NG	0.00990725	0.566648	0.017484	2.02e-79	1395	328.154	1066.85	NA	141	130.5	10.5	NA	NA	0.140873	1:1:1:1:1:1	0.559117(0.580128:0.400641:0.696581)	NA	NA	NA	NA
Unigene0036576_HN231-vs-Unigene0056339_XS336	NG	0.00669292	0.382793	0.0174845	7.16e-51	1194	293.525	900.475	NA	94	88	6	NA	NA	0.0991508	1:1:1:1:1:1	0.608459(0.58794:0.491206:0.746231)	NA	NA	NA	NA
Unigene0047611_HN231-vs-Unigene0032746_XS336	NG	0.00463728	0.265117	0.0174914	2.97e-09	279	62.6889	216.311	NA	15	14	1	NA	NA	0.0631649	1:1:1:1:1:1	0.5625(0.578125:0.427083:0.682292)	NA	NA	NA	NA
Unigene0042481_HN231-vs-Unigene0026238_XS336	NG	0.00617566	0.352657	0.0175118	4.54e-40	1044	231.032	812.968	NA	70	65	5	NA	NA	0.0828502	1:1:1:1:1:1	0.555398(0.602273:0.303977:0.759943)	NA	NA	NA	NA
Unigene0006589_HN231-vs-Unigene0026559_XS336	NG	0.0114429	0.652765	0.0175299	2.06e-07	111	22.9412	88.0588	NA	11	10	1	NA	NA	0.14399	1:1:1:1:1:1	0.432836(0.410448:0.350746:0.537313)	NA	NA	NA	NA
Unigene0012283_HN231-vs-Unigene0032891_XS336	NG	0.00693385	0.39549	0.0175323	1.67e-35	765	185.449	579.551	NA	61	57	4	NA	NA	0.101127	1:1:1:1:1:1	0.608696(0.598662:0.434783:0.792642)	NA	NA	NA	NA
Unigene0005162_HN231-vs-Unigene0049862_XS336	NG	0.0140713	0.802529	0.0175337	7.66e-13	180	36.5294	143.471	NA	20	18	2	NA	NA	0.174082	1:1:1:1:1:1	0.535519(0.57377:0.42623:0.606557)	NA	NA	NA	NA
Unigene0001103_HN231-vs-Unigene0049014_XS336	NG	0.00919097	0.523741	0.0175487	3.12e-66	1221	290.501	930.499	NA	118	109.5	8.5	NA	NA	0.131613	1:1:1:1:1:1	0.611794(0.617936:0.383292:0.834152)	NA	NA	NA	NA
Unigene0029824_HN231-vs-Unigene0021119_XS336	NG	0.00934684	0.532566	0.0175506	1.75e-31	567	136.376	430.624	NA	56	52	4	NA	NA	0.135192	1:1:1:1:1:1	0.547619(0.53202:0.44335:0.667488)	NA	NA	NA	NA
Unigene0036136_HN231-vs-Unigene0010991_XS336	NG	0.0117431	0.668511	0.0175661	7.82e-39	567	137.877	429.123	NA	66	61	5	NA	NA	0.171449	1:1:1:1:1:1	0.581858(0.610619:0.457965:0.676991)	NA	NA	NA	NA
Unigene0068362_HN231-vs-Unigene0022350_XS336	NG	0.00991706	0.563954	0.0175849	1.93e-54	930	219.469	710.531	NA	94	87	7	NA	NA	0.140663	1:1:1:1:1:1	0.583871(0.65:0.390323:0.71129)	NA	NA	NA	NA
Unigene0065050_HN231-vs-Unigene0024707_XS336	NG	0.00898611	0.510166	0.0176141	4.37e-93	1773	429.589	1343.41	NA	171	159	12	NA	NA	0.130419	1:1:1:1:1:1	0.586538(0.545673:0.416667:0.797276)	NA	NA	NA	NA
Unigene0033543_HN231-vs-Unigene0067494_XS336	NG	0.00783794	0.444936	0.0176159	2.19e-68	1488	333.728	1154.27	NA	121	112	9	NA	NA	0.10587	1:1:1:1:1:1	0.545699(0.575605:0.350806:0.710685)	NA	NA	NA	NA
Unigene0067209_HN231-vs-Unigene0023916_XS336	NG	0.00875789	0.496972	0.0176225	6.51e-31	597	137.597	459.403	NA	54	50	4	NA	NA	0.121282	1:1:1:1:1:1	0.592127(0.603015:0.384422:0.788945)	NA	NA	NA	NA
Unigene0054172_HN231-vs-Unigene0027454_XS336	NG	0.00726553	0.412239	0.0176246	7.78e-50	1101	271.176	829.824	NA	92	86	6	NA	NA	0.10701	1:1:1:1:1:1	0.57584(0.59673:0.445504:0.685286)	NA	NA	NA	NA
Unigene0058000_HN231-vs-Unigene0056778_XS336	NG	0.00945362	0.535662	0.0176485	7.01e-87	1599	374.851	1224.15	NA	155	143.5	11.5	NA	NA	0.132812	1:1:1:1:1:1	0.560663(0.56848:0.453096:0.660413)	NA	NA	NA	NA
Unigene0037991_HN231-vs-Unigene0009863_XS336	NG	0.00741025	0.419427	0.0176676	9.71e-34	723	180.536	542.464	NA	62	58	4	NA	NA	0.110292	1:1:1:1:1:1	0.558271(0.595865:0.451128:0.62782)	NA	NA	NA	NA
Unigene0041270_HN231-vs-Unigene0028994_XS336	NG	0.00794072	0.449294	0.0176738	1.35e-33	678	171.596	506.404	NA	62	58	4	NA	NA	0.119643	1:1:1:1:1:1	0.597166(0.617409:0.41498:0.759109)	NA	NA	NA	NA
Unigene0031748_HN231-vs-Unigene0026501_XS336	NG	0.00556321	0.3147	0.0176778	8.04e-09	231	50.5801	180.42	NA	14	13	1	NA	NA	0.0732524	1:1:1:1:1:1	0.549784(0.487013:0.311688:0.850649)	NA	NA	NA	NA
Unigene0033231_HN231-vs-Unigene0047344_XS336	NG	0.0110234	0.623426	0.017682	1.26e-30	486	120.463	365.537	NA	55	51	4	NA	NA	0.162817	1:1:1:1:1:1	0.638889(0.66358:0.490741:0.762346)	NA	NA	NA	NA
Unigene0058925_HN231-vs-Unigene0035859_XS336	NG	0.00861574	0.486213	0.0177201	3.11e-24	462	111.796	350.204	NA	43	40	3	NA	NA	0.124186	1:1:1:1:1:1	0.431373(0.382353:0.364253:0.547511)	NA	NA	NA	NA
Unigene0030028_HN231-vs-Unigene0021480_XS336	NG	0.00916956	0.517376	0.0177232	2.14e-30	570	131.102	438.898	NA	53	49	4	NA	NA	0.126058	1:1:1:1:1:1	0.569298(0.578947:0.402632:0.726316)	NA	NA	NA	NA
Unigene0064848_HN231-vs-Unigene0031144_XS336	NG	0.00638278	0.359742	0.0177426	4.18e-46	1203	258.965	944.035	NA	80	74	6	NA	NA	0.0824491	1:1:1:1:1:1	0.547382(0.528678:0.351621:0.761845)	NA	NA	NA	NA
Unigene0029619_HN231-vs-Unigene0049583_XS336	NG	0.00777577	0.437825	0.01776	6.68e-98	2169	488.459	1680.54	NA	175	162	13	NA	NA	0.104623	1:1:1:1:1:1	0.590825(0.549793:0.372061:0.850622)	NA	NA	NA	NA
Unigene0055785_HN231-vs-Unigene0059833_XS336	NG	0.0095489	0.537167	0.0177764	8.65e-54	975	237.255	737.745	NA	98	91	7	NA	NA	0.137938	1:1:1:1:1:1	0.638462(0.623077:0.486154:0.806154)	NA	NA	NA	NA
Unigene0026384_HN231-vs-Unigene0042192_XS336	NG	0.00621595	0.349387	0.017791	1.63e-34	861	214.824	646.176	NA	64	60	4	NA	NA	0.0918389	1:1:1:1:1:1	0.598861(0.61646:0.403727:0.776398)	NA	NA	NA	NA
Unigene0043550_HN231-vs-Unigene0009691_XS336	NG	0.00741856	0.416902	0.0177945	4.05e-35	780	170.409	609.591	NA	59	54.5	4.5	NA	NA	0.0968793	1:1:1:1:1:1	0.544154(0.436567:0.408582:0.787313)	NA	NA	NA	NA
Unigene0001269_HN231-vs-Unigene0062144_XS336	NG	0.00375101	0.210627	0.0178087	1.79e-17	687	152.475	534.525	NA	30	28	2	NA	NA	0.0496659	1:1:1:1:1:1	0.569141(0.58952:0.336245:0.781659)	NA	NA	NA	NA
Unigene0006511_HN231-vs-Unigene0052800_XS336	NG	0.0110666	0.620081	0.017847	5e-59	993	219.243	773.757	NA	101	92.5	8.5	NA	NA	0.14553	1:1:1:1:1:1	0.545683(0.551205:0.305723:0.78012)	NA	NA	NA	NA
Unigene0047046_HN231-vs-Unigene0062272_XS336	NG	0.0121698	0.681592	0.017855	3.85e-71	1083	254.611	828.389	NA	124	114	10	NA	NA	0.16955	1:1:1:1:1:1	0.606354(0.553867:0.436464:0.828729)	NA	NA	NA	NA
Unigene0023971_HN231-vs-Unigene0003183_XS336	NG	0.00966106	0.540072	0.0178885	1.15e-55	1062	228.589	833.411	NA	96	88	8	NA	NA	0.123829	1:1:1:1:1:1	0.555085(0.542373:0.324859:0.798023)	NA	NA	NA	NA
Unigene0073197_HN231-vs-Unigene0053329_XS336	NG	0.00853097	0.47669	0.0178963	2.33e-54	1086	260.785	825.215	NA	99	92	7	NA	NA	0.120952	1:1:1:1:1:1	0.558471(0.614641:0.392265:0.668508)	NA	NA	NA	NA
Unigene0009161_HN231-vs-Unigene0020586_XS336	NG	0.00740161	0.412844	0.0179284	2.03e-60	1338	319.699	1018.3	NA	109	101.5	7.5	NA	NA	0.104277	1:1:1:1:1:1	0.545217(0.595291:0.38565:0.654709)	NA	NA	NA	NA
Unigene0046801_HN231-vs-Unigene0059512_XS336	NG	0.00482254	0.2688	0.017941	3.95e-09	270	61.9729	208.027	NA	15	14	1	NA	NA	0.0654132	1:1:1:1:1:1	0.605556(0.633333:0.411111:0.772222)	NA	NA	NA	NA
Unigene0013755_HN231-vs-Unigene0024003_XS336	NG	0.00555489	0.309581	0.0179432	2.03e-08	228	47.3109	180.689	NA	13	12	1	NA	NA	0.0686415	1:1:1:1:1:1	0.548246(0.467105:0.342105:0.835526)	NA	NA	NA	NA
Unigene0052224_HN231-vs-Unigene0014202_XS336	NG	0.00548004	0.305025	0.0179659	8.44e-18	486	119.704	366.296	NA	32	30	2	NA	NA	0.0792597	1:1:1:1:1:1	0.5607(0.537037:0.388889:0.756173)	NA	NA	NA	NA
Unigene0051974_HN231-vs-Unigene0060840_XS336	NG	0.00894791	0.497991	0.017968	2.01e-38	738	175.87	562.13	NA	69	64	5	NA	NA	0.12549	1:1:1:1:1:1	0.621274(0.577236:0.45122:0.835366)	NA	NA	NA	NA
Unigene0037363_HN231-vs-Unigene0063570_XS336	NG	0.00722301	0.401956	0.0179696	8.19e-48	1095	260.315	834.685	NA	87	81	6	NA	NA	0.101063	1:1:1:1:1:1	0.552511(0.560274:0.426027:0.671233)	NA	NA	NA	NA
Unigene0072513_HN231-vs-Unigene0056930_XS336	NG	0.0118441	0.658824	0.0179777	1.72e-30	459	118.606	340.394	NA	56	52	4	NA	NA	0.179025	1:1:1:1:1:1	0.588235(0.545752:0.454248:0.764706)	NA	NA	NA	NA
Unigene0010051_HN231-vs-Unigene0039316_XS336	NG	0.0164444	0.914497	0.0179819	5.86e-55	726	162.431	563.569	NA	95	85.8333	9.16667	NA	NA	0.21737	1:1:1:1:1:1	0.552734(0.546875:0.378906:0.732422)	NA	NA	NA	NA
Unigene0039721_HN231-vs-Unigene0028749_XS336	NG	0.0100038	0.556304	0.0179826	2.62e-16	270	68.7397	201.26	NA	29	27	2	NA	NA	0.149087	1:1:1:1:1:1	0.57963(0.633333:0.472222:0.633333)	NA	NA	NA	NA
Unigene0008436_HN231-vs-Unigene0023505_XS336	NG	0.0113738	0.632453	0.0179836	9.81e-48	798	177.872	620.128	NA	83	76	7	NA	NA	0.14981	1:1:1:1:1:1	0.577068(0.56203:0.325188:0.843985)	NA	NA	NA	NA
Unigene0055903_HN231-vs-Unigene0053945_XS336	NG	0.00709162	0.394108	0.0179941	1.11e-23	549	123.962	425.038	NA	41	38	3	NA	NA	0.0944784	1:1:1:1:1:1	0.529144(0.554645:0.355191:0.677596)	NA	NA	NA	NA
Unigene0068081_HN231-vs-Unigene0022422_XS336	NG	0.00603958	0.334873	0.0180355	2.05e-33	876	211.032	664.968	NA	61	57	4	NA	NA	0.085257	1:1:1:1:1:1	0.577055(0.513699:0.441781:0.775685)	NA	NA	NA	NA
Unigene0065687_HN231-vs-Unigene0012345_XS336	NG	0.0111883	0.618984	0.0180753	6.02e-34	576	125.763	450.237	NA	58	53	5	NA	NA	0.143894	1:1:1:1:1:1	0.414694(0.37574:0.315089:0.553254)	NA	NA	NA	NA
Unigene0042187_HN231-vs-Unigene0015507_XS336	NG	0.0104	0.573906	0.0181215	1.19e-104	1839	435.084	1403.92	NA	189	174.5	14.5	NA	NA	0.143718	1:1:1:1:1:1	0.585346(0.574879:0.412238:0.768921)	NA	NA	NA	NA
Unigene0075194_HN231-vs-Unigene0043141_XS336	NG	0.0103382	0.570353	0.0181259	2.16e-67	1167	290.424	876.576	NA	125	116	9	NA	NA	0.149706	1:1:1:1:1:1	0.573043(0.560533:0.450363:0.708232)	NA	NA	NA	NA
Unigene0046053_HN231-vs-Unigene0026986_XS336	NG	0.01128	0.622295	0.0181264	2.06e-77	1266	298.356	967.644	NA	137	126.167	10.8333	NA	NA	0.155277	1:1:1:1:1:1	0.499745(0.467125:0.344801:0.687309)	NA	NA	NA	NA
Unigene0051300_HN231-vs-Unigene0049182_XS336	NG	0.00648787	0.35782	0.0181316	1.3e-64	1632	393.588	1238.41	NA	120	112	8	NA	NA	0.0912183	1:1:1:1:1:1	0.58701(0.629596:0.407169:0.724265)	NA	NA	NA	NA
Unigene0052404_HN231-vs-Unigene0034602_XS336	NG	0.0112387	0.618883	0.0181597	2.64e-63	1056	249.18	806.82	NA	114	105	9	NA	NA	0.154622	1:1:1:1:1:1	0.569757(0.573034:0.425562:0.710674)	NA	NA	NA	NA
Unigene0062681_HN231-vs-Unigene0046537_XS336	NG	0.00831262	0.456891	0.0181939	1.29e-17	315	73.0661	241.934	NA	27	25	2	NA	NA	0.112363	1:1:1:1:1:1	0.539617(0.528689:0.381148:0.709016)	NA	NA	NA	NA
Unigene0061486_HN231-vs-Unigene0066249_XS336	NG	0.0104595	0.574645	0.0182016	1.32e-65	1143	276.521	866.479	NA	120	111	9	NA	NA	0.146951	1:1:1:1:1:1	0.467066(0.468563:0.365269:0.567365)	NA	NA	NA	NA
Unigene0000505_HN231-vs-Unigene0025309_XS336	NG	0.0114963	0.630915	0.0182216	1.32e-45	780	166.428	613.572	NA	78	71	7	NA	NA	0.143661	1:1:1:1:1:1	0.472074(0.421543:0.359043:0.635638)	NA	NA	NA	NA
Unigene0013671_HN231-vs-Unigene0041703_XS336	NG	0.00855507	0.468016	0.0182794	1.77e-56	1113	290.096	822.904	NA	108	101	7	NA	NA	0.12831	1:1:1:1:1:1	0.590296(0.610512:0.423181:0.737197)	NA	NA	NA	NA
Unigene0054548_HN231-vs-Unigene0050323_XS336	NG	0.00691727	0.378186	0.0182907	7.69e-24	567	131.3	435.7	NA	42	39	3	NA	NA	0.0928917	1:1:1:1:1:1	0.453837(0.491007:0.370504:0.5)	NA	NA	NA	NA
Unigene0024036_HN231-vs-Unigene0033793_XS336	NG	0.00962234	0.52554	0.0183094	2.36e-23	417	103.221	313.779	NA	42	39	3	NA	NA	0.137329	1:1:1:1:1:1	0.51087(0.548913:0.339674:0.644022)	NA	NA	NA	NA
Unigene0011405_HN231-vs-Unigene0035317_XS336	NG	0.00914367	0.497821	0.0183674	2.38e-204	4131	940.034	3190.97	NA	371	342	29	NA	NA	0.120345	1:1:1:1:1:1	0.528201(0.569717:0.395425:0.619463)	NA	NA	NA	NA
Unigene0075265_HN231-vs-Unigene0047680_XS336	NG	0.00341951	0.186064	0.0183782	8.72e-09	372	78.8933	293.107	NA	14	13	1	NA	NA	0.0421544	1:1:1:1:1:1	0.561828(0.560484:0.306452:0.818548)	NA	NA	NA	NA
Unigene0026683_HN231-vs-Unigene0029916_XS336	NG	0.0061912	0.336766	0.0183843	1.57e-41	1080	269.065	810.935	NA	78	73	5	NA	NA	0.0885485	1:1:1:1:1:1	0.55452(0.508282:0.39441:0.76087)	NA	NA	NA	NA
Unigene0070870_HN231-vs-Unigene0050885_XS336	NG	0.0102775	0.558873	0.0183898	2.13e-16	267	71.0646	195.935	NA	30	28	2	NA	NA	0.156291	1:1:1:1:1:1	0.451968(0.479167:0.3125:0.564236)	NA	NA	NA	NA
Unigene0004323_HN231-vs-Unigene0042324_XS336	NG	0.00782883	0.425654	0.0183925	1.95e-59	1332	304.793	1027.21	NA	107	99	8	NA	NA	0.103437	1:1:1:1:1:1	0.512168(0.537611:0.384956:0.613938)	NA	NA	NA	NA
Unigene0026615_HN231-vs-Unigene0047525_XS336	NG	0.00800131	0.434879	0.0183989	2.87e-22	483	106.058	376.942	NA	38	35	3	NA	NA	0.101736	1:1:1:1:1:1	0.552795(0.580745:0.354037:0.723602)	NA	NA	NA	NA
Unigene0063670_HN231-vs-Unigene0043213_XS336	NG	0.00974417	0.529455	0.0184042	1.41e-31	558	144.826	413.174	NA	59	55	4	NA	NA	0.144632	1:1:1:1:1:1	0.654321(0.687831:0.473545:0.801587)	NA	NA	NA	NA
Unigene0020525_HN231-vs-Unigene0040405_XS336	NG	0.00907654	0.492503	0.0184294	9.67e-23	435	102.473	332.527	NA	40	37	3	NA	NA	0.122958	1:1:1:1:1:1	0.454257(0.430707:0.326087:0.605978)	NA	NA	NA	NA
Unigene0059328_HN231-vs-Unigene0018437_XS336	NG	0.00812147	0.439955	0.0184598	1.85e-28	573	139.706	433.294	NA	50	46.5	3.5	NA	NA	0.113409	1:1:1:1:1:1	0.570312(0.588542:0.421875:0.700521)	NA	NA	NA	NA
Unigene0037733_HN231-vs-Unigene0050539_XS336	NG	0.0101287	0.548481	0.0184668	1.13e-139	2592	604.05	1987.95	NA	255	235	20	NA	NA	0.135588	1:1:1:1:1:1	0.59973(0.564236:0.401042:0.833912)	NA	NA	NA	NA
Unigene0047707_HN231-vs-Unigene0061511_XS336	NG	0.00980223	0.530368	0.0184819	6.65e-23	408	99.9429	308.057	NA	41	38	3	NA	NA	0.137319	1:1:1:1:1:1	0.621324(0.544118:0.511029:0.808824)	NA	NA	NA	NA
Unigene0058780_HN231-vs-Unigene0046959_XS336	NG	0.00736839	0.398626	0.0184844	4.63e-41	918	236.086	681.914	NA	78	73	5	NA	NA	0.10799	1:1:1:1:1:1	0.606754(0.602941:0.413399:0.803922)	NA	NA	NA	NA
Unigene0056459_HN231-vs-Unigene0004554_XS336	NG	0.0078655	0.425481	0.0184861	4.26e-09	174	46.1947	127.805	NA	16	15	1	NA	NA	0.118737	1:1:1:1:1:1	0.569892(0.653226:0.395161:0.66129)	NA	NA	NA	NA
Unigene0004163_HN231-vs-Unigene0021695_XS336	NG	0.00803584	0.434199	0.0185073	1.64e-112	2505	565.79	1939.21	NA	202	186.5	15.5	NA	NA	0.104291	1:1:1:1:1:1	0.573389(0.582339:0.377088:0.76074)	NA	NA	NA	NA
Unigene0007551_HN231-vs-Unigene0039437_XS336	NG	0.00954028	0.51479	0.0185324	1.65e-51	1056	212.106	843.894	NA	87	79	8	NA	NA	0.111023	1:1:1:1:1:1	0.526836(0.50565:0.358757:0.716102)	NA	NA	NA	NA
Unigene0052137_HN231-vs-Unigene0027375_XS336	NG	0.00622583	0.335862	0.0185369	1.91e-40	1065	258.557	806.443	NA	75	70	5	NA	NA	0.0862538	1:1:1:1:1:1	0.603756(0.55493:0.477465:0.778873)	NA	NA	NA	NA
Unigene0042980_HN231-vs-Unigene0026631_XS336	NG	0.0098451	0.530944	0.0185426	5.02e-32	543	134.034	408.966	NA	55	51	4	NA	NA	0.138473	1:1:1:1:1:1	0.609576(0.635359:0.441989:0.751381)	NA	NA	NA	NA
Unigene0064709_HN231-vs-Unigene0049722_XS336	NG	0.00912938	0.492213	0.0185476	1.28e-55	1131	249.364	881.636	NA	98	90	8	NA	NA	0.11564	1:1:1:1:1:1	0.552331(0.580475:0.424802:0.651715)	NA	NA	NA	NA
Unigene0024713_HN231-vs-Unigene0028793_XS336	NG	0.00983044	0.5297	0.0185585	2.43e-76	1458	331.677	1126.32	NA	137	126	11	NA	NA	0.128094	1:1:1:1:1:1	0.530027(0.569838:0.395749:0.624494)	NA	NA	NA	NA
Unigene0051928_HN231-vs-Unigene0003635_XS336	NG	0.00697892	0.375611	0.0185802	5.25e-38	933	213.218	719.782	NA	68	63	5	NA	NA	0.0912222	1:1:1:1:1:1	0.473131(0.468458:0.346963:0.603972)	NA	NA	NA	NA
Unigene0073114_HN231-vs-Unigene0025707_XS336	NG	0.0221706	1.19286	0.0185861	1.55e-222	2640	591.581	2048.42	NA	398	353.25	44.75	NA	NA	0.284502	1:1:1:1:1:1	0.553788(0.535795:0.392045:0.733523)	NA	NA	NA	NA
Unigene0020378_HN231-vs-Unigene0033687_XS336	NG	0.00744276	0.400433	0.0185867	7.15e-24	534	128.92	405.08	NA	43	40	3	NA	NA	0.10232	1:1:1:1:1:1	0.589888(0.629213:0.331461:0.808989)	NA	NA	NA	NA
Unigene0070062_HN231-vs-Unigene0042786_XS336	NG	0.00786824	0.423027	0.0185999	8.63e-24	507	123.717	383.283	NA	43	40	3	NA	NA	0.109174	1:1:1:1:1:1	0.450075(0.456081:0.277027:0.617117)	NA	NA	NA	NA
Unigene0043441_HN231-vs-Unigene0065177_XS336	NG	0.00617735	0.332087	0.0186016	9.29e-24	633	145.352	487.648	NA	42	39	3	NA	NA	0.0810138	1:1:1:1:1:1	0.51947(0.619159:0.336449:0.602804)	NA	NA	NA	NA
Unigene0052705_HN231-vs-Unigene0004338_XS336	NG	0.00932553	0.501009	0.0186135	1.01e-07	138	30.0995	107.901	NA	12	11	1	NA	NA	0.116568	1:1:1:1:1:1	0.474537(0.486111:0.395833:0.541667)	NA	NA	NA	NA
Unigene0040088_HN231-vs-Unigene0002479_XS336	NG	0.00851841	0.457153	0.0186336	3.23e-16	315	78.8786	236.121	NA	29	27	2	NA	NA	0.12086	1:1:1:1:1:1	0.597561(0.520325:0.51626:0.756098)	NA	NA	NA	NA
Unigene0014537_HN231-vs-Unigene0047311_XS336	NG	0.00786752	0.422204	0.0186344	1.03e-37	834	195.137	638.863	NA	68	63	5	NA	NA	0.104813	1:1:1:1:1:1	0.574405(0.573214:0.425:0.725)	NA	NA	NA	NA
Unigene0074976_HN231-vs-Unigene0005659_XS336	NG	0.0104094	0.557662	0.0186661	1.43e-39	738	157.587	580.413	NA	68	62	6	NA	NA	0.127266	1:1:1:1:1:1	0.576558(0.536585:0.422764:0.770325)	NA	NA	NA	NA
Unigene0041101_HN231-vs-Unigene0050564_XS336	NG	0.0142811	0.764223	0.0186871	3.68e-90	1419	287.936	1131.06	NA	154	138	16	NA	NA	0.166455	1:1:1:1:1:1	0.486287(0.564346:0.233122:0.661392)	NA	NA	NA	NA
Unigene0005481_HN231-vs-Unigene0005717_XS336	NG	0.00927674	0.496326	0.0186908	1.29e-151	3033	701.012	2331.99	NA	276	254.5	21.5	NA	NA	0.121848	1:1:1:1:1:1	0.592885(0.590415:0.367095:0.821146)	NA	NA	NA	NA
Unigene0056230_HN231-vs-Unigene0049742_XS336	NG	0.0170203	0.909712	0.0187095	3.16e-12	153	34.1549	118.845	NA	20	18	2	NA	NA	0.2163	1:1:1:1:1:1	0.547264(0.470149:0.529851:0.641791)	NA	NA	NA	NA
Unigene0058528_HN231-vs-Unigene0031259_XS336	NG	0.00867456	0.463355	0.0187212	2.19e-56	1143	273.393	869.607	NA	102	94.5	7.5	NA	NA	0.117429	1:1:1:1:1:1	0.539559(0.535019:0.349222:0.734436)	NA	NA	NA	NA
Unigene0017600_HN231-vs-Unigene0025686_XS336	NG	0.00729786	0.389781	0.018723	3.54e-32	735	184.223	550.777	NA	60	56	4	NA	NA	0.103165	1:1:1:1:1:1	0.573203(0.623529:0.4:0.696078)	NA	NA	NA	NA
Unigene0066136_HN231-vs-Unigene0047388_XS336	NG	0.0107774	0.575558	0.0187251	1.3e-20	360	79.6337	280.366	NA	35	32	3	NA	NA	0.135709	1:1:1:1:1:1	0.548611(0.575:0.495833:0.575)	NA	NA	NA	NA
Unigene0010887_HN231-vs-Unigene0049939_XS336	NG	0.00883141	0.471378	0.0187353	1.55e-23	456	114.299	341.701	NA	43	40	3	NA	NA	0.124772	1:1:1:1:1:1	0.612939(0.559211:0.440789:0.838816)	NA	NA	NA	NA
Unigene0038422_HN231-vs-Unigene0057377_XS336	NG	0.0069259	0.369623	0.0187377	1.13e-20	474	111.367	362.633	NA	35	32.5	2.5	NA	NA	0.0921418	1:1:1:1:1:1	0.566872(0.666667:0.401235:0.632716)	NA	NA	NA	NA
Unigene0037504_HN231-vs-Unigene0001809_XS336	NG	0.0107713	0.574791	0.0187396	3.37e-35	612	144.464	467.536	NA	63	58	5	NA	NA	0.14391	1:1:1:1:1:1	0.526144(0.568627:0.458333:0.551471)	NA	NA	NA	NA
Unigene0054857_HN231-vs-Unigene0057745_XS336	NG	0.0160032	0.853257	0.0187555	3.71e-136	1911	426.824	1484.18	NA	241	217.5	23.5	NA	NA	0.203005	1:1:1:1:1:1	0.550962(0.586583:0.385335:0.680967)	NA	NA	NA	NA
Unigene0015672_HN231-vs-Unigene0059225_XS336	NG	0.0241932	1.28935	0.0187638	1.14e-15	165	38.9873	126.013	NA	27	24	3	NA	NA	0.323134	1:1:1:1:1:1	0.473545(0.488095:0.388889:0.543651)	NA	NA	NA	NA
Unigene0061472_HN231-vs-Unigene0020761_XS336	NG	0.0112125	0.597158	0.0187765	1.35e-42	714	174.875	539.125	NA	78	72	6	NA	NA	0.154724	1:1:1:1:1:1	0.610204(0.636735:0.422449:0.771429)	NA	NA	NA	NA
Unigene0076254_HN231-vs-Unigene0056916_XS336	NG	0.0104115	0.553897	0.0187967	3.42e-26	489	102.135	386.865	NA	44	40	4	NA	NA	0.123927	1:1:1:1:1:1	0.468254(0.47381:0.340476:0.590476)	NA	NA	NA	NA
Unigene0008724_HN231-vs-Unigene0025680_XS336	NG	0.00670302	0.356141	0.0188212	5.58e-54	1377	328.021	1048.98	NA	100	93	7	NA	NA	0.0899441	1:1:1:1:1:1	0.544662(0.527233:0.399782:0.706972)	NA	NA	NA	NA
Unigene0017271_HN231-vs-Unigene0021129_XS336	NG	0.00930543	0.494381	0.0188224	2.3e-45	867	218.207	648.793	NA	85	79	6	NA	NA	0.13139	1:1:1:1:1:1	0.55836(0.586751:0.414826:0.673502)	NA	NA	NA	NA
Unigene0058973_HN231-vs-Unigene0048055_XS336	NG	0.00878991	0.466936	0.0188246	6.7e-22	444	100.696	343.304	NA	38	35	3	NA	NA	0.112694	1:1:1:1:1:1	0.537736(0.493711:0.389937:0.72956)	NA	NA	NA	NA
Unigene0031625_HN231-vs-Unigene0049328_XS336	NG	0.00967677	0.514012	0.018826	2.72e-177	3537	780.779	2756.22	NA	317	290.5	26.5	NA	NA	0.121007	1:1:1:1:1:1	0.486146(0.553859:0.337574:0.567006)	NA	NA	NA	NA
Unigene0039785_HN231-vs-Unigene0066361_XS336	NG	0.0120209	0.638012	0.0188412	2.67e-31	531	111.717	419.283	NA	53	48	5	NA	NA	0.143723	1:1:1:1:1:1	0.53484(0.610169:0.344633:0.649718)	NA	NA	NA	NA
Unigene0007186_HN231-vs-Unigene0026030_XS336	NG	0.00867055	0.459365	0.0188751	1.25e-72	1521	360.991	1160.01	NA	134	124	10	NA	NA	0.115637	1:1:1:1:1:1	0.545694(0.59073:0.371795:0.674556)	NA	NA	NA	NA
Unigene0023749_HN231-vs-Unigene0049186_XS336	NG	0.0101872	0.539713	0.0188751	2.29e-37	693	149.43	543.57	NA	63	57.5	5.5	NA	NA	0.124367	1:1:1:1:1:1	0.510823(0.52381:0.359307:0.649351)	NA	NA	NA	NA
Unigene0065060_HN231-vs-Unigene0019323_XS336	NG	0.0201252	1.06618	0.0188761	7.46e-55	660	156.415	503.585	NA	99	89	10	NA	NA	0.268032	1:1:1:1:1:1	0.42517(0.419295:0.298701:0.557514)	NA	NA	NA	NA
Unigene0022864_HN231-vs-Unigene0052810_XS336	NG	0.0110497	0.584216	0.0189138	4.58e-56	993	218.069	774.931	NA	97	88.5	8.5	NA	NA	0.13692	1:1:1:1:1:1	0.498106(0.599432:0.340909:0.553977)	NA	NA	NA	NA
Unigene0014318_HN231-vs-Unigene0059994_XS336	NG	0.00963088	0.509161	0.0189152	3.1e-33	615	144.746	470.254	NA	58	53.5	4.5	NA	NA	0.1272	1:1:1:1:1:1	0.54288(0.529126:0.383495:0.716019)	NA	NA	NA	NA
Unigene0003205_HN231-vs-Unigene0019923_XS336	NG	0.00753913	0.398252	0.0189306	3.32e-16	354	87.3819	266.618	NA	29	27	2	NA	NA	0.103983	1:1:1:1:1:1	0.587065(0.593284:0.440299:0.727612)	NA	NA	NA	NA
Unigene0062342_HN231-vs-Unigene0059716_XS336	NG	0.0127416	0.672762	0.0189392	1.18e-57	924	211.635	712.365	NA	103	94	9	NA	NA	0.163914	1:1:1:1:1:1	0.511364(0.530844:0.38474:0.618506)	NA	NA	NA	NA
Unigene0073888_HN231-vs-Unigene0026333_XS336	NG	0.00664029	0.349994	0.0189726	2.31e-37	978	221.682	756.318	NA	67	62	5	NA	NA	0.084468	1:1:1:1:1:1	0.590517(0.538793:0.380747:0.852011)	NA	NA	NA	NA
Unigene0016110_HN231-vs-Unigene0038001_XS336	NG	0.00871107	0.458978	0.0189793	5.62e-35	690	170.41	519.59	NA	63	58.5	4.5	NA	NA	0.119914	1:1:1:1:1:1	0.469151(0.475962:0.334135:0.597356)	NA	NA	NA	NA
Unigene0010289_HN231-vs-Unigene0037735_XS336	NG	0.00865788	0.455912	0.0189903	1.7e-50	1062	248.812	813.188	NA	92	85	7	NA	NA	0.113443	1:1:1:1:1:1	0.482372(0.509615:0.411058:0.526442)	NA	NA	NA	NA
Unigene0043994_HN231-vs-Unigene0023764_XS336	NG	0.0101618	0.535102	0.0189904	1.5e-36	690	145.081	544.919	NA	61	55.5	5.5	NA	NA	0.120537	1:1:1:1:1:1	0.551064(0.52766:0.365957:0.759574)	NA	NA	NA	NA
Unigene0063121_HN231-vs-Unigene0043928_XS336	NG	0.0100913	0.531301	0.0189935	5.52e-38	705	156.3	548.7	NA	65	59.5	5.5	NA	NA	0.125645	1:1:1:1:1:1	0.541844(0.523404:0.365957:0.73617)	NA	NA	NA	NA
Unigene0006733_HN231-vs-Unigene0032666_XS336	NG	0.00796607	0.419368	0.0189954	7.44e-15	324	71.5994	252.401	NA	25	23	2	NA	NA	0.09888	1:1:1:1:1:1	0.530864(0.462963:0.490741:0.638889)	NA	NA	NA	NA
Unigene0050282_HN231-vs-Unigene0030377_XS336	NG	0.0207871	1.0943	0.0189958	5.39e-79	954	222.353	731.647	NA	143	128	15	NA	NA	0.270996	1:1:1:1:1:1	0.542188(0.564063:0.364063:0.698438)	NA	NA	NA	NA
Unigene0049459_HN231-vs-Unigene0005790_XS336	NG	0.00923922	0.486057	0.0190085	1.03e-28	567	131.391	435.609	NA	51	47	4	NA	NA	0.119732	1:1:1:1:1:1	0.538917(0.586294:0.403553:0.626904)	NA	NA	NA	NA
Unigene0026246_HN231-vs-Unigene0001218_XS336	NG	0.00401535	0.211067	0.019024	1.94e-24	972	222.865	749.135	NA	44	41	3	NA	NA	0.0514891	1:1:1:1:1:1	0.51194(0.555224:0.356716:0.623881)	NA	NA	NA	NA
Unigene0006575_HN231-vs-Unigene0023680_XS336	NG	0.0091238	0.478897	0.0190517	1.14e-15	294	73.457	220.543	NA	28	26	2	NA	NA	0.126498	1:1:1:1:1:1	0.619529(0.666667:0.494949:0.69697)	NA	NA	NA	NA
Unigene0031363_HN231-vs-Unigene0039627_XS336	NG	0.00867616	0.454934	0.0190713	1.2e-65	1347	322.984	1024.02	NA	119	110.167	8.83333	NA	NA	0.11568	1:1:1:1:1:1	0.602222(0.613333:0.418889:0.774444)	NA	NA	NA	NA
Unigene0025505_HN231-vs-Unigene0038248_XS336	NG	0.00791896	0.414789	0.0190915	2.04e-51	1146	257.371	888.629	NA	89	82	7	NA	NA	0.0992946	1:1:1:1:1:1	0.578231(0.552296:0.339286:0.843112)	NA	NA	NA	NA
Unigene0029399_HN231-vs-Unigene0023143_XS336	NG	0.0131629	0.689445	0.0190921	2.93e-58	966	199.605	766.395	NA	100	90	10	NA	NA	0.152904	1:1:1:1:1:1	0.52588(0.586957:0.315217:0.675466)	NA	NA	NA	NA
Unigene0046062_HN231-vs-Unigene0015441_XS336	NG	0.00922484	0.483016	0.0190984	8.95e-81	1632	377.684	1254.32	NA	146	134.5	11.5	NA	NA	0.118871	1:1:1:1:1:1	0.599297(0.530756:0.439367:0.827768)	NA	NA	NA	NA
Unigene0004052_HN231-vs-Unigene0049903_XS336	NG	0.0100591	0.525986	0.0191243	1.28e-41	783	182.515	600.485	NA	75	69	6	NA	NA	0.13032	1:1:1:1:1:1	0.542607(0.640977:0.37594:0.610902)	NA	NA	NA	NA
Unigene0012291_HN231-vs-Unigene0013040_XS336	NG	0.00845416	0.441729	0.0191388	1.24e-71	1503	372.948	1130.05	NA	134	124.5	9.5	NA	NA	0.115965	1:1:1:1:1:1	0.622309(0.612524:0.482387:0.772016)	NA	NA	NA	NA
Unigene0058587_HN231-vs-Unigene0054992_XS336	NG	0.0113067	0.58965	0.0191753	9.34e-15	237	58.7774	178.223	NA	26	24	2	NA	NA	0.154739	1:1:1:1:1:1	0.630802(0.658228:0.5:0.734177)	NA	NA	NA	NA
Unigene0033498_HN231-vs-Unigene0053996_XS336	NG	0.00730007	0.380262	0.0191975	1.83e-31	735	184.389	550.611	NA	59	55	4	NA	NA	0.100865	1:1:1:1:1:1	0.39856(0.417284:0.285802:0.492593)	NA	NA	NA	NA
Unigene0066402_HN231-vs-Unigene0065209_XS336	NG	0.0092034	0.478437	0.0192364	7.06e-29	573	135.706	437.294	NA	52	48	4	NA	NA	0.120334	1:1:1:1:1:1	0.475397(0.495238:0.345238:0.585714)	NA	NA	NA	NA
Unigene0027040_HN231-vs-Unigene0027018_XS336	NG	0.00726142	0.377052	0.0192584	1.53e-22	540	124.854	415.146	NA	40	37	3	NA	NA	0.0927615	1:1:1:1:1:1	0.549663(0.54798:0.396465:0.704545)	NA	NA	NA	NA
Unigene0012115_HN231-vs-Unigene0023501_XS336	NG	0.0092083	0.478144	0.0192584	1.55e-28	570	132.937	437.063	NA	51	47	4	NA	NA	0.118575	1:1:1:1:1:1	0.554386(0.542105:0.368421:0.752632)	NA	NA	NA	NA
Unigene0029157_HN231-vs-Unigene0062925_XS336	NG	0.00962868	0.499914	0.0192607	2.47e-72	1425	327.493	1097.51	NA	130	119.5	10.5	NA	NA	0.122306	1:1:1:1:1:1	0.58807(0.564211:0.391579:0.808421)	NA	NA	NA	NA
Unigene0041565_HN231-vs-Unigene0019355_XS336	NG	0.00915904	0.475089	0.0192786	1.36e-21	429	99.4508	329.549	NA	38	35	3	NA	NA	0.117171	1:1:1:1:1:1	0.564103(0.667832:0.377622:0.646853)	NA	NA	NA	NA
Unigene0076497_HN231-vs-Unigene0007877_XS336	NG	0.00491811	0.255048	0.0192831	2.21e-15	519	111.005	407.995	NA	26	24	2	NA	NA	0.0584165	1:1:1:1:1:1	0.591522(0.517341:0.473988:0.783237)	NA	NA	NA	NA
Unigene0002051_HN231-vs-Unigene0062676_XS336	NG	0.0081889	0.42415	0.0193066	7.11e-24	498	129.647	368.353	NA	45	42	3	NA	NA	0.116478	1:1:1:1:1:1	0.617534(0.557803:0.471098:0.823699)	NA	NA	NA	NA
Unigene0029512_HN231-vs-Unigene0055753_XS336	NG	0.0100548	0.520785	0.0193069	5.81e-29	531	130.506	400.494	NA	53	49	4	NA	NA	0.135579	1:1:1:1:1:1	0.532015(0.539548:0.474576:0.581921)	NA	NA	NA	NA
Unigene0062785_HN231-vs-Unigene0033348_XS336	NG	0.0102429	0.530517	0.0193074	2.92e-26	501	107.812	393.188	NA	45	41	4	NA	NA	0.122203	1:1:1:1:1:1	0.561657(0.517341:0.398844:0.768786)	NA	NA	NA	NA
Unigene0061427_HN231-vs-Unigene0023350_XS336	NG	0.00934342	0.483636	0.0193191	1.3e-78	1569	384.353	1184.65	NA	148	137	11	NA	NA	0.125529	1:1:1:1:1:1	0.597669(0.591682:0.386578:0.814745)	NA	NA	NA	NA
Unigene0044581_HN231-vs-Unigene0057040_XS336	NG	0.00886767	0.459008	0.0193192	2.27e-65	1353	332.066	1020.93	NA	123	114	9	NA	NA	0.119345	1:1:1:1:1:1	0.522542(0.615299:0.390244:0.562084)	NA	NA	NA	NA
Unigene0076563_HN231-vs-Unigene0019939_XS336	NG	0.0119898	0.620587	0.0193201	1.25e-14	225	56.8548	168.145	NA	26	24	2	NA	NA	0.165775	1:1:1:1:1:1	0.418841(0.465217:0.321739:0.469565)	NA	NA	NA	NA
Unigene0075779_HN231-vs-Unigene0003507_XS336	NG	0.00894812	0.463139	0.0193206	1.15e-65	1431	306.767	1124.23	NA	116	106	10	NA	NA	0.106314	1:1:1:1:1:1	0.580903(0.572917:0.336458:0.833333)	NA	NA	NA	NA
Unigene0008755_HN231-vs-Unigene0031283_XS336	NG	0.00492577	0.254938	0.0193215	1.09e-24	810	198.956	611.044	NA	46	43	3	NA	NA	0.0663349	1:1:1:1:1:1	0.564845(0.565916:0.446945:0.681672)	NA	NA	NA	NA
Unigene0004219_HN231-vs-Unigene0022445_XS336	NG	0.0262719	1.3573	0.0193559	1.33e-40	483	95.6591	387.341	NA	70	60	10	NA	NA	0.289885	1:1:1:1:1:1	0.513052(0.566265:0.334337:0.638554)	NA	NA	NA	NA
Unigene0057852_HN231-vs-Unigene0053356_XS336	NG	0.0106034	0.547314	0.0193735	6.57e-47	822	204.644	617.356	NA	86	79.5	6.5	NA	NA	0.144222	1:1:1:1:1:1	0.606974(0.625887:0.43617:0.758865)	NA	NA	NA	NA
Unigene0016623_HN231-vs-Unigene0030160_XS336	NG	0.00630537	0.325382	0.0193784	3.26e-42	1143	267.056	875.944	NA	76	70.5	5.5	NA	NA	0.080856	1:1:1:1:1:1	0.470113(0.441099:0.356675:0.612565)	NA	NA	NA	NA
Unigene0018915_HN231-vs-Unigene0024855_XS336	NG	0.00665953	0.3435	0.0193873	8.34e-16	396	94.3432	301.657	NA	28	26	2	NA	NA	0.0869086	1:1:1:1:1:1	0.553241(0.538194:0.409722:0.711806)	NA	NA	NA	NA
Unigene0025881_HN231-vs-Unigene0029394_XS336	NG	0.0118653	0.611963	0.0193889	1.99e-55	936	213.943	722.057	NA	98	89.5	8.5	NA	NA	0.149031	1:1:1:1:1:1	0.577457(0.565705:0.395833:0.770833)	NA	NA	NA	NA
Unigene0073549_HN231-vs-Unigene0056331_XS336	NG	0.00990013	0.510163	0.0194058	7.24e-41	747	187.777	559.223	NA	75	69.5	5.5	NA	NA	0.135654	1:1:1:1:1:1	0.602067(0.594961:0.459302:0.751938)	NA	NA	NA	NA
Unigene0035351_HN231-vs-Unigene0020381_XS336	NG	0.0075321	0.388104	0.0194074	6.16e-38	885	217.836	667.164	NA	71	66	5	NA	NA	0.101207	1:1:1:1:1:1	0.601111(0.64:0.491667:0.671667)	NA	NA	NA	NA
Unigene0026659_HN231-vs-Unigene0052453_XS336	NG	0.00685281	0.352508	0.0194402	3.42e-25	582	142.221	439.779	NA	43	40	3	NA	NA	0.0913189	1:1:1:1:1:1	0.610825(0.639175:0.438144:0.755155)	NA	NA	NA	NA
Unigene0037574_HN231-vs-Unigene0018799_XS336	NG	0.0114922	0.590437	0.0194639	2.11e-33	573	134.58	438.42	NA	60	55	5	NA	NA	0.147468	1:1:1:1:1:1	0.55033(0.574257:0.398515:0.678218)	NA	NA	NA	NA
Unigene0058391_HN231-vs-Unigene0060877_XS336	NG	0.00779488	0.399581	0.0195076	3.13e-23	516	129.128	386.872	NA	43	40	3	NA	NA	0.105839	1:1:1:1:1:1	0.617534(0.615607:0.479769:0.757225)	NA	NA	NA	NA
Unigene0051883_HN231-vs-Unigene0065257_XS336	NG	0.00819866	0.419926	0.0195241	5.81e-21	417	110.402	306.598	NA	38	35.5	2.5	NA	NA	0.117205	1:1:1:1:1:1	0.562943(0.587766:0.481383:0.619681)	NA	NA	NA	NA
Unigene0033908_HN231-vs-Unigene0028240_XS336	NG	0.011813	0.604318	0.0195477	3.42e-118	2052	473.565	1578.43	NA	215	196.5	18.5	NA	NA	0.148553	1:1:1:1:1:1	0.550867(0.620956:0.398734:0.632911)	NA	NA	NA	NA
Unigene0044540_HN231-vs-Unigene0014988_XS336	NG	0.00678416	0.346704	0.0195676	1.01e-46	1191	302.581	888.419	NA	90	84	6	NA	NA	0.0931429	1:1:1:1:1:1	0.547228(0.533881:0.374743:0.73306)	NA	NA	NA	NA
Unigene0033122_HN231-vs-Unigene0042922_XS336	NG	0.00601704	0.306955	0.0196024	3.26e-71	2145	476.379	1668.62	NA	130	120	10	NA	NA	0.0728517	1:1:1:1:1:1	0.540093(0.522378:0.326573:0.771329)	NA	NA	NA	NA
Unigene0072289_HN231-vs-Unigene0047331_XS336	NG	0.00763567	0.389289	0.0196144	1.92e-16	339	75.7359	263.264	NA	25	23	2	NA	NA	0.0929008	1:1:1:1:1:1	0.610619(0.522124:0.39823:0.911504)	NA	NA	NA	NA
Unigene0062297_HN231-vs-Unigene0049123_XS336	NG	0.0157576	0.803052	0.0196221	1.4e-44	624	143.021	480.979	NA	78	70.5	7.5	NA	NA	0.196206	1:1:1:1:1:1	0.520537(0.556872:0.409953:0.594787)	NA	NA	NA	NA
Unigene0075053_HN231-vs-Unigene0055514_XS336	NG	0.0217773	1.10927	0.0196321	7.38e-104	1284	282.332	1001.67	NA	185	163.5	21.5	NA	NA	0.2609	1:1:1:1:1:1	0.582944(0.626168:0.316589:0.806075)	NA	NA	NA	NA
Unigene0034956_HN231-vs-Unigene0003207_XS336	NG	0.00667686	0.339938	0.0196414	2.48e-08	198	47.5614	150.439	NA	14	13	1	NA	NA	0.0867292	1:1:1:1:1:1	0.597778(0.633333:0.52:0.64)	NA	NA	NA	NA
Unigene0062167_HN231-vs-Unigene0029473_XS336	NG	0.0107896	0.548959	0.0196547	2.73e-27	489	115.601	373.399	NA	49	45	4	NA	NA	0.138014	1:1:1:1:1:1	0.53272(0.579755:0.453988:0.564417)	NA	NA	NA	NA
Unigene0025328_HN231-vs-Unigene0023480_XS336	NG	0.00899553	0.457622	0.0196571	5.42e-39	852	180.994	671.006	NA	68	62	6	NA	NA	0.104299	1:1:1:1:1:1	0.516374(0.535088:0.301754:0.712281)	NA	NA	NA	NA
Unigene0068839_HN231-vs-Unigene0013101_XS336	NG	0.00970881	0.493688	0.0196659	2.04e-55	1092	262.661	829.339	NA	103	95	8	NA	NA	0.126121	1:1:1:1:1:1	0.56015(0.570175:0.433584:0.676692)	NA	NA	NA	NA
Unigene0072872_HN231-vs-Unigene0029318_XS336	NG	0.00935787	0.474608	0.0197171	3.4e-54	1119	258.76	860.24	NA	99	91	8	NA	NA	0.116943	1:1:1:1:1:1	0.504505(0.527027:0.347666:0.638821)	NA	NA	NA	NA
Unigene0014231_HN231-vs-Unigene0065966_XS336	NG	0.00857983	0.434552	0.0197441	1.96e-69	1533	360.797	1172.2	NA	129	119	10	NA	NA	0.108834	1:1:1:1:1:1	0.49189(0.487835:0.312652:0.675182)	NA	NA	NA	NA
Unigene0032512_HN231-vs-Unigene0013473_XS336	NG	0.012921	0.654099	0.019754	2.14e-67	1113	254.321	858.679	NA	122	111	11	NA	NA	0.159431	1:1:1:1:1:1	0.558692(0.61828:0.454301:0.603495)	NA	NA	NA	NA
Unigene0014100_HN231-vs-Unigene0045079_XS336	NG	0.00573303	0.289921	0.0197745	4.85e-08	225	49.9047	175.095	NA	13	12	1	NA	NA	0.0687656	1:1:1:1:1:1	0.586667(0.533333:0.406667:0.82)	NA	NA	NA	NA
Unigene0018706_HN231-vs-Unigene0010856_XS336	NG	0.0101801	0.514533	0.0197851	1.94e-156	3120	696.968	2423.03	NA	284	259.5	24.5	NA	NA	0.122846	1:1:1:1:1:1	0.559387(0.57567:0.391284:0.711207)	NA	NA	NA	NA
Unigene0018150_HN231-vs-Unigene0055444_XS336	NG	0.00965859	0.48775	0.0198023	2.44e-62	1239	301.174	937.826	NA	117	108	9	NA	NA	0.125872	1:1:1:1:1:1	0.58635(0.584842:0.440045:0.734163)	NA	NA	NA	NA
Unigene0017412_HN231-vs-Unigene0022276_XS336	NG	0.00648086	0.327151	0.01981	5.98e-23	612	147.095	464.905	NA	42	39	3	NA	NA	0.0835545	1:1:1:1:1:1	0.563679(0.563679:0.457547:0.669811)	NA	NA	NA	NA
Unigene0048024_HN231-vs-Unigene0040955_XS336	NG	0.00782566	0.394683	0.0198277	1.25e-34	828	185.737	642.263	NA	62	57	5	NA	NA	0.0946057	1:1:1:1:1:1	0.582729(0.585145:0.333333:0.82971)	NA	NA	NA	NA
Unigene0073624_HN231-vs-Unigene0057539_XS336	NG	0.00849763	0.428382	0.0198366	2.09e-41	870	219.087	650.913	NA	77	71.5	5.5	NA	NA	0.114235	1:1:1:1:1:1	0.554662(0.599678:0.475884:0.588424)	NA	NA	NA	NA
Unigene0054688_HN231-vs-Unigene0053681_XS336	NG	0.0108971	0.549155	0.0198434	4.69e-84	1524	368.549	1155.45	NA	156	143.5	12.5	NA	NA	0.141064	1:1:1:1:1:1	0.557078(0.576321:0.385519:0.709393)	NA	NA	NA	NA
Unigene0044313_HN231-vs-Unigene0063406_XS336	NG	0.00917031	0.462107	0.0198446	4.49e-42	867	208.706	658.294	NA	78	72	6	NA	NA	0.118202	1:1:1:1:1:1	0.519608(0.524221:0.347751:0.686851)	NA	NA	NA	NA
Unigene0013596_HN231-vs-Unigene0010093_XS336	NG	0.00912109	0.459434	0.0198529	1.3e-47	1005	232.872	772.128	NA	87	80	7	NA	NA	0.113465	1:1:1:1:1:1	0.421376(0.46683:0.314496:0.482801)	NA	NA	NA	NA
Unigene0072170_HN231-vs-Unigene0038233_XS336	NG	0.0114361	0.575951	0.019856	8.99e-105	1860	450.224	1409.78	NA	197	181	16	NA	NA	0.14808	1:1:1:1:1:1	0.610063(0.605346:0.452044:0.772799)	NA	NA	NA	NA
Unigene0069288_HN231-vs-Unigene0067573_XS336	NG	0.00940748	0.473397	0.0198723	2.56e-15	288	74.067	213.933	NA	28	26	2	NA	NA	0.128735	1:1:1:1:1:1	0.539216(0.696078:0.436275:0.485294)	NA	NA	NA	NA
Unigene0070002_HN231-vs-Unigene0004267_XS336	NG	0.01519	0.76431	0.0198741	3.5e-31	441	108.49	332.51	NA	57	52	5	NA	NA	0.199481	1:1:1:1:1:1	0.556689(0.534014:0.346939:0.789116)	NA	NA	NA	NA
Unigene0010284_HN231-vs-Unigene0046860_XS336	NG	0.00865625	0.435479	0.0198775	3.78e-53	1110	296.66	813.34	NA	105	98	7	NA	NA	0.12273	1:1:1:1:1:1	0.47877(0.52489:0.402635:0.508785)	NA	NA	NA	NA
Unigene0009343_HN231-vs-Unigene0059727_XS336	NG	0.00917139	0.460613	0.0199113	1.68e-43	915	201.932	713.068	NA	76	69.5	6.5	NA	NA	0.108801	1:1:1:1:1:1	0.517974(0.588235:0.338235:0.627451)	NA	NA	NA	NA
Unigene0044464_HN231-vs-Unigene0004927_XS336	NG	0.0139875	0.70206	0.0199235	1.4e-12	186	41.6778	144.322	NA	21	19	2	NA	NA	0.168167	1:1:1:1:1:1	0.548387(0.645161:0.346774:0.653226)	NA	NA	NA	NA
Unigene0009906_HN231-vs-Unigene0020442_XS336	NG	0.0177857	0.892311	0.0199322	5.95e-39	519	120.741	398.259	NA	70	63	7	NA	NA	0.221237	1:1:1:1:1:1	0.557803(0.540462:0.456647:0.676301)	NA	NA	NA	NA
Unigene0035764_HN231-vs-Unigene0007880_XS336	NG	0.01041	0.521482	0.0199623	6.13e-14	252	58.5402	193.46	NA	24	22	2	NA	NA	0.129133	1:1:1:1:1:1	0.450156(0.490654:0.38785:0.471963)	NA	NA	NA	NA
Unigene0039043_HN231-vs-Unigene0053607_XS336	NG	0.0119593	0.598839	0.0199707	3.03e-50	837	204.858	632.142	NA	92	84.5	7.5	NA	NA	0.1556	1:1:1:1:1:1	0.596177(0.673835:0.482079:0.632616)	NA	NA	NA	NA
Unigene0029500_HN231-vs-Unigene0014031_XS336	NG	0.0125759	0.629365	0.0199819	2.06e-25	417	96.2571	320.743	NA	45	41	4	NA	NA	0.154951	1:1:1:1:1:1	0.634293(0.669065:0.356115:0.877698)	NA	NA	NA	NA
Unigene0050283_HN231-vs-Unigene0030376_XS336	NG	0.00925347	0.462808	0.0199942	9.53e-47	987	225.851	761.149	NA	85	78	7	NA	NA	0.113038	1:1:1:1:1:1	0.550659(0.56535:0.364742:0.721884)	NA	NA	NA	NA
Unigene0047468_HN231-vs-Unigene0044141_XS336	NG	0.00852409	0.426101	0.0200049	8.14e-23	477	123.053	353.947	NA	43	40	3	NA	NA	0.116247	1:1:1:1:1:1	0.589027(0.624224:0.484472:0.658385)	NA	NA	NA	NA
Unigene0032209_HN231-vs-Unigene0065799_XS336	NG	0.0118791	0.593522	0.0200146	9.9e-35	573	148.751	424.249	NA	66	61	5	NA	NA	0.162874	1:1:1:1:1:1	0.577031(0.62395:0.397059:0.710084)	NA	NA	NA	NA
Unigene0069772_HN231-vs-Unigene0021458_XS336	NG	0.0118187	0.590223	0.0200242	3.87e-45	744	189.681	554.319	NA	84	77.5	6.5	NA	NA	0.159281	1:1:1:1:1:1	0.628(0.604:0.496:0.784)	NA	NA	NA	NA
Unigene0053163_HN231-vs-Unigene0060969_XS336	NG	0.0149459	0.746303	0.0200266	3.01e-33	450	112.115	337.885	NA	58	53	5	NA	NA	0.19716	1:1:1:1:1:1	0.634444(0.643333:0.43:0.83)	NA	NA	NA	NA
Unigene0043678_HN231-vs-Unigene0006514_XS336	NG	0.00929424	0.463966	0.0200322	6.86e-41	849	199.431	649.569	NA	75	69	6	NA	NA	0.116097	1:1:1:1:1:1	0.594828(0.6:0.4:0.784483)	NA	NA	NA	NA
Unigene0058536_HN231-vs-Unigene0053504_XS336	NG	0.0122779	0.612501	0.0200456	1.14e-56	966	226.961	739.039	NA	104	95	9	NA	NA	0.1533	1:1:1:1:1:1	0.595095(0.633634:0.421922:0.72973)	NA	NA	NA	NA
Unigene0051727_HN231-vs-Unigene0060592_XS336	NG	0.0136911	0.682972	0.0200464	9.23e-94	1467	361.368	1105.63	NA	177	162	15	NA	NA	0.178556	1:1:1:1:1:1	0.623722(0.661554:0.489775:0.719836)	NA	NA	NA	NA
Unigene0068869_HN231-vs-Unigene0057026_XS336	NG	0.00970943	0.484328	0.0200472	8.64e-46	891	217.205	673.795	NA	84	77.5	6.5	NA	NA	0.12541	1:1:1:1:1:1	0.477439(0.461929:0.370558:0.599831)	NA	NA	NA	NA
Unigene0040954_HN231-vs-Unigene0048868_XS336	NG	0.00593689	0.296077	0.0200519	1.36e-81	2457	596.837	1860.16	NA	157	146	11	NA	NA	0.0764155	1:1:1:1:1:1	0.594221(0.612943:0.454823:0.714896)	NA	NA	NA	NA
Unigene0040205_HN231-vs-Unigene0040943_XS336	NG	0.00929455	0.462886	0.0200796	8.73e-42	858	208.452	649.548	NA	78	72	6	NA	NA	0.119495	1:1:1:1:1:1	0.569524(0.558571:0.375714:0.774286)	NA	NA	NA	NA
Unigene0036892_HN231-vs-Unigene0008909_XS336	NG	0.0103027	0.512737	0.0200935	4.21e-26	504	113.079	390.921	NA	46	42	4	NA	NA	0.123031	1:1:1:1:1:1	0.501938(0.584302:0.337209:0.584302)	NA	NA	NA	NA
Unigene0051456_HN231-vs-Unigene0008362_XS336	NG	0.00900504	0.448087	0.0200967	5.71e-68	1464	346.831	1117.17	NA	127	117	10	NA	NA	0.113026	1:1:1:1:1:1	0.538593(0.521516:0.393443:0.70082)	NA	NA	NA	NA
Unigene0024831_HN231-vs-Unigene0037716_XS336	NG	0.00909011	0.452118	0.0201056	8.77e-22	441	108.967	332.033	NA	40	37	3	NA	NA	0.118558	1:1:1:1:1:1	0.444602(0.458807:0.292614:0.582386)	NA	NA	NA	NA
Unigene0060367_HN231-vs-Unigene0027810_XS336	NG	0.00603337	0.29992	0.0201166	2.85e-08	219	52.5877	166.412	NA	14	13	1	NA	NA	0.0766033	1:1:1:1:1:1	0.47137(0.466258:0.423313:0.52454)	NA	NA	NA	NA
Unigene0048102_HN231-vs-Unigene0052311_XS336	NG	0.0080246	0.398814	0.0201211	2.49e-33	801	174.577	626.423	NA	59	54	5	NA	NA	0.0931967	1:1:1:1:1:1	0.606343(0.496269:0.416045:0.906716)	NA	NA	NA	NA
Unigene0031055_HN231-vs-Unigene0026732_XS336	NG	0.0290315	1.44249	0.0201259	5.86e-43	471	102.278	368.722	NA	76	65.5	10.5	NA	NA	0.335967	1:1:1:1:1:1	0.410256(0.359729:0.368778:0.502262)	NA	NA	NA	NA
Unigene0066666_HN231-vs-Unigene0016444_XS336	NG	0.00495216	0.245857	0.0201424	5.78e-16	534	128.801	405.199	NA	29	27	2	NA	NA	0.0630588	1:1:1:1:1:1	0.617978(0.603933:0.370787:0.879213)	NA	NA	NA	NA
Unigene0013521_HN231-vs-Unigene0022590_XS336	NG	0.00746703	0.37053	0.0201523	5.25e-36	885	212.051	672.949	NA	67	62	5	NA	NA	0.0944589	1:1:1:1:1:1	0.585128(0.535385:0.369231:0.850769)	NA	NA	NA	NA
Unigene0037602_HN231-vs-Unigene0065481_XS336	NG	0.0139235	0.690692	0.0201588	1.71e-67	1074	240.371	833.629	NA	120	108.5	11.5	NA	NA	0.16539	1:1:1:1:1:1	0.589385(0.554469:0.379888:0.833799)	NA	NA	NA	NA
Unigene0041137_HN231-vs-Unigene0040121_XS336	NG	0.00779536	0.386663	0.0201606	4.54e-90	2196	519.659	1676.34	NA	170	157	13	NA	NA	0.0974502	1:1:1:1:1:1	0.593018(0.558108:0.402027:0.818919)	NA	NA	NA	NA
Unigene0001941_HN231-vs-Unigene0036864_XS336	NG	0.0102675	0.509275	0.0201609	5.18e-87	1686	411.178	1274.82	NA	165	152	13	NA	NA	0.131964	1:1:1:1:1:1	0.572222(0.599123:0.405263:0.712281)	NA	NA	NA	NA
Unigene0060093_HN231-vs-Unigene0021672_XS336	NG	0.00967296	0.479716	0.0201639	2.87e-14	273	64.9019	208.098	NA	25	23	2	NA	NA	0.121419	1:1:1:1:1:1	0.610507(0.592391:0.608696:0.630435)	NA	NA	NA	NA
Unigene0076511_HN231-vs-Unigene0062757_XS336	NG	0.0127869	0.633881	0.0201723	7.17e-27	423	107.505	315.495	NA	50	46	4	NA	NA	0.170637	1:1:1:1:1:1	0.607639(0.708333:0.375:0.739583)	NA	NA	NA	NA
Unigene0062029_HN231-vs-Unigene0033931_XS336	NG	0.0198179	0.982249	0.0201761	1.6e-45	567	132.404	434.596	NA	81	72.5	8.5	NA	NA	0.244561	1:1:1:1:1:1	0.566138(0.574074:0.346561:0.777778)	NA	NA	NA	NA
Unigene0065529_HN231-vs-Unigene0046073_XS336	NG	0.016526	0.818461	0.0201916	1.53e-23	321	76.2806	244.719	NA	42	38	4	NA	NA	0.207093	1:1:1:1:1:1	0.587963(0.541667:0.435185:0.787037)	NA	NA	NA	NA
Unigene0039466_HN231-vs-Unigene0005470_XS336	NG	0.00887679	0.439272	0.020208	3.76e-62	1434	300.787	1133.21	NA	110	100	10	NA	NA	0.0991538	1:1:1:1:1:1	0.598817(0.536534:0.373695:0.886221)	NA	NA	NA	NA
Unigene0064819_HN231-vs-Unigene0049989_XS336	NG	0.00973808	0.481565	0.0202218	1.87e-58	1206	275.781	930.219	NA	107	98	9	NA	NA	0.117632	1:1:1:1:1:1	0.558872(0.616915:0.43408:0.625622)	NA	NA	NA	NA
Unigene0068929_HN231-vs-Unigene0030662_XS336	NG	0.00773486	0.382444	0.0202248	9.17e-14	330	70.0946	259.905	NA	23	21	2	NA	NA	0.0873262	1:1:1:1:1:1	0.525758(0.490909:0.263636:0.822727)	NA	NA	NA	NA
Unigene0075796_HN231-vs-Unigene0012174_XS336	NG	0.014347	0.708729	0.0202432	4.16e-12	180	39.26	140.74	NA	20	18	2	NA	NA	0.165799	1:1:1:1:1:1	0.580556(0.558333:0.383333:0.8)	NA	NA	NA	NA
Unigene0038746_HN231-vs-Unigene0045653_XS336	NG	0.0107359	0.530265	0.0202462	5.78e-31	555	132.837	422.163	NA	55	50.5	4.5	NA	NA	0.135083	1:1:1:1:1:1	0.537707(0.579186:0.404977:0.628959)	NA	NA	NA	NA
Unigene0061290_HN231-vs-Unigene0055610_XS336	NG	0.0101975	0.503474	0.0202542	4.25e-47	912	220.879	691.121	NA	88	81	7	NA	NA	0.129665	1:1:1:1:1:1	0.611963(0.656442:0.41411:0.765337)	NA	NA	NA	NA
Unigene0022455_HN231-vs-Unigene0065908_XS336	NG	0.0115106	0.567457	0.0202845	7.78e-91	1650	380.597	1269.4	NA	166	151.5	14.5	NA	NA	0.139748	1:1:1:1:1:1	0.591818(0.597273:0.396364:0.781818)	NA	NA	NA	NA
Unigene0069808_HN231-vs-Unigene0027072_XS336	NG	0.0120963	0.59617	0.0202901	4.92e-23	378	86.3163	291.684	NA	39	35.5	3.5	NA	NA	0.14547	1:1:1:1:1:1	0.50651(0.539062:0.34375:0.636719)	NA	NA	NA	NA
Unigene0036323_HN231-vs-Unigene0062330_XS336	NG	0.00896871	0.441545	0.0203121	8.74e-55	1182	284.666	897.334	NA	103	95	8	NA	NA	0.113148	1:1:1:1:1:1	0.54711(0.570071:0.312352:0.758907)	NA	NA	NA	NA
Unigene0003495_HN231-vs-Unigene0040670_XS336	NG	0.0102498	0.504592	0.020313	2.61e-26	510	117.074	392.926	NA	47	43	4	NA	NA	0.12373	1:1:1:1:1:1	0.51341(0.534483:0.37069:0.635057)	NA	NA	NA	NA
Unigene0044436_HN231-vs-Unigene0014561_XS336	NG	0.0152961	0.752706	0.0203215	6.86e-57	807	212.594	594.406	NA	110	101	9	NA	NA	0.209557	1:1:1:1:1:1	0.621667(0.675:0.456667:0.733333)	NA	NA	NA	NA
Unigene0061985_HN231-vs-Unigene0040536_XS336	NG	0.00545959	0.268503	0.0203335	5.99e-08	237	53.1686	183.831	NA	13	12	1	NA	NA	0.0644707	1:1:1:1:1:1	0.381381(0.391892:0.362613:0.38964)	NA	NA	NA	NA
Unigene0014432_HN231-vs-Unigene0056471_XS336	NG	0.00955628	0.469645	0.0203479	1.83e-33	687	160.443	526.557	NA	61	56	5	NA	NA	0.117006	1:1:1:1:1:1	0.524745(0.580786:0.456332:0.537118)	NA	NA	NA	NA
Unigene0072018_HN231-vs-Unigene0055563_XS336	NG	0.00677314	0.332779	0.0203533	1.93e-29	783	189.761	593.239	NA	55	51	4	NA	NA	0.085781	1:1:1:1:1:1	0.576628(0.591954:0.415709:0.722222)	NA	NA	NA	NA
Unigene0075526_HN231-vs-Unigene0020853_XS336	NG	0.012757	0.626755	0.0203541	1.19e-83	1398	330.734	1067.27	NA	154	140.5	13.5	NA	NA	0.158014	1:1:1:1:1:1	0.575107(0.572961:0.415236:0.737124)	NA	NA	NA	NA
Unigene0040616_HN231-vs-Unigene0017979_XS336	NG	0.00831416	0.408277	0.020364	3.89e-21	474	111.166	362.834	NA	38	35	3	NA	NA	0.102116	1:1:1:1:1:1	0.546414(0.613924:0.376582:0.648734)	NA	NA	NA	NA
Unigene0053978_HN231-vs-Unigene0011262_XS336	NG	0.0129925	0.63786	0.0203689	4.39e-24	399	88.4559	310.544	NA	42	38	4	NA	NA	0.151522	1:1:1:1:1:1	0.610276(0.511278:0.481203:0.838346)	NA	NA	NA	NA
Unigene0043116_HN231-vs-Unigene0003966_XS336	NG	0.00756553	0.371357	0.0203727	1.8e-29	735	159.333	575.667	NA	51	46.6667	4.33333	NA	NA	0.0864283	1:1:1:1:1:1	0.536285(0.494465:0.398524:0.715867)	NA	NA	NA	NA
Unigene0052029_HN231-vs-Unigene0017412_XS336	NG	0.00746711	0.365997	0.0204021	5.67e-29	711	172.647	538.353	NA	54	50	4	NA	NA	0.0945263	1:1:1:1:1:1	0.574454(0.631148:0.366803:0.72541)	NA	NA	NA	NA
Unigene0038855_HN231-vs-Unigene0059881_XS336	NG	0.00955657	0.46775	0.0204309	1.27e-19	405	89.0757	315.924	NA	34	31	3	NA	NA	0.110332	1:1:1:1:1:1	0.544444(0.481481:0.440741:0.711111)	NA	NA	NA	NA
Unigene0074366_HN231-vs-Unigene0064777_XS336	NG	0.00484601	0.237167	0.0204329	2.96e-15	537	122.955	414.045	NA	27	25	2	NA	NA	0.0580395	1:1:1:1:1:1	0.581937(0.564246:0.351955:0.829609)	NA	NA	NA	NA
Unigene0033804_HN231-vs-Unigene0001201_XS336	NG	0.0117926	0.575958	0.0204747	3.73e-38	672	159.194	512.806	NA	70	64	6	NA	NA	0.145441	1:1:1:1:1:1	0.537825(0.526596:0.414894:0.671986)	NA	NA	NA	NA
Unigene0034254_HN231-vs-Unigene0017579_XS336	NG	0.0138623	0.676353	0.0204956	6.91e-81	1320	300.703	1019.3	NA	148	134	14	NA	NA	0.164781	1:1:1:1:1:1	0.563474(0.563474:0.424276:0.702673)	NA	NA	NA	NA
Unigene0038313_HN231-vs-Unigene0059911_XS336	NG	0.0110553	0.538539	0.0205283	6.85e-50	945	216.02	728.98	NA	91	83	8	NA	NA	0.131634	1:1:1:1:1:1	0.555026(0.568254:0.393651:0.703175)	NA	NA	NA	NA
Unigene0040135_HN231-vs-Unigene0050750_XS336	NG	0.00861279	0.419408	0.0205356	2.22e-96	2259	507.386	1751.61	NA	178	163	15	NA	NA	0.10088	1:1:1:1:1:1	0.542377(0.551769:0.40367:0.671691)	NA	NA	NA	NA
Unigene0018032_HN231-vs-Unigene0033199_XS336	NG	0.00608626	0.296061	0.0205574	2.76e-32	957	214.625	742.375	NA	57	52.5	4.5	NA	NA	0.0711185	1:1:1:1:1:1	0.585684(0.501567:0.451411:0.804075)	NA	NA	NA	NA
Unigene0029990_HN231-vs-Unigene0049101_XS336	NG	0.0104841	0.509617	0.0205726	5.72e-62	1239	278.496	960.504	NA	113	103	10	NA	NA	0.122677	1:1:1:1:1:1	0.50686(0.564165:0.359564:0.596852)	NA	NA	NA	NA
Unigene0015358_HN231-vs-Unigene0022588_XS336	NG	0.00921309	0.447609	0.0205829	7.15e-82	1776	410.885	1365.11	NA	151	138.5	12.5	NA	NA	0.110638	1:1:1:1:1:1	0.568694(0.603885:0.371622:0.730574)	NA	NA	NA	NA
Unigene0040512_HN231-vs-Unigene0060844_XS336	NG	0.00966869	0.469581	0.02059	6.31e-65	1359	318.053	1040.95	NA	121	111	10	NA	NA	0.117304	1:1:1:1:1:1	0.457752(0.430814:0.319186:0.623256)	NA	NA	NA	NA
Unigene0042712_HN231-vs-Unigene0019856_XS336	NG	0.0106194	0.515275	0.0206092	1.23e-56	1095	241.481	853.519	NA	99	90	9	NA	NA	0.121911	1:1:1:1:1:1	0.544118(0.562834:0.34492:0.724599)	NA	NA	NA	NA
Unigene0021501_HN231-vs-Unigene0046000_XS336	NG	0.0200703	0.973786	0.0206106	1.43e-18	201	49.5167	151.483	NA	30	27	3	NA	NA	0.25502	1:1:1:1:1:1	0.335199(0.369403:0.239739:0.396455)	NA	NA	NA	NA
Unigene0016851_HN231-vs-Unigene0028504_XS336	NG	0.0131167	0.636227	0.0206165	6.47e-55	909	216.837	692.163	NA	102	93	9	NA	NA	0.161756	1:1:1:1:1:1	0.548272(0.580793:0.45122:0.612805)	NA	NA	NA	NA
Unigene0076312_HN231-vs-Unigene0053613_XS336	NG	0.00915069	0.443679	0.0206246	2.4e-32	708	158.253	549.747	NA	58	53	5	NA	NA	0.106277	1:1:1:1:1:1	0.544492(0.552966:0.364407:0.716102)	NA	NA	NA	NA
Unigene0055425_HN231-vs-Unigene0042968_XS336	NG	0.0101313	0.489919	0.0206796	8.9e-28	552	121.388	430.612	NA	48	43.6667	4.33333	NA	NA	0.11564	1:1:1:1:1:1	0.533514(0.627717:0.369565:0.603261)	NA	NA	NA	NA
Unigene0006736_HN231-vs-Unigene0029045_XS336	NG	0.00733058	0.354429	0.0206828	3.87e-36	912	226.587	685.413	NA	69	64	5	NA	NA	0.0935673	1:1:1:1:1:1	0.566767(0.638554:0.435241:0.626506)	NA	NA	NA	NA
Unigene0062247_HN231-vs-Unigene0066475_XS336	NG	0.00746556	0.360862	0.0206882	4.37e-08	180	45.3839	134.616	NA	14	13	1	NA	NA	0.0965683	1:1:1:1:1:1	0.524345(0.578652:0.353933:0.640449)	NA	NA	NA	NA
Unigene0065990_HN231-vs-Unigene0024185_XS336	NG	0.00981093	0.474161	0.0206912	2.31e-70	1470	341.453	1128.55	NA	131	120	11	NA	NA	0.11767	1:1:1:1:1:1	0.507079(0.540541:0.370656:0.610039)	NA	NA	NA	NA
Unigene0027115_HN231-vs-Unigene0057842_XS336	NG	0.0104405	0.504479	0.0206956	8.9e-63	1209	292.732	916.268	NA	117	107.5	9.5	NA	NA	0.130061	1:1:1:1:1:1	0.591811(0.595533:0.39206:0.787841)	NA	NA	NA	NA
Unigene0044753_HN231-vs-Unigene0021385_XS336	NG	0.0152812	0.73656	0.0207466	1.37e-29	435	104.455	330.545	NA	54	49	5	NA	NA	0.188479	1:1:1:1:1:1	0.509009(0.5:0.391892:0.635135)	NA	NA	NA	NA
Unigene0025040_HN231-vs-Unigene0009510_XS336	NG	0.00836596	0.402961	0.0207612	8.37e-18	444	83.4005	360.6	NA	29	26	3	NA	NA	0.0824862	1:1:1:1:1:1	0.513514(0.557432:0.22973:0.753378)	NA	NA	NA	NA
Unigene0011571_HN231-vs-Unigene0034451_XS336	NG	0.0111333	0.536175	0.0207643	3.79e-60	1122	262.355	859.645	NA	110	100.5	9.5	NA	NA	0.133903	1:1:1:1:1:1	0.571181(0.544271:0.421875:0.747396)	NA	NA	NA	NA
Unigene0023578_HN231-vs-Unigene0006293_XS336	NG	0.0117754	0.566854	0.0207732	7.02e-104	1929	431.148	1497.85	NA	189	171.5	17.5	NA	NA	0.13584	1:1:1:1:1:1	0.548471(0.563764:0.367807:0.713841)	NA	NA	NA	NA
Unigene0012978_HN231-vs-Unigene0031037_XS336	NG	0.00640489	0.308243	0.0207787	3.44e-20	597	126.605	470.395	NA	35	32	3	NA	NA	0.0704151	1:1:1:1:1:1	0.587102(0.552764:0.409548:0.798995)	NA	NA	NA	NA
Unigene0029709_HN231-vs-Unigene0059815_XS336	NG	0.00716232	0.344629	0.0207827	2.41e-32	813	205.089	607.911	NA	61	56.6667	4.33333	NA	NA	0.0922923	1:1:1:1:1:1	0.648212(0.586505:0.541522:0.816609)	NA	NA	NA	NA
Unigene0052279_HN231-vs-Unigene0052272_XS336	NG	0.00525606	0.252656	0.0208032	1.4e-35	1239	284.38	954.62	NA	66	61	5	NA	NA	0.0620404	1:1:1:1:1:1	0.554479(0.567797:0.360775:0.734867)	NA	NA	NA	NA
Unigene0039185_HN231-vs-Unigene0034474_XS336	NG	0.00365426	0.175656	0.0208035	2.25e-34	1608	373.558	1234.44	NA	63	58.5	4.5	NA	NA	0.0436124	1:1:1:1:1:1	0.546642(0.557836:0.404851:0.677239)	NA	NA	NA	NA
Unigene0029501_HN231-vs-Unigene0010590_XS336	NG	0.00928768	0.446406	0.0208055	2.94e-48	1014	255.637	758.363	NA	93	86	7	NA	NA	0.119489	1:1:1:1:1:1	0.593688(0.62574:0.47929:0.676036)	NA	NA	NA	NA
Unigene0051468_HN231-vs-Unigene0042393_XS336	NG	0.00826227	0.3971	0.0208065	2.61e-27	636	149.2	486.8	NA	50	46	4	NA	NA	0.0994802	1:1:1:1:1:1	0.557839(0.639269:0.429224:0.605023)	NA	NA	NA	NA
Unigene0022683_HN231-vs-Unigene0031966_XS336	NG	0.00599594	0.288124	0.0208103	7.87e-22	657	154.659	502.341	NA	40	37	3	NA	NA	0.0724094	1:1:1:1:1:1	0.605023(0.543379:0.426941:0.844749)	NA	NA	NA	NA
Unigene0058459_HN231-vs-Unigene0056229_XS336	NG	0.00544924	0.261828	0.0208123	3.64e-08	243	58.8207	184.179	NA	14	13	1	NA	NA	0.0675086	1:1:1:1:1:1	0.569959(0.592593:0.382716:0.734568)	NA	NA	NA	NA
Unigene0059177_HN231-vs-Unigene0032389_XS336	NG	0.00771764	0.370569	0.0208265	1.16e-20	507	116.277	390.723	NA	37	34	3	NA	NA	0.0909347	1:1:1:1:1:1	0.527613(0.514793:0.482249:0.585799)	NA	NA	NA	NA
Unigene0033951_HN231-vs-Unigene0019848_XS336	NG	0.0147637	0.70821	0.0208465	8.58e-62	975	222.571	752.429	NA	113	102	11	NA	NA	0.173062	1:1:1:1:1:1	0.520576(0.506173:0.398765:0.65679)	NA	NA	NA	NA
Unigene0016881_HN231-vs-Unigene0046853_XS336	NG	0.013819	0.662741	0.0208513	3.33e-18	285	65.9019	219.098	NA	32	29	3	NA	NA	0.163872	1:1:1:1:1:1	0.556604(0.528302:0.485849:0.65566)	NA	NA	NA	NA
Unigene0061271_HN231-vs-Unigene0052886_XS336	NG	0.0115669	0.554427	0.0208629	2.73e-108	1971	489.932	1481.07	NA	209	192	17	NA	NA	0.146506	1:1:1:1:1:1	0.544363(0.558088:0.416176:0.658824)	NA	NA	NA	NA
Unigene0072205_HN231-vs-Unigene0025778_XS336	NG	0.0113305	0.543072	0.0208637	2.71e-55	1041	240.666	800.334	NA	102	93	9	NA	NA	0.134262	1:1:1:1:1:1	0.555556(0.58477:0.416667:0.66523)	NA	NA	NA	NA
Unigene0028839_HN231-vs-Unigene0016801_XS336	NG	0.0101578	0.486246	0.0208903	1.67e-75	1515	358.663	1156.34	NA	140	128.333	11.6667	NA	NA	0.122867	1:1:1:1:1:1	0.588119(0.574257:0.428713:0.761386)	NA	NA	NA	NA
Unigene0036635_HN231-vs-Unigene0056706_XS336	NG	0.00685356	0.327986	0.0208959	2.09e-23	579	139.268	439.732	NA	40	37	3	NA	NA	0.0840965	1:1:1:1:1:1	0.55914(0.534562:0.412442:0.730415)	NA	NA	NA	NA
Unigene0044566_HN231-vs-Unigene0042859_XS336	NG	0.00840049	0.401992	0.0208972	3e-51	1179	281.186	897.814	NA	95	87.5	7.5	NA	NA	0.10227	1:1:1:1:1:1	0.478745(0.494939:0.327935:0.61336)	NA	NA	NA	NA
Unigene0009796_HN231-vs-Unigene0051731_XS336	NG	0.0126913	0.606733	0.0209175	8.89e-13	207	48.0752	158.925	NA	22	20	2	NA	NA	0.150656	1:1:1:1:1:1	0.562802(0.550725:0.507246:0.630435)	NA	NA	NA	NA
Unigene0040658_HN231-vs-Unigene0017059_XS336	NG	0.015836	0.756907	0.020922	7.11e-17	246	54.5508	191.449	NA	29	26	3	NA	NA	0.180169	1:1:1:1:1:1	0.400749(0.426966:0.342697:0.432584)	NA	NA	NA	NA
Unigene0063000_HN231-vs-Unigene0055917_XS336	NG	0.0428486	2.04718	0.0209306	3.28e-45	453	104.841	348.159	NA	88	73.5	14.5	NA	NA	0.506723	1:1:1:1:1:1	0.583333(0.583333:0.401235:0.765432)	NA	NA	NA	NA
Unigene0069826_HN231-vs-Unigene0067464_XS336	NG	0.00876582	0.418572	0.0209422	8.04e-20	444	99.7579	344.242	NA	35	32	3	NA	NA	0.100841	1:1:1:1:1:1	0.485325(0.477987:0.421384:0.556604)	NA	NA	NA	NA
Unigene0049065_HN231-vs-Unigene0060251_XS336	NG	0.00779341	0.37185	0.0209585	7.4e-14	333	75.0374	257.963	NA	24	22	2	NA	NA	0.0898289	1:1:1:1:1:1	0.524024(0.554054:0.436937:0.581081)	NA	NA	NA	NA
Unigene0055020_HN231-vs-Unigene0061311_XS336	NG	0.0107499	0.512751	0.0209651	1.43e-07	126	32.3077	93.6923	NA	13	12	1	NA	NA	0.139468	1:1:1:1:1:1	0.406937(0.413706:0.329949:0.477157)	NA	NA	NA	NA
Unigene0047575_HN231-vs-Unigene0021173_XS336	NG	0.0103031	0.491172	0.0209765	3.29e-26	513	122.094	390.906	NA	48	44	4	NA	NA	0.12475	1:1:1:1:1:1	0.518595(0.53719:0.369835:0.64876)	NA	NA	NA	NA
Unigene0052772_HN231-vs-Unigene0047361_XS336	NG	0.00855964	0.407723	0.0209938	8.21e-25	540	128.767	411.233	NA	44	40.5	3.5	NA	NA	0.103743	1:1:1:1:1:1	0.607407(0.6:0.447222:0.775)	NA	NA	NA	NA
Unigene0020903_HN231-vs-Unigene0035466_XS336	NG	0.00881824	0.419893	0.0210012	1.94e-41	936	213.561	722.439	NA	75	68.6667	6.33333	NA	NA	0.10261	1:1:1:1:1:1	0.544338(0.551282:0.315705:0.766026)	NA	NA	NA	NA
Unigene0060792_HN231-vs-Unigene0012642_XS336	NG	0.010204	0.485747	0.0210069	6.33e-54	1089	250.315	838.685	NA	98	89.5	8.5	NA	NA	0.119511	1:1:1:1:1:1	0.566575(0.582645:0.392562:0.724518)	NA	NA	NA	NA
Unigene0017879_HN231-vs-Unigene0005277_XS336	NG	0.00766396	0.364311	0.0210368	3.66e-14	342	79.7027	262.297	NA	25	23	2	NA	NA	0.0907802	1:1:1:1:1:1	0.622807(0.561404:0.364035:0.942982)	NA	NA	NA	NA
Unigene0011515_HN231-vs-Unigene0001852_XS336	NG	0.00886021	0.421065	0.0210424	2.35e-27	600	145.872	454.128	NA	51	47	4	NA	NA	0.109075	1:1:1:1:1:1	0.413847(0.451128:0.317669:0.472744)	NA	NA	NA	NA
Unigene0009825_HN231-vs-Unigene0054492_XS336	NG	0.0153845	0.731039	0.0210447	3.29e-86	1323	305.122	1017.88	NA	158	142.5	15.5	NA	NA	0.180435	1:1:1:1:1:1	0.549887(0.530612:0.403628:0.71542)	NA	NA	NA	NA
Unigene0069325_HN231-vs-Unigene0041761_XS336	NG	0.0115101	0.546731	0.0210525	1.84e-32	582	144.256	437.744	NA	61	56	5	NA	NA	0.144172	1:1:1:1:1:1	0.445816(0.487654:0.287037:0.562757)	NA	NA	NA	NA
Unigene0064565_HN231-vs-Unigene0005348_XS336	NG	0.00980759	0.46582	0.0210545	7.85e-88	1872	435.181	1436.82	NA	165	151	14	NA	NA	0.115816	1:1:1:1:1:1	0.507212(0.560897:0.405449:0.555288)	NA	NA	NA	NA
Unigene0023603_HN231-vs-Unigene0026137_XS336	NG	0.012067	0.572985	0.0210598	4.51e-30	540	122.303	417.697	NA	54	49	5	NA	NA	0.139108	1:1:1:1:1:1	0.469771(0.509804:0.352941:0.546569)	NA	NA	NA	NA
Unigene0020001_HN231-vs-Unigene0053201_XS336	NG	0.0221353	1.05074	0.0210664	1.52e-10	120	28.3068	91.6932	NA	18	16	2	NA	NA	0.264773	1:1:1:1:1:1	0.5625(0.3875:0.5375:0.7625)	NA	NA	NA	NA
Unigene0062629_HN231-vs-Unigene0043815_XS336	NG	0.0178239	0.845071	0.0210916	1.01e-34	459	118.357	340.643	NA	66	60	6	NA	NA	0.231137	1:1:1:1:1:1	0.603486(0.633987:0.480392:0.696078)	NA	NA	NA	NA
Unigene0042592_HN231-vs-Unigene0062119_XS336	NG	0.00936936	0.444074	0.0210986	7.93e-64	1353	332.711	1020.29	NA	121	111.5	9.5	NA	NA	0.116266	1:1:1:1:1:1	0.498522(0.555432:0.389135:0.550998)	NA	NA	NA	NA
Unigene0002823_HN231-vs-Unigene0065760_XS336	NG	0.00682083	0.323014	0.0211162	2.98e-21	579	137.168	441.832	NA	39	36	3	NA	NA	0.0817284	1:1:1:1:1:1	0.555(0.5575:0.37:0.7375)	NA	NA	NA	NA
Unigene0039859_HN231-vs-Unigene0038386_XS336	NG	0.00727044	0.344251	0.0211196	1.13e-59	1617	373.101	1243.9	NA	112	103	9	NA	NA	0.0850243	1:1:1:1:1:1	0.566616(0.541793:0.384498:0.773556)	NA	NA	NA	NA
Unigene0024464_HN231-vs-Unigene0026537_XS336	NG	0.0122305	0.579017	0.0211229	1.06e-11	207	42.1374	164.863	NA	19	17	2	NA	NA	0.127607	1:1:1:1:1:1	0.507042(0.507042:0.359155:0.65493)	NA	NA	NA	NA
Unigene0051384_HN231-vs-Unigene0060948_XS336	NG	0.0113848	0.538864	0.0211274	1.77e-16	285	63.7386	221.261	NA	27	24.5	2.5	NA	NA	0.129353	1:1:1:1:1:1	0.524561(0.457895:0.489474:0.626316)	NA	NA	NA	NA
Unigene0029188_HN231-vs-Unigene0043315_XS336	NG	0.0496587	2.34774	0.0211517	1.44e-22	225	48.1022	176.898	NA	43	34.5	8.5	NA	NA	0.540961	1:1:1:1:1:1	0.538618(0.567073:0.426829:0.621951)	NA	NA	NA	NA
Unigene0049538_HN231-vs-Unigene0047391_XS336	NG	0.00830062	0.392201	0.0211642	9.65e-55	1290	320.873	969.127	NA	106	98	8	NA	NA	0.103792	1:1:1:1:1:1	0.603976(0.610092:0.387615:0.81422)	NA	NA	NA	NA
Unigene0021751_HN231-vs-Unigene0053306_XS336	NG	0.0102467	0.484143	0.0211646	6.9e-14	261	64.4783	196.522	NA	25	23	2	NA	NA	0.12732	1:1:1:1:1:1	0.532567(0.62069:0.511494:0.465517)	NA	NA	NA	NA
Unigene0041892_HN231-vs-Unigene0052524_XS336	NG	0.00882176	0.41662	0.0211746	5.16e-14	300	71.9519	228.048	NA	25	23	2	NA	NA	0.106628	1:1:1:1:1:1	0.611667(0.635:0.37:0.83)	NA	NA	NA	NA
Unigene0075478_HN231-vs-Unigene0058751_XS336	NG	0.0107275	0.506563	0.0211771	4.68e-47	888	230.795	657.205	NA	92	85	7	NA	NA	0.139597	1:1:1:1:1:1	0.60766(0.622671:0.411491:0.78882)	NA	NA	NA	NA
Unigene0040151_HN231-vs-Unigene0026607_XS336	NG	0.0055068	0.259519	0.0212193	5.77e-22	720	173.216	546.784	NA	41	38	3	NA	NA	0.0666165	1:1:1:1:1:1	0.568056(0.6:0.408333:0.695833)	NA	NA	NA	NA
Unigene0008592_HN231-vs-Unigene0028672_XS336	NG	0.0114732	0.540244	0.021237	1.87e-12	225	49.3436	175.656	NA	21	19	2	NA	NA	0.127435	1:1:1:1:1:1	0.595556(0.64:0.393333:0.753333)	NA	NA	NA	NA
Unigene0060344_HN231-vs-Unigene0048038_XS336	NG	0.0113296	0.533406	0.0212402	7.22e-26	471	115.27	355.73	NA	48	44	4	NA	NA	0.1391	1:1:1:1:1:1	0.514045(0.533708:0.407303:0.601124)	NA	NA	NA	NA
Unigene0053518_HN231-vs-Unigene0046103_XS336	NG	0.0131993	0.621327	0.0212438	2.06e-10	186	33.1399	152.86	NA	16	14	2	NA	NA	0.12155	1:1:1:1:1:1	0.604839(0.451613:0.467742:0.895161)	NA	NA	NA	NA
Unigene0027633_HN231-vs-Unigene0047924_XS336	NG	0.0114803	0.540257	0.0212497	4.56e-43	804	189.581	614.419	NA	80	73	7	NA	NA	0.136164	1:1:1:1:1:1	0.512429(0.557627:0.377966:0.601695)	NA	NA	NA	NA
Unigene0036129_HN231-vs-Unigene0066915_XS336	NG	0.0106023	0.498493	0.0212687	1.8e-210	4278	1000.93	3277.07	NA	399	364.5	34.5	NA	NA	0.124754	1:1:1:1:1:1	0.529371(0.534595:0.33974:0.713779)	NA	NA	NA	NA
Unigene0043746_HN231-vs-Unigene0052861_XS336	NG	0.00644452	0.302839	0.0212803	9.87e-08	204	48.1619	155.838	NA	13	12	1	NA	NA	0.0764197	1:1:1:1:1:1	0.4729(0.495935:0.373984:0.54878)	NA	NA	NA	NA
Unigene0028190_HN231-vs-Unigene0054321_XS336	NG	0.00737412	0.346233	0.0212982	1.41e-54	1440	349.783	1090.22	NA	105	97	8	NA	NA	0.0896845	1:1:1:1:1:1	0.59348(0.622754:0.41018:0.747505)	NA	NA	NA	NA
Unigene0032167_HN231-vs-Unigene0015148_XS336	NG	0.00679028	0.31875	0.0213028	5.24e-08	198	50.063	147.937	NA	14	13	1	NA	NA	0.0856673	1:1:1:1:1:1	0.686869(0.643939:0.651515:0.765152)	NA	NA	NA	NA
Unigene0050193_HN231-vs-Unigene0044760_XS336	NG	0.0106838	0.501344	0.0213103	6.35e-21	384	101.196	282.804	NA	40	37	3	NA	NA	0.139988	1:1:1:1:1:1	0.5625(0.545259:0.426724:0.715517)	NA	NA	NA	NA
Unigene0056844_HN231-vs-Unigene0045654_XS336	NG	0.0124971	0.586258	0.0213167	5.18e-13	213	51.626	161.374	NA	23	21	2	NA	NA	0.151563	1:1:1:1:1:1	0.519231(0.50641:0.429487:0.621795)	NA	NA	NA	NA
Unigene0034823_HN231-vs-Unigene0065835_XS336	NG	0.00553456	0.259587	0.0213207	1.11e-20	699	154.949	544.051	NA	37	34	3	NA	NA	0.0618509	1:1:1:1:1:1	0.603989(0.559829:0.33547:0.916667)	NA	NA	NA	NA
Unigene0028147_HN231-vs-Unigene0021483_XS336	NG	0.010543	0.494302	0.021329	1.62e-31	624	146.409	477.591	NA	58	53	5	NA	NA	0.124047	1:1:1:1:1:1	0.632212(0.634615:0.4375:0.824519)	NA	NA	NA	NA
Unigene0019116_HN231-vs-Unigene0045789_XS336	NG	0.0136875	0.640983	0.021354	6.26e-34	570	127.633	442.367	NA	61	55	6	NA	NA	0.15415	1:1:1:1:1:1	0.431235(0.454545:0.31993:0.519231)	NA	NA	NA	NA
Unigene0002271_HN231-vs-Unigene0053105_XS336	NG	0.00834015	0.39038	0.0213642	6.32e-21	480	118.291	361.709	NA	39	36	3	NA	NA	0.102489	1:1:1:1:1:1	0.500597(0.528674:0.378136:0.594982)	NA	NA	NA	NA
Unigene0014325_HN231-vs-Unigene0064183_XS336	NG	0.0104571	0.489297	0.0213717	1.33e-55	1131	264.327	866.673	NA	104	95	9	NA	NA	0.122367	1:1:1:1:1:1	0.532362(0.518204:0.349515:0.729369)	NA	NA	NA	NA
Unigene0040568_HN231-vs-Unigene0024720_XS336	NG	0.00994763	0.465159	0.0213854	1.48e-123	2676	601.511	2074.49	NA	229	208.5	20.5	NA	NA	0.11227	1:1:1:1:1:1	0.546338(0.520179:0.346413:0.772422)	NA	NA	NA	NA
Unigene0028950_HN231-vs-Unigene0035044_XS336	NG	0.00760638	0.355374	0.0214039	2.41e-07	171	38.8636	132.136	NA	12	11	1	NA	NA	0.0866444	1:1:1:1:1:1	0.611111(0.491667:0.458333:0.883333)	NA	NA	NA	NA
Unigene0069185_HN231-vs-Unigene0058981_XS336	NG	0.0111896	0.522592	0.0214117	2.1e-69	1386	305.556	1080.44	NA	127	115	12	NA	NA	0.123933	1:1:1:1:1:1	0.502886(0.508658:0.373377:0.626623)	NA	NA	NA	NA
Unigene0055351_HN231-vs-Unigene0003621_XS336	NG	0.0158948	0.742145	0.0214174	2.22e-12	159	31.8346	127.165	NA	17	15	2	NA	NA	0.161303	1:1:1:1:1:1	0.5125(0.46875:0.38125:0.6875)	NA	NA	NA	NA
Unigene0054481_HN231-vs-Unigene0046869_XS336	NG	0.0108917	0.508435	0.0214221	1.28e-82	1629	380.508	1248.49	NA	154	140.5	13.5	NA	NA	0.12711	1:1:1:1:1:1	0.597502(0.559415:0.427788:0.805302)	NA	NA	NA	NA
Unigene0033683_HN231-vs-Unigene0034791_XS336	NG	0.00758212	0.353933	0.0214225	5.22e-07	168	35.443	132.557	NA	11	10	1	NA	NA	0.0806519	1:1:1:1:1:1	0.540323(0.540323:0.387097:0.693548)	NA	NA	NA	NA
Unigene0033863_HN231-vs-Unigene0028003_XS336	NG	0.00999954	0.4665	0.0214352	5.74e-120	2526	613.218	1912.78	NA	232	213	19	NA	NA	0.120821	1:1:1:1:1:1	0.569297(0.586572:0.418728:0.702591)	NA	NA	NA	NA
Unigene0061487_HN231-vs-Unigene0059948_XS336	NG	0.00961341	0.448453	0.0214368	5.81e-27	558	139.242	418.758	NA	51	47	4	NA	NA	0.119121	1:1:1:1:1:1	0.47792(0.410256:0.369658:0.653846)	NA	NA	NA	NA
Unigene0051359_HN231-vs-Unigene0043229_XS336	NG	0.00956037	0.445597	0.0214552	4.07e-20	417	101.2	315.8	NA	37	34	3	NA	NA	0.11538	1:1:1:1:1:1	0.648681(0.647482:0.496403:0.802158)	NA	NA	NA	NA
Unigene0017210_HN231-vs-Unigene0002042_XS336	NG	0.0136996	0.636545	0.0215218	2.83e-71	1197	276.204	920.796	NA	131	118.5	12.5	NA	NA	0.157419	1:1:1:1:1:1	0.5133(0.561097:0.406484:0.572319)	NA	NA	NA	NA
Unigene0017999_HN231-vs-Unigene0047555_XS336	NG	0.00674317	0.313314	0.0215221	1.42e-28	795	199.137	595.863	NA	55	51	4	NA	NA	0.0835349	1:1:1:1:1:1	0.656934(0.653285:0.49635:0.821168)	NA	NA	NA	NA
Unigene0036444_HN231-vs-Unigene0020394_XS336	NG	0.0129349	0.600414	0.0215433	1.46e-37	600	158.12	441.88	NA	71	65.3333	5.66667	NA	NA	0.167755	1:1:1:1:1:1	0.647876(0.651961:0.47549:0.816176)	NA	NA	NA	NA
Unigene0074296_HN231-vs-Unigene0053791_XS336	NG	0.00671173	0.311545	0.0215434	2.21e-27	783	184.358	598.642	NA	51	47	4	NA	NA	0.0784847	1:1:1:1:1:1	0.643766(0.532443:0.517176:0.881679)	NA	NA	NA	NA
Unigene0051238_HN231-vs-Unigene0067429_XS336	NG	0.0127381	0.591136	0.0215486	1.6e-27	501	105.135	395.865	NA	48	43	5	NA	NA	0.134115	1:1:1:1:1:1	0.543912(0.57485:0.275449:0.781437)	NA	NA	NA	NA
Unigene0053202_HN231-vs-Unigene0017408_XS336	NG	0.00874141	0.405355	0.0215648	8.44e-25	588	127.736	460.264	NA	44	40	4	NA	NA	0.094901	1:1:1:1:1:1	0.495119(0.531381:0.345188:0.608787)	NA	NA	NA	NA
Unigene0010514_HN231-vs-Unigene0024366_XS336	NG	0.0142489	0.660467	0.021574	3.97e-152	2640	561.747	2078.25	NA	276	246.667	29.3333	NA	NA	0.151753	1:1:1:1:1:1	0.55625(0.619886:0.291477:0.757386)	NA	NA	NA	NA
Unigene0048567_HN231-vs-Unigene0003615_XS336	NG	0.0129606	0.600717	0.0215753	3.5e-28	498	108.873	389.127	NA	50	45	5	NA	NA	0.141456	1:1:1:1:1:1	0.482019(0.481328:0.309129:0.655602)	NA	NA	NA	NA
Unigene0002960_HN231-vs-Unigene0052400_XS336	NG	0.00954811	0.442423	0.0215814	3.1e-60	1308	306.692	1001.31	NA	112	102.5	9.5	NA	NA	0.111046	1:1:1:1:1:1	0.550841(0.565367:0.40711:0.680046)	NA	NA	NA	NA
Unigene0032218_HN231-vs-Unigene0006360_XS336	NG	0.0140295	0.649909	0.0215868	3.37e-58	924	228.511	695.489	NA	109	99.3333	9.66667	NA	NA	0.171286	1:1:1:1:1:1	0.583603(0.650485:0.412621:0.687702)	NA	NA	NA	NA
Unigene0031633_HN231-vs-Unigene0058637_XS336	NG	0.0117192	0.542881	0.0215871	1.25e-11	216	44.0032	171.997	NA	19	17	2	NA	NA	0.119927	1:1:1:1:1:1	0.576389(0.534722:0.409722:0.784722)	NA	NA	NA	NA
Unigene0027294_HN231-vs-Unigene0060374_XS336	NG	0.0109588	0.507642	0.0215877	1.47e-31	606	146.405	459.595	NA	59	54	5	NA	NA	0.130953	1:1:1:1:1:1	0.588148(0.568889:0.468889:0.726667)	NA	NA	NA	NA
Unigene0039865_HN231-vs-Unigene0042563_XS336	NG	0.0092976	0.43067	0.0215887	9.24e-96	2226	494.438	1731.56	NA	178	162	16	NA	NA	0.102893	1:1:1:1:1:1	0.522444(0.512667:0.346667:0.708)	NA	NA	NA	NA
Unigene0014668_HN231-vs-Unigene0006817_XS336	NG	0.00858307	0.397335	0.0216016	8.24e-40	930	226.942	703.058	NA	76	70	6	NA	NA	0.103448	1:1:1:1:1:1	0.53423(0.537897:0.392421:0.672372)	NA	NA	NA	NA
Unigene0051403_HN231-vs-Unigene0044338_XS336	NG	0.00957401	0.44315	0.0216045	1.12e-40	882	198.736	683.264	NA	73	66.5	6.5	NA	NA	0.107269	1:1:1:1:1:1	0.562358(0.554422:0.44898:0.683673)	NA	NA	NA	NA
Unigene0028745_HN231-vs-Unigene0052402_XS336	NG	0.0103666	0.479648	0.0216129	5.13e-54	1131	256.812	874.188	NA	100	91	9	NA	NA	0.116924	1:1:1:1:1:1	0.499558(0.538462:0.322281:0.637931)	NA	NA	NA	NA
Unigene0069349_HN231-vs-Unigene0054438_XS336	NG	0.00950861	0.439419	0.021639	1.16e-44	927	239.067	687.933	NA	86	79.5	6.5	NA	NA	0.120379	1:1:1:1:1:1	0.588457(0.555016:0.42233:0.788026)	NA	NA	NA	NA
Unigene0068551_HN231-vs-Unigene0009199_XS336	NG	0.0121244	0.559817	0.0216578	6.53e-57	1032	242.106	789.894	NA	105	95.5	9.5	NA	NA	0.140612	1:1:1:1:1:1	0.545961(0.494429:0.367688:0.775766)	NA	NA	NA	NA
Unigene0023883_HN231-vs-Unigene0022736_XS336	NG	0.0121666	0.560637	0.0217015	1.35e-30	546	131.698	414.302	NA	57	52	5	NA	NA	0.14446	1:1:1:1:1:1	0.532995(0.56599:0.456853:0.576142)	NA	NA	NA	NA
Unigene0007939_HN231-vs-Unigene0005038_XS336	NG	0.00844953	0.388962	0.0217233	5.2e-15	327	88.9645	238.036	NA	29	27	2	NA	NA	0.111973	1:1:1:1:1:1	0.451456(0.507282:0.424757:0.42233)	NA	NA	NA	NA
Unigene0039099_HN231-vs-Unigene0011640_XS336	NG	0.00853445	0.392732	0.021731	2.03e-20	468	114.48	353.52	NA	38	35	3	NA	NA	0.102515	1:1:1:1:1:1	0.643312(0.636943:0.535032:0.757962)	NA	NA	NA	NA
Unigene0017909_HN231-vs-Unigene0062779_XS336	NG	0.0104496	0.480023	0.0217689	1.04e-63	1359	298.977	1060.02	NA	117	106	11	NA	NA	0.113755	1:1:1:1:1:1	0.567927(0.57458:0.388655:0.740546)	NA	NA	NA	NA
Unigene0055593_HN231-vs-Unigene0055148_XS336	NG	0.0171796	0.788854	0.0217779	1.23e-18	255	58.7408	196.259	NA	32	28.6667	3.33333	NA	NA	0.194939	1:1:1:1:1:1	0.527491(0.525773:0.335052:0.721649)	NA	NA	NA	NA
Unigene0016023_HN231-vs-Unigene0024597_XS336	NG	0.00689591	0.316348	0.0217985	9.31e-34	957	228.594	728.406	NA	64	59	5	NA	NA	0.0808132	1:1:1:1:1:1	0.61651(0.605016:0.510972:0.733542)	NA	NA	NA	NA
Unigene0038047_HN231-vs-Unigene0055662_XS336	NG	0.0111121	0.508981	0.0218321	7.69e-44	843	208.378	634.622	NA	84	77	7	NA	NA	0.134178	1:1:1:1:1:1	0.52226(0.544521:0.467466:0.554795)	NA	NA	NA	NA
Unigene0054281_HN231-vs-Unigene0025848_XS336	NG	0.0160863	0.736571	0.0218395	6.96e-61	915	223.83	691.17	NA	116	105	11	NA	NA	0.192334	1:1:1:1:1:1	0.46764(0.497423:0.362543:0.542955)	NA	NA	NA	NA
Unigene0068178_HN231-vs-Unigene0009334_XS336	NG	0.00922556	0.42239	0.0218413	4.14e-50	1092	274.031	817.969	NA	96	88.5	7.5	NA	NA	0.112907	1:1:1:1:1:1	0.548748(0.557312:0.36166:0.727273)	NA	NA	NA	NA
Unigene0014741_HN231-vs-Unigene0049601_XS336	NG	0.0118593	0.542512	0.02186	2.46e-71	1341	321.113	1019.89	NA	136	124	12	NA	NA	0.138928	1:1:1:1:1:1	0.543936(0.600218:0.420479:0.611111)	NA	NA	NA	NA
Unigene0002050_HN231-vs-Unigene0062675_XS336	NG	0.00792861	0.362682	0.0218611	1.39e-21	516	135.62	380.38	NA	42	39	3	NA	NA	0.101168	1:1:1:1:1:1	0.656977(0.590116:0.494186:0.886628)	NA	NA	NA	NA
Unigene0031707_HN231-vs-Unigene0001842_XS336	NG	0.00835849	0.382319	0.0218626	3.78e-31	720	178.619	541.381	NA	58	53.5	4.5	NA	NA	0.101132	1:1:1:1:1:1	0.59375(0.595833:0.383333:0.802083)	NA	NA	NA	NA
Unigene0037730_HN231-vs-Unigene0042588_XS336	NG	0.00899891	0.41161	0.0218627	1.03e-111	2583	626.63	1956.37	NA	216	198.5	17.5	NA	NA	0.106671	1:1:1:1:1:1	0.571429(0.561522:0.395725:0.757039)	NA	NA	NA	NA
Unigene0045297_HN231-vs-Unigene0039226_XS336	NG	0.00998365	0.455814	0.0219029	7.12e-39	807	202.009	604.991	NA	75	69	6	NA	NA	0.121584	1:1:1:1:1:1	0.595415(0.628253:0.412639:0.745353)	NA	NA	NA	NA
Unigene0055966_HN231-vs-Unigene0031303_XS336	NG	0.00707205	0.322838	0.0219059	6.75e-20	552	125.792	426.208	NA	36	33	3	NA	NA	0.07903	1:1:1:1:1:1	0.531746(0.560847:0.455026:0.579365)	NA	NA	NA	NA
Unigene0025297_HN231-vs-Unigene0062977_XS336	NG	0.00720684	0.328835	0.0219163	3.27e-14	369	90.1505	278.85	NA	26	24	2	NA	NA	0.0857838	1:1:1:1:1:1	0.420635(0.435714:0.271429:0.554762)	NA	NA	NA	NA
Unigene0074525_HN231-vs-Unigene0034900_XS336	NG	0.00801905	0.365638	0.0219317	3.55e-17	405	91.5726	313.427	NA	29	26.5	2.5	NA	NA	0.0888785	1:1:1:1:1:1	0.604938(0.596296:0.359259:0.859259)	NA	NA	NA	NA
Unigene0074978_HN231-vs-Unigene0063424_XS336	NG	0.0160393	0.73117	0.0219364	5.8e-47	732	164.856	567.144	NA	86	77	9	NA	NA	0.177096	1:1:1:1:1:1	0.528646(0.505859:0.417969:0.662109)	NA	NA	NA	NA
Unigene0040911_HN231-vs-Unigene0058299_XS336	NG	0.00735375	0.335168	0.0219405	2.92e-13	351	77.6944	273.306	NA	23	21	2	NA	NA	0.079916	1:1:1:1:1:1	0.533333(0.508333:0.375:0.716667)	NA	NA	NA	NA
Unigene0023185_HN231-vs-Unigene0008617_XS336	NG	0.0172195	0.783409	0.0219802	2.58e-10	120	31.8857	88.1143	NA	17	15.5	1.5	NA	NA	0.220807	1:1:1:1:1:1	0.410101(0.430303:0.290909:0.509091)	NA	NA	NA	NA
Unigene0066261_HN231-vs-Unigene0031601_XS336	NG	0.0166563	0.757563	0.0219866	3.33e-24	333	90.1734	242.827	NA	47	43	4	NA	NA	0.217287	1:1:1:1:1:1	0.543427(0.552817:0.482394:0.59507)	NA	NA	NA	NA
Unigene0005002_HN231-vs-Unigene0024619_XS336	NG	0.0119619	0.544022	0.0219878	5.17e-32	594	130.529	463.471	NA	56	50.5	5.5	NA	NA	0.128879	1:1:1:1:1:1	0.582492(0.563131:0.366162:0.818182)	NA	NA	NA	NA
Unigene0062177_HN231-vs-Unigene0052396_XS336	NG	0.0149146	0.676939	0.0220324	1.36e-42	666	158.121	507.879	NA	78	70.5	7.5	NA	NA	0.172092	1:1:1:1:1:1	0.539086(0.595133:0.316372:0.705752)	NA	NA	NA	NA
Unigene0072459_HN231-vs-Unigene0022093_XS336	NG	0.0183776	0.833966	0.0220363	7.1e-60	867	192.226	674.774	NA	109	96.75	12.25	NA	NA	0.199205	1:1:1:1:1:1	0.566092(0.577586:0.381034:0.739655)	NA	NA	NA	NA
Unigene0039055_HN231-vs-Unigene0014414_XS336	NG	0.0121172	0.549563	0.0220487	9.84e-14	228	61.6078	166.392	NA	26	24	2	NA	NA	0.15734	1:1:1:1:1:1	0.66886(0.690789:0.506579:0.809211)	NA	NA	NA	NA
Unigene0076432_HN231-vs-Unigene0030600_XS336	NG	0.0178774	0.809946	0.0220724	1.54e-43	579	154.457	424.543	NA	84	76.5	7.5	NA	NA	0.229173	1:1:1:1:1:1	0.498122(0.477465:0.419718:0.597183)	NA	NA	NA	NA
Unigene0015118_HN231-vs-Unigene0044382_XS336	NG	0.0120086	0.543926	0.0220776	1.86e-34	651	147.347	503.653	NA	63	57	6	NA	NA	0.132403	1:1:1:1:1:1	0.574738(0.565022:0.414798:0.744395)	NA	NA	NA	NA
Unigene0067881_HN231-vs-Unigene0060358_XS336	NG	0.00967219	0.438061	0.0220795	5.34e-46	1011	230.57	780.43	NA	84	76.5	7.5	NA	NA	0.107371	1:1:1:1:1:1	0.559962(0.533994:0.413598:0.732295)	NA	NA	NA	NA
Unigene0074221_HN231-vs-Unigene0059342_XS336	NG	0.0100657	0.455573	0.0220945	1.09e-44	1011	210.873	800.127	NA	80	72	8	NA	NA	0.102989	1:1:1:1:1:1	0.543027(0.563798:0.353116:0.712166)	NA	NA	NA	NA
Unigene0040784_HN231-vs-Unigene0045940_XS336	NG	0.0115591	0.523049	0.0220995	1e-52	984	242.969	741.031	NA	100	91.5	8.5	NA	NA	0.137856	1:1:1:1:1:1	0.512982(0.550251:0.444724:0.54397)	NA	NA	NA	NA
Unigene0068176_HN231-vs-Unigene0000748_XS336	NG	0.00833231	0.376463	0.0221331	4.56e-42	1026	241.563	784.437	NA	78	71.5	6.5	NA	NA	0.0950057	1:1:1:1:1:1	0.584308(0.53655:0.419591:0.796784)	NA	NA	NA	NA
Unigene0064560_HN231-vs-Unigene0059147_XS336	NG	0.0121614	0.549241	0.0221422	1.82e-19	336	87.3124	248.688	NA	37	34	3	NA	NA	0.151726	1:1:1:1:1:1	0.48434(0.530201:0.40604:0.516779)	NA	NA	NA	NA
Unigene0033041_HN231-vs-Unigene0045769_XS336	NG	0.00594926	0.268371	0.022168	1.02e-32	1092	248.221	843.779	NA	61	56	5	NA	NA	0.0656001	1:1:1:1:1:1	0.539533(0.592992:0.423181:0.602426)	NA	NA	NA	NA
Unigene0016835_HN231-vs-Unigene0000768_XS336	NG	0.00860365	0.388017	0.0221734	1.26e-130	3261	747.7	2513.3	NA	248	226.5	21.5	NA	NA	0.0955976	1:1:1:1:1:1	0.555198(0.536799:0.360626:0.768169)	NA	NA	NA	NA
Unigene0074329_HN231-vs-Unigene0064442_XS336	NG	0.0118159	0.532609	0.022185	2.25e-29	555	128.501	426.499	NA	54	49	5	NA	NA	0.132397	1:1:1:1:1:1	0.568468(0.586486:0.348649:0.77027)	NA	NA	NA	NA
Unigene0040525_HN231-vs-Unigene0052130_XS336	NG	0.015725	0.708796	0.0221855	6.86e-41	627	145.036	481.964	NA	74	66.5	7.5	NA	NA	0.176044	1:1:1:1:1:1	0.600153(0.672018:0.383028:0.745413)	NA	NA	NA	NA
[truncated: 26,384 more rows]

[truncated: 2 more sheets: Table S8, Table S9]
